# Supplementary material for: Diversification of DNA binding specificities enabled SREBP transcription regulators to expand the repertoire of cellular functions that they govern in fungi
Source: PLoS Genet. 2018 Dec 31;14(12):e1007884. doi: 10.1371/journal.pgen.1007884 (PMC6329520; doi:10.1371/journal.pgen.1007884)
Supplement: S1 Table — This file contains the protein sequences of all fungal SREBPs included in the study and the sequence alignment of their DNA binding domain. Only the non-redundant sequences (N = 114) are displayed in the alignment. (XLSX) [file pgen.1007884.s001.xlsx]

## Sheet: ALL protein seqs
Species	Systematic name	Protein sequence
A. chrysogenum	ACRE_027990	MTDDSTTSNLFGLDSSSLSFIDDGSASSDVKPDHSSTSDDAQFDSSGWEFTDTIPFTFDTASSAPAIAPSYPTSVWNSPPFELDQSPLQDFDDFSPPGSNSNEKPFLFGGPLVPTPPEQTRPRNPTTKAPRQPQATTLTPAAEEKLRNIAMPPHLQYQSPKSASSPESRNGDPKSESPPAPRKASSKHNSKKRKMSEDTGDDDDEDDDGKPVKKTSHNMIEKRYRNNLNDKIAALRDAVPSLRIMSKSAKGEDTTEDRQELHGLTPAHKLNKATVLSKATEYIRHLEKRYNRLQEENNTMRARIAAFEKLFMAGAMNGSIAPMQHPPTPMQYAAREAQQQDFMEPQNTAQGNAGAPSGMIQVPEDMKQILAAQMGAGQAYPVPAQPFHSGSQTMIQQQQ…
A. flocculosa	PFL1_04617	MTPSSTDQPAHSAAPLSSSPPPPIHAPSAAAAAAPEQGPSSSPAASSPHALPQFQLNSQALHQRTSSDPALLLASPPTPISPLSGSPPFHHSQRSHPPSAPPPPPTPLPLPQQQLRSFHLSPRQMLAAQQHFGGTAYLGDPQQQQQQQQQQQQQQQQQLGQQSLPPAGKPDDALANMASSMWQVDEYDSFLKSLIDGQDPGLLVGSGGPDDIPDSSFDFDATAMSSIPSSHASSSYFSGGSDNGASPGSFHDFVYGAHNFPTPPDSDLGNAGYLGGRNGSISMLSGLSPSSIGTGIEGDGVLGAPNASSAAVDPTSMQIPLELLQSAGIDLAAAAAMSNFPATNSAWNPGFLAPTSATTLPSVSQPMPAPAAPALDNVAMPAAPPAVAPQTKAEARKRT…
A. fumigatus	SrbA XP_749262	MSTPGIGGDFQLFSPLESTRRISQGNSLSVDQSSTDVASQDWTQWMRWDDEQAFPETANASPSSPFDLAFISPSASSGREASDAMHKDFSPDISLDFKSPSLGFFPGGDLNTNVSPQPDHVGAGSLSVHSNSPLSSIGASRKRKTGSDDDGSTMTSMFKAKQAPSKKRAHNVIEKRYRANLNEKIAELRDSVPSLRASYKQANGNSGDDDDDGVTSASKLNKASILSKATEYIRHLEIRNKRLEEENTALKIRLRQLDKAADQIVTSAASVSSPSDCTVSTESGASSSPSVFSHAEDVPSDHSPTSSHPPEGLIKVPDAWKRMRAAGSNESPYSQSYIQYKKTDSHSSQSGGGRMRSHLPNKYMLGALAGLMVLEGLGTEKKTESTAKGLLAVPLNLLN…
A. fumigatus	SrbB XP_746533	MAYNNRPDASTAFTFDNDDRFVNQQPKGPDPLSANWSYDSAIDLFSLNTMLPETFPLDIPNDMLLDPKDFPTDLFAPPADISGFAISHSGEDSLSSDQESEDQPWSPAYRVSSLDSTTPDAPTVSPRSTEKPATRRRTTTQKREQATRWSSSPEMTPQEYPVTSQATTSPAPAPVSPPAASTSRKNSRSLSTDSQTATGRNAAKRAAHNIIEKRYRTNMNAKFVALEKAMSGSGVQKPTKGGSGPASLKKSEILTNAIAYMQELQDQNAALQKELALLKQNLLPGGLWRHNKENDKFRT
A. gossypii	ADR370W	MPVSVMNNSGAADFEEWLAQGPINSLPGSDGSSGETSSAASPFDQFASLFDAEAPLAPLSDGEALPSNKTSVTNSPVCIKEEDAGVLQFAGDQSLAALALHFDGFDTAPQATEADNERDDADSINNEEEETQGLTQSERAAYKPKRAPRKRLTPHQKEAHNKIEKRYRININTKLAKLQQIIPWVASEATAFEVDDALRQKSSPTMMDTATLTSATPKLNKSMILEKAVDYILFLQNNERLYAMEVQRLKAELDALRPQ
A. kawachi	AKAW_09339	MGSDFQLFSPLQSSDRRDSQADSTTFAQSTTEDSSQDWTQWMRWDDKGFADGAKDVSQSPFDTTFTSPNASIGNTDLFQKSDFSPDINLDCTNIPFDSLLDQNYGGVCQPKIGSIGTDLQSALSATSGSPLSSEGTARKRKSGSDDDGSTVSGVIPTGKKMPAKKRAHNVIEKRYRANLNEKIAELRDSVPSLRASKNASGSLMDDDDEGVTPANKLNKASILSKATEYIRHLEIRNKRLEDENMALKNRLRQAEKAVDQSLTSAASVSSPSNYTVSTESGASSSPSVFSHVEDSPSDHSPTSLYPPEGLLKVPDAFKRMREESTAKDNAFSQSYIQYPSSNNNVSSSCGGRTRRSYYPNKYMLGALAGLMIVEGMGSEKKTESTAKGLLAMPMNLFGN…
A. melanogenum	M437DRAFT_48594	MGQNIDAAQQSELLAPIILGSNDYPTSASASGPASVSSASQHRSSPASTTHARTSVSSISPAPEQAEQPAKKKGGRKRKVSNSDEEQQSPEDGGPPIKKTSHNVIEKRYRNNLNDKIAELRDSVPSLRAMSRPNGNDDSEDLEGLTPAHKLNKATVLAKATEYIKHLEKRAKTQADELTQLKTRMANMEKAMARSAPVNQHAGILTPAIARSRQGSIASQAPRRIQQDQYMQQHPQPAYEPQEHVAEPGHNNLVNAQGAGNGFVGKLMVGSLAALMVMEGFHEQEQDSHSTSGRGLFAAPMHLIKRGQFLRSPSHAAYGSSAQAALPLLKTFLVFGAFIYILLPLLRFKPQPKQKPSIRICLTAAPSLASPVEVRRKAWLTAVQSVWMPRHFLLEVVSV…
A. muscaria	M378DRAFT_668276	MSSSSAVDQALVQMQINLSPVGIGPTMGQMSSSRPKTSHTTIERRYRTNLNARIQSLRMAVLALRVLEDRDSSEGKKIKRDVKGGIMVKGLPGATGIVSPGEDGTVIDVIDERGYVDGVKVARKCSKANVLGKAVEYIKVLKRREQRLRAEQTGLRALVGGLVGGPALLREWEREWKDRFGGEERDELDADELANNEAEDEDTDEDDEDEDGETGRKRKRGRVTSSAATNVNGAAKKADAKDKKTQQSTGQQQHPASGNATPSDAPAKRKRGRPRKVPAPVPPVSTASNMSSSSQPLPADQDVNMMVPTQQQSYQPQQYLLATFALFSFFNSPLTQGYSSPSHHHHQRPGVVLNHPPLAYAPEIVHGLAGAAEHQAASQVSSWGFNEYSQVFQLVVSVL…
A. namibiae	M436DRAFT_50319	MQDVNFNTDQFPPHNVDQTLAPPLIVGDDVNFADFSFADTAFDFGQPDTKTDDLPFLFGADSSNLQPVADHLNAAPTEPAPSSASLWPPIGQNIDAPQQGELLAPIILGSNDYPATGPASVSSTSQHRSSPASTSHARTSVSSISPAPEQAEQPVKKKGARKRKVSNSDEEQQSPEDGGPPIKKTSHNVIEKRYRNNLNDKIAELRDSVPSLRAMSRPSGNDDSEDLEGLTPAHKLNKATVLAKATEYIKHLEKRAKTQADELTQLKTRMANMEKAMARSAAASQHAGILTPAIARSRQGSIASQAPRRIQQDQYMQQHSQPSYEPQETVVEPGQTNLVNARGAGNGFVGKLMIGSLAALMVMEGFHEQEQDSHSTSGRGLFAAPVHLIKRGQFLRSPS…
A. nidulans	AN7170	MAYMSPDPLSANWSYDSAIDLFSLNTMIPEPFPLDIPNDMLWDAKELPADFFAAPTDINGFTVSHDESLSSDQESDDQSFSPNNFMASTPPSASTLDLPSPMAMPMNIKTEPQTTINPCSTQSQQPKRKASMISDSSSRYSSPELSPQQPSPPPRQTTTTGRRSRAANATNGDENTARGRNAAKRAAHNIIEKRYRTNMNAKFVALEKAMSVKTSGVSKAVSSTNSSSNGVKSSASLKKSEILSNAITYMQELQEMNERLRKEVAALTRERRANAYC
A. nidulans	AN7661	MAAPSMGSDFQLFSPAQSRGRKSSQGDSGSDDTGQDWTEWMRWDEQAFPDNKNLPLSPSLTSPPFSDGNKSIDLFPSGDFSPSIPIDYTFSANSVVSGSPLSTGAGQKRKSGSDDDGSAGSGMVQEVKKVPSKKRAHNVIEKRYRANLNEKIAELRDSVPSLRASKGNGVLDDEDEGVTPANKLNKASILSKATDYIRHLETRNKRLEDENTALKVRLRELEKVADQSLTSAASVSSPSNYTVSTESAGSSSPSIFSNPEESPIEPSSSSSRPAAGMIQLPDSFKRMRTEQSKDNLWSQSYMQCPSSNSVSTQSGNGRRRSYYPNKYVLGTLAGLMVFEGLGKEKETDSTAKGLLAIPYNYFRNVEVPPLFYEIMGRSFWSSWHAKAILHFLFLAVLVV…
A. niger	XP_001390398	MALPTMGSDFQLFSPLQSSDRRDSQAESTTFAQSTTEDSSQDWTQWMRWDDKGFADGAKDVSHSPFDTTFTSPNASIGNTDLFQKSDFSPDINLDCTNIPFDSLLDQNYSGVCQSKIGSIGTDLQSALSATSGSPVSSEGTARKRKSGSDDDGSTVSGVMPTGKKMPAKKRAHNVIEKRYRANLNEKIAELRDSVPSLRASKNASGNLLDDDDGEGVTPANKLNKASILSKATEYIRHLEIRNKRLEDENMALKNRLRQAEKAVDQSLTSAASVSSPSNYTVSTESGASSSPSVFSHVEDSPSDHSPTSLYPPEGLLKVPDAFKRMREESTAKDNAFSQSYIQYPSSNNSVSSPCGGRTRRSYYPNKYMLGALAGLMIVEGMGSEKNTESTAKGLLAMP…
A. pullulans	M438DRAFT_342661	MEANWDQFGSNPDEWSEWLRFDPGEAVSPDSSTKTSNNSPMQDINFNADHFPPLNVDETLAPPLIVGDDANFGDFSFADAAFDFGQPDAKTDDLPFLFGADSNSLQPIVDHLNTDPKEPSASSSSLWPPIGQNIDAPAQSDLLAPIILASNDYPASGPASVSSTSQHRSSPASTSHARTSISSISPAPEQADQPVKKGGRKRKVSQSDEEQQSPEDGGPPIKKTSHNVIEKRYRNNLNDKIAELRDSVPSLRAMSRPSGNDDSEDLEGLTPAHKLNKATVLAKATEYIKHLEKRAKTQADELTQLKARMSNMEKAMSRSAAANQHAGILTPAIARSRQGSITSQAPRRIQQDQYLQQHSQPTYEPQEHVAEPGQNNLVNAQGAGNGFVGKLMVGSLAAL…
A. subglaciale	AUEXF2481DRAFT_35003	MDQTTASFDFGASAVPDNTEEWNDWLKWDPAQDAISPDSSTLTSNNSPMQDVNFNANQFPPLNVDETLAPPLIVGDDPNFADFSFADAAFDFGQPDSKTDDLPFLFGADTNNLQSIVDHLDVEPQEASSSSASSLWPPIGQNVNAPQQSELLAPIILGSNDYPTTGPGSVSSTSQHRSSPASTSHARTSVSSISPAPEQAEQPAKKKGGRKRKVSTSDEEQQQSPEDGGPPIKKTSHNVIEKRYRNNLNDKIAELRDSVPSLRAMSRPSGNDDSEDLEGLTPAHKLNKATVLAKATEYIKHLEKRAKTQADELTQLKTRMATMEKVMARSANTNQHAGILTPAIARSRQGSIASQVPRRMQQDQYLQQHPQPSYEPQDVVAEPGQNNLVNAQGAGNGFV…
B. bassiana	BBAD15_g9848	MSTDEDASQLAIDDGSLSFNDVFTTTSATPEQPLIASEITKSLFDPNNVWDFQANPSLESYNLTTPSNSASQPDFIPQTWAFQGFENNQPAASSSSSQSATAGINPINLFSNSSDPNGFAAPAPSEDGRASNASSRPPVTQPPRYSTSLAPAVEEKLRNIAMPGGLPRHSLHMSSPDSLRSETKAGIISSPEDATDTRHESRKRKVTSEPEDDDDNEDEDKPVKKTAHNMIEKRYRTNINDKIAALRDSVPSLRIMSKSARGEDTTQDREELHGLTPAHKLNKATVLSKATEYIRHLEKRNCRLLEENNAMQARIAAFEKLFMAGAMNGSISSHQPPPAQMSFPQEGQPGFMPSPMPQQENGETPAGMIQVPDDMRRILAAQMAAGQPYPVPQQQAFQG…
B. bruxellensis	AWRI1499_3986	MKVKVKKEPGSLNLSKIKSNDDYSNGSVMXSPASRGRKKSGASVRPKNEAXVKNGGRKIKCSHNLIEKKYRTNINSKIVELRNCVPSLRILISRDRAGNRNAGPGSASGSNGTDGSXNMDDLQFDDDYVGKGYSDDERKLDGLKPARKLNKATILSKATEYIRHLEIKNEQLVAENEKLKELMIASGNATFDMMQEEMXSPSXNLTGIHSSKMQPSGKTRMDPSVRAPSSLSSHHPASALYSDSSYTSSPSINSSNGQVSPAQSMAAAGLNNSGSSHNSMNSNSHPLANKVLLGGMACMLGGSAMDDFSYNSGTGHRGLFAIPVVSFGSGETFXFNSSVFRPFLGLAKVLTCXXVLYYTFLSSLHLYALKQKXDSSNTANXGSSALSSIASVAATTLMN…
B. fuckeliana	BcDW1_5240	MVSKNSSFDPTLSGISAGLDSSNEFDQTAVFADSLGLDDDPLFPSNWDETTPPYDGGLYSTPLNWDPPMPKQEDFQDIGPKYNSMNTNGGLTAAQQEKLRDIAMPPHLQYQNQHSPVSITSKTTSISSPESQDMSRKRKSSAEVDDEDDDESGGHHPPAKKTTAHNMIEKRYRNNLNDKIAALRDSVPSLRIMQKSARGEVTADDRDELQGLTPAHKLNKATVLSKATEYIRHLEKRNSRLQDENNQMKTRINAFEKLFVSGSMGFGPMQQPMNPYQYAQDFNTPGPSPSSDQGMIPVPDDMRRLHGQMSQETFAVPTQYVTQNRQPIGPNAWNGGYFGKLMVGSLAGLMIVQGFSEAEQETDTPGARGLMALPTHFLRALSRGLHSVLEVNFQGYHLP…
B. fuckeliana	BofuT4_P045580.1	MVSKNSSFDPTLSGISAGLDSSNEFDQTAVFADSLGLDDDPLFPSNWDETTPPYDGGLYSTPLNWDPPMPKQEDFQDIGPKYNSMNTNGGLTAAQQEKLRDIAMPPHLQYQNQHSPVSITSKTTSISSPESQDMSRKRKSSAEVDDEDDDESGGHHPPAKKTTAHNMIEKRYRNNLNDKIAALRDSVPSLRIMQKSARGEVTADDRDELQGLTPAHKLNKATVLSKATEYIRHLEKRNSRLQDENNQMKTRINAFEKLFVSGSMGFGPMQQPMNPYQYAQDFNTPGPSPSSDQGMIPVPDDMRRLHGQMSQETFAVPTQYVTQNRQPIGPNAWNGGYFGKLMVGSLAGLMIVQGFSEAEQETNTPGARGLMALPTHFLRALSRGLHSMLEVNFQGYHLP…
B. graminis	BGHDH14_bgh01993	MASNRKSLDASKYSGISAAAFEYNNCVNKSSHEFHLPNQVPLEDYPLFPSDWDEISTYETNLYPTSLHWDSPKPKIEYQPPPNFSTMNPLTTAQQEKLRSVAMPHSFQYRGHHSPHSTESSKSHSISSPETNDSSRKRKTLAEAEDEEDEDSNPLVKKTAHNMIEKRYRTNLNDKIAALRDSVPSLRIISKSARGEDTLDDREELQGLTPAHKLNKATVTTEYICHLEKRNKRLQQENNEQKARLDAFERLFRHGSMDFHPPQTVDNPFQFTPEYNMPGTPPVTVQQAMIQAPDETRRSQSQNHQNPYQQPQEIYAQNQQSMISAGWGSHPYMGKLMVGTLAGFMIMEGFNEVDQDVESPASRGLFAIPTSMLGSLRTAFHSLLEINLFGYHVPALETF…
B. ochroleuca	BN869_000012723_1	MVQITLNSTPEQPYINQVMTDEDASNLFGLDDSSLGFIDDGSASGDVKTDPSNTSDGDAQFDSSGWDFPETNPFASFDGLTSSVVQPNYQTTSWDSSFFDATQQSPSAGFDTLSSPDNNPTILFGGPIVTPQDKIRPRNPVVQQQPQPQQQAARNGVALTPALQEKLRNIAMPPHLQYHSPKSASSPESPTVDSKMSGSQSPDHNQMGKPNAKKRKVSEELEDDDDDEDGKPVKKTSHNMIEKRYRNNLNDKIAALRDAVPSLRIMSKSARGEDTTEDRQELHGLTPAHKLNKATVLSKATEYIRHLEKRYTRLQEENNTMKARIAAFEKLFMAGAMNGSITPMQQQPPTPVQYAAKDAQQQQQDFLHSPIAGSQDSSHSPPTGMIQVPEDMKRILAAQ…
B. oryzae	COCMIDRAFT_31650	MASDPYGSPDDGLELERIAVGPYCVFDNFRLLPKPEPTASAPTTQDPSPSTTTTTTMEDPMLSTDFPFSTMRGPWLTTAADDMTLTASADDTTDWNEWMHYNPAQPSQDSQNVDTKPVNPQGPAAYPRTRQQTSPHITHLPQSQPLSLPSTLTPTTAPMFAQSHAVPFTFGQSADVPLSFDFNGSDLSSPLTGDMQQQNAYYSAQQWQQQQQQQQQQQQSQQQQQQQQQQQQQIPDTTNLFSPSQYQQSNYAAPPPPDSTPSLHHSPNSLNNGRSSSTSSHSSPEPAPSNSRKRKSSADSEEPDDDAPSSKKGGAPPKKTAHNMIEKRYRTNLNDKIAALRDSVPSLRVMSRPNGTEEDDDPEDLEGLTPAHKLNKATVLSKATEYIRHLEKRNKRLQD…
B. parva	UCRNP2_49	MASNELNSALDDALALEKVAAGLTADPASQVGPYCVFDDFRPTTSPSDEHSRPTTPIESRVNMEDPMMSTEFPFGAGMRAPWLGSAAEDLSLVQSGDSFPQGNWEEWMRWDPNAQTQNPPSQDIDGPGPVHFLKPETKSPHEPHSLPPSGLPRPAMNNIPFTFGEGIESSPAFHFNNPNNNNNNSPSVTEPQQNGSYFSPNNPVWNNQQAIDQADSGLFSPLSIDQQQMQSVPQPPQSTPSLHHSPSSVNSGPDPKTSSSSQQSSPEPVANSNIKKRKSSTEDDSSTDHKGDKQPPVKKTAHNMIEKRYRTNLNDKIAALRDSVPSLRVMSRANGGNGDEEDDPEDLEGLTPAHKLNKATVLSKATEYIRHLEKRNKRLNEEVDALKARLESYDKFAMM…
B. victoriae	COCVIDRAFT_84480	MASDPYGSPDDGLELERIAVGPYCVFDNFRLLPKPEPAASAPTTQDPSPPTTTTSAATTTTTTTMEDPMLSTDFPFGTMRGPWLTTAADDMTLTASADDTTDWNEWMHYNPAQPSQDSQNVDTKPVNPQGPAAYPRTRQQTSPHITHLPQSQPLPLPSTLTPTTAPMFAQSHAVPFTFGQSADVPLSFDFNGSDLSSPLTGDMQQQNAYYTAQQWQQQQQQQQQQQQQSQQQQQQQQLSDNNLFSPSQYQQSNYAAPPPPDSTPSLHHSPNSLNNGRSSSTSSHSSPEPAPSNSRKRKSSADSEEPDDDAPSSKKGGAPPKKTAHNMIEKRYRTNLNDKIAALRDSVPSLRVMSRPNGTEEDDDPEDLEGLTPAHKLNKATVLSKATEYIRHLEKRNKR…
B. zeicola	COCCADRAFT_108180	MASDPYGSPDDGLELERIAVGPYCVFDNFRLLPKPEPAASAPTTQDPSPPTTTTSAATTTTTTTMEDPMLSTDFPFGTMRGPWLTTAADDMTLTASADDTTDWNEWMHYNPAQPSQDSQNVDTKPVNPQGPAAYPRTRQQTSPHITHLPQSQPLPLPSTLTPTTAPMFAQSHAVPFTFGQSADVPLSFDFNGSDLSSPLTGDMQQQNAYYTAQQWQQQQQQQQQQQQQSQQQQQQQQLSDNNLFSPSQYQQSNYAAPPPPDSTPSLHHSPNSLNNGRSSSTSSHSSPEPAPSNSRKRKSSADSEEPDDDAPSSKKGGAPPKKTAHNMIEKRYRTNLNDKIAALRDSVPSLRVMSRPNGTEEDDDPEDLEGLTPAHKLNKATVLSKATEYIRHLEKRNKR…
C. albicans	orf19.921 / Hms1 / XP_716760	MIFKLNDYNAFLTSLFDKNNEQLQRHQSHQLQNYNQSQNSNTIMTFANNNNNNNRNNSNINSEIADDENNTNNGNTYHQNGGFPVDFDFGLAPPPFIADLPHNNTNNGNGNSNNSKYYSLPLSETTTTSNRYNNIDYELPSNTEFIAEIGAYVKDSKSNNNDNNRTENLQSKNSSNNTNNSNQRNTTTPTKQNNSNNDNVVVNDIDQFSRFNEFGSNLGDPMILEQDEQMNNSDNPMIFNLNDQMGNNFNNELNRSSQYSNYQQQQQQQQVSQGQIFQDQVSPHSRMSNIPQPISDHQRIKSNNHEYNSNLQSPMSIETAPSTSTTTTNFNKNTAPKTGKKSRNSIKRSSSSSGSSSVLDYQNSKSLTEQASQITFGGITSGSQQGKPINTPITTGTTT…
C. albicans	orf19.1187 / Cph2 / XP_712449	MLSQYDEQLAAGDNNGFNKQGNATLYSFDFVDADDFLDSISGALPNNGHNNVNPNTNDISFEDMNIMNPNIYSPVSAASGDDFTQSSGQPMISEGSNYTGQNFTDYLSDNSLEGYDKNTSRPLHEVDIGFSNKRSNSTSTGSLSHNEEITPISHYSVDSIVTSPEPPINKQGDFPPIKRTTTVSSTNSITNTTKKPAKVTKPKSKDKNSHNMIEKKYRTNINTKILALRDAVPALRIAAGCDDVSIADLEGLTPASKLNKASVLTKATEYIKHLESKNFILKQQNIELHRLIQHANMNPKSLPPPPQQMQAPPQPGFGFYPPQNQSFNVTPASQYPSPQQQVSPTQQQTVHHPPQPNRYLLGGMAAVMGTSLFGGSGENDFRSLSALPFSYLFPNAILN…
C. albicans	orf19.4941 / Tye7 / XP_722152	MSSFQQENQLNANNNNNNVMNEYISYSVPLSPVTTNENPQDYWMNGLIANSVPISQTTSNSDINYSQPPNPINFNSIFEGVNIFSNDDFTSSSNDISLANSPETNATSDSIAQNLDEVKVKLENHNQARLDALEFAFETKSILKEQPKIKQEPGTKAATKPKRRAPRKKLTESQKKAHNKIEKRYRININAKIAGIQKIIPWVAFEKTAFETGEENETEAEAKNNTRLNKSMILEKATEYILHLQKKEEEYMAENQKLREQVIKLGGEI
C. apollinis	W97_08309	MSSPLAGRASQNGAFYADGSAWNADQLQDASATMFPPVTFGEQQQFQSGPLPPQAVPSLHHSPSSATNGLASSSSQISSPESVSPRNGSASKKRKSLADDDPVDRKGKQPPVKKTAHNMIEKRYRTNLNDKIAALRDSVPSLRVMSRVNGVEEEDDAEDLEGLTPAHKLNKATVLSKATEYIRHLEKRNKCLCDDVAALKARVDQLEKLPMATPLVMTNSAATPDSVRYQEDPFSTTPVPGSSLAHSAPQGMIPVPESISNLHHAMSNQPHYAPAQAGYPVYTTAPGRPGVPAHQTQHVNARGGGRWGNKLMVGSLAGLMVMEGFSSREQSGEHPSGRGLFAFPFELFRRVGGSFAPRLLNRGLATLYALLPYLKTLLILGAFLYLISPLFELKPRSKK…
C. cinerea	CC1G_05514	MSTDLGLDPSDPLNLLLHNSQNTDSNMEESGVSQNDGASPPDWAQLSSLWDGTDSGVGSLKPYPDLMDFSELNTLPMDMDFNPAMALEPGSLNSFNPSIHFSYEEAQAFQNVSAEMIPPQFSFTFQAALNASDSSFSSSAPSLSPPESPNKERRLSVASSSSSSGVSLSPVLESLASPSSSTSYASSDAPSPPSVKAEPKGSPASKPLDPAAEIAEAVRQSAGVMLAVPMSADLSSQVLAQSIAMAAQNKPSLPRMPRSTPRSPISSSSSAASTPPPATPPMSQALPNKLTIDAKPISTASSSSSSSSLSTPTNAMPPLASATSTTGTRPKTSHTTIERRYRTNLNARIQSLRMAVPALRVLEDRDGGNGKKIKKNLKDGVYLKGAGIGIDTEDGTTVD…
C. coronata	A1O1_00042	MISPVQSSTDSSLNLDSAGREFDKWLDWNGAANAPAGDSFRDATLIEAENGLFHLPISPSSTANGDSHLPHIKNDLLTAPSALDILTPRHSSASPQSRSSSELRLSGDTLRDQTGCYERPMLKRKLSPTDIPITSHRTDAATPAAKKRPHNVIEKRYRANLNEKIAELRDSVPSLRTGKKAKPQDASNGDSEEEDLDGLTPSNKLNKASILTKAVEYIRHLEFRTKRLEEENKSLKDRLETLDRVIARGGHDAQRAAAFTSDTIIEESPTVSSPQSPSLGSTRASSPPQGLIPLPESWRRLRQNQSQEHYGHIYDRPSEGSRLKGKWPTRVMLGSLAGLMVMDGLTESDTGTDSREKGLFGIPLELLDGWAFLRSPRIYLAAFSQFCQTGGILPLAKGF…
C. dubliniensis	CD36_50670	MIFKLNDYNAFLTSLFDKNNEQLQRHQLQNYNQSQNSDTIMTFPNSNNNNNNNSNSNMNSNIVDDENNNNNSSSSYHQNGGFPVDFDFGLAPPPFVTDLPHNNNSNTNGNSKYFNLPSNGTTTTTNGFQNIDYELPSNTEFIAEIGAYVKDTKSNNNNNNNGRNKTDNFSSKNLNNNNSNQRNTTTTTPTKQNNNSNNNDGVVVNDIDQFSRFNAFETNLGDPMILEQDEQMNSSNSPMIFNLNDQMGNNFNNEVTRNSQYSNYQQQQQQQQQQQQQQQQQQQQVPQGSVFQDQVSPHSRMGNIPQSMSNHQRIKSNQEFNSNLQSPMSMETSLTSIKSNINKNIGSKGSKKSRNSNSIKRSSSSSGSSSVLDYQNSKSLTEQASQITFGTTTTTGTSS…
C. dubliniensis	CD36_60230	MLSQYNEQLAAGDNVDGFNNGKQANATLYSFDFVDADDFLDSISGALPNSAHNNVSVNTSNTNDITFEDMNIMNPNIYSPVSAASGDDYAHTSGQPMVSEGSNYTGQNFTDYLSDNSLEGYDNKNVNHPLNGVDIVLSNKRSNSTSTGSLSHNEEITPISHYSVDSIVTSPEPPMSKQGEFPPIKRSTTVNSTNSITNTKKSSKVTKPKSKDKNSHNMIEKKYRTNINTKILALRDAVPALRIAAGCDDVSIADLEGLTPASKLNKASVLTKATEYIKHLESKNSVLKQQNIELHRLIQHANLNPKSLPPPPQQMPMQTPFPPPPPQQQQPGFGFYPQQNQSFNVSPASQYPSPQQQVSPIQQQPAQHPPQPNRYLLGGMAAVMGTSLFGGSGENDFRS…
C. dubliniensis	CD36_12210	MNSYYQENQLNTTATATNNNNNNVMNEYVSYSVPLSPVTTNENAQDYWMNGLISNSVPISQTTSNSDINYTEAPNPINLTSIFENNNIFSNDDFTSSSNDISLANSPETNATSDSIAHNLDEVKVKLENHSQAGLDALESAFETKSILKEQPKVKREPNTKEPTKPKRRAPRKKLTESQKKAHNKIEKRYRININAKIAGIQKIIPWVAFEKTAFETGEENETEAEVKNNTRLNKSMILEKATEYILHLQKKEAEYMAENHKLREQVIKLGGEI
C. epimyces	A1O3_02176	MISPVQSSTESRLNLDTAGREFDQWLDWNGAASIRTGDSSADQTLVDADSSLFHLPLSPSSTANGDTNLPHIKTDLLTAPPTFDVLTPRHSSASPKSRSSSDLRLSGDTLRDRNTCDERPILKRKLSPTDVPTTDHRMGAPIPAAKKRPHNVIEKRYRANLNEKIAELRDSVPSLRNTKKARSQDASNGDSDEDDLDGLTPSNKLNKASILTKAVEYIRHLEFRTKRLEEENMSLKERLETLDRVIAQGGHDAQRAAAFTSDTVIEESPVVLDSQSPTSETRKSSDPPQGLIPLPESWRRLRQNQPQEHYGHIYDTPSERSRFKGKWPTRVMLGSLAGLMIMDGLSESDMGTDSREKGLFGIPLELLDGWKFLRSPRIYLATFSQFCQAGGILPLVKGF…
C. fimbriata	CFIMG_001685RA	MPPPRRRDHHGHDRKRPKTNPKDPALDSVDYWIHYDDDDDVNKLDESFEINFSRRNLPTQFQPRPIPPFNPLTTTTPGLGAGLYTNPINTIIKPDDFIIDEAALDSKNNPLSEEDDILDSMNLSEQLSKIDSLPPNPTQLPPRENLYSTPLSWEKPLLGNTAMRMELSPLDAGINPPQPPIPTNMDFANPILNEAEQRRLLAIALNSNRNVPYNAFPFGNYSPSLFAGGMGATMLNPETASLFEQAFNTSNSSGLGQSQNINIHTDMQRDQQQKQQKQQSRQQLPQQTGALQYQQRPQESQKRSQQQQQPTKLQIPPEPSPQTQAQTDTTPQQPTPKTESKGSPTAASASMANAPYATPTTSATATTSTATTTRTAASTTAGPATAPGSASTSAAPGPI…
C. gattii	I308_03503	MPTSLYNTQFDQEEQDSIFLSSDVLPTDALFPPELTAPFSDSQFLFENSSDDLGRYDQRRASLSSNEDSLPFLSPTNPQSMSSTSPRHSLSPLTGEPSFHPTSHSPHSHSSASPLSSSGTDDVLLARSFEGVSSGELDMFLLPEPSNDYPVNSDGFGGQKSGQSLFLPGRTEGFNGMGDEWIQNLFKDPVQGNGFDDINQQPQPQSGGFDFSQILAGLQQQSQQQPLQQLQQQVGQTIQPQMVKQEPLVKQDSWGHEQNLSNSQHGFTFTHPSFAPTNQLQDVKSASIPRTASVRRPTTFKTEAVTAAASTPIGKHNKTERRYRQKVQAAQADLRDAIPALRLLYGTSTPEQLATTDIRAPDGTVDGLGEVTRPNASAKATILIGARVYIELLQKRSAK…
C. glabrata	CAGL0E05566g	MATKIEQHDLDNWVNTTNEKYPFSTSESSTSLATSGSPWFEPLENIISSNSSSSVTSPSDSNNFLLTENGYDNIFAFNENDKDFQLKTEDDDDQLVSFEAAMESMPATCKKQKKKAPRKRLTQNQKEAHNKIEKRYRININSKLAKLQQIIPWVASEQSTFEVADGNKRATSKTEEGDDAFANFPSTTPKLNKSMILEKAVDYILYLQNNEKLFEMEVHRLKSELGAVKKENQELKQLATGN
C. glabrata	CAGL0M12100g	MDLPNHQNLNGDGIDENYNRKTSQFRPLQKFEYQNSQSLPELFGSGNRDMNSNARYMRQQYGHNENVQYVNGVNKVYPMNPIIPPKLGGGPYMVRPYERIEGTQLVKPHIFQTGESYQGNQEYIFQPSTSSSYSSATLVNEDTNMPNNHVILENHPIGLEYKLPSNYINHSIPLMHPQQRMPVTPHLPLKSTIQPGSEDSKFDTPKNSKKKISRKRLTDVQKLAHNKIEKKYRININSKIAQLQKMIPWVSDGETAFEVNSSLKTEQSDGDSTSNSSKTKFNKSIILQKAIDYIVYLRNNEHLYQTEIDRLRQEVETLRNNQKS
C. gloeosporioides	CGGC5_1937	MADQDQNALFGLDESNLGVAPSFLDDQDPQTVKSDPNGQPNIAADNQSFYDANWGFQDTPPYDSYSIAATTAAGATSLFQTTAPWELSPNQQHQQQHLPPNVSAAIDQSIVAPAGFYATPAPSNHHQRGGHPHTLPDTTLNLLTPAQQEKLRNIAMPAHLQYQSPKSEPSPGSATSDHKAAGLSSPDAHDSSKASRKRKSSADVDDEDDEDDENQPVKKTAHNMIEKRYRTNLNDKIAALRDSVPSLRIMSKSARGEDTTEDREELHGLTPAHKLNKATVLSKATEYIRHLEKRNNRLLDENSAMQNRIAAFEKLFMAGAMNGAMSPLQQPPTPMQYPQDQYINTPIGTPRGEPAQGMIPVPEDMKRIISAQMASGQPYPVPQQAYRGNPALMRQQQIQ…
C. graminicola	GLRG_09588	MADQDSNALFGLDNNNLGVAPSFLDGSEGQNVKPGSNGPSNLATDNQSYYDTTNWSFQDTPPYDSYNIAATTAAGATPLFQTATPWELSPNQQQQHQHVVPNVSSALDHSTLAQAGFYAASTPAPAPNHHSQQAGKHHSLPQENPSLLTPAQQEKLRNIAMPAHLQYQSPKSEPSPGSATSDHKAAGLSSPDAQDHSSKASRKRKSSADIDDDDDEDDENHPVKKTAHNMIEKRYRTNLNDKIAALRDSVPSLRIMSKSARGEDTTEDREELHGLTPAHKLNKATVLSKATEYIRHLEKRNNRLCEENSAMQARISAFEKLFVAGAMNGAMSPLQQPPTPMQYPQDHYIHTPIGTPRGESAQGIIPVPEDMKRIISAQMAVGQPYPVPQQGYRGNPNLM…
C. guilliermondii	PGUG03414.1 / PGUG_03414	MNSNNEYSYHVPDGKDKDILDQYDSNVGTSPYSAPLDSSAMPNGFLGHVLDQDMYIKQEDDNNTLTQAARDTRSNGVQLLIKEDMFQETGMGGLGAVFPFEPISPQWPANMPWDLSDQSPQTRLLPQEPQPAQTSQITQNKPLSRTLWRLPTQLQNFHEHRDSHGSHPGSSGSESRHASTSEVNTDRVPGRSAHNIIEQRYRNKINDRFDELLACVPALRAAYRRRSTLDGVKADEDEDEPGGSDEDLEGLAPARKLNKGTILEKLVEYIEFLKLKNARIMKEREKLLEQARMMGLRVDDDE
C. guilliermondii	PGUG02866.1 / PGUG_02866	MTDFDYPGFYDFETTDNFLQSILGAAQSLSPDSINGDEKKMNDWFMNLETNLPAERQNIPEMPPLNGFQSSSMSSSSYSQDSNVFGGLTPESQDTTYSNKTSPRYIKKEIEQISIGKQDTLNEESVTPEERKPSVNCTSKVTKPGRKDKISHNQIERKYRTNINTKILALRDAVPSLRIAAGCNDVSVADLEGLTPASKLNKASVLDKATEYIRHLERKNETLMNENRNLQRLIQEASINPRPVAPQNEPSSAGRHNGFGFAPSQSFNTTPVANYSQSSMPVTNEPYQQQPTNRFLLGGMAAMVGTSLFSGDLEFKNLSAIPIFPQALASPITFQLWRLIKIALVIMSLASIFQPYFKFGTKNEKSKTQNTEGLSQLMVHLGVKLPSRIKKDHFNELTT…
C. guilliermondii	PGUG05654.1 / PGUG_05654	MHVLQGGAAIGAYNGMFRIIKCESDQEVFPVAPCIYFAAIVQLLASLMNIDNEWPFSPLSFYDEWLDQVETKTYPLLDTCSLTPTSESDSTESSSDYKLGSVSSSDPVDISDFLVDVSRETPKPHNRRKLSQTQKIGHNKIEKKYRNNINTKLEILHRLVPWNSTTTPNFQGKGEHIKLIHKVSKSMILDGATEYIKQLIEREKRLKDECDGLKKQLTQRTCL
C. heterostrophus	COCHEDRAFT_1179792	MASDPYASPDDGLELERIAVGPYCVFDNFRLLPKPEPTASAPTTQDPSPPTTTTSAAITTTTTTTTTTMEDPMLSTDFPFGTMRGPWLTTAADDMTLTASAADDTTDWNEWMHYNPAQPSQDSQNVDTKPVNPQGPAAYPRTRQQTSPHITHLPQSQPPSLPSTLTPTTAPMFAQSHAVPFAFGQSADVPLSFDFNGSDLSSPLSSDMQQQNAYYSAQQWQQQQQQQQQQQQQQQQQQQQQQQQQQQLPDNNNLFSPSQYQQSNYAAPPPPDSTPSLHHSPNSLNNGRSSSTSSHSSPEPAPSNSRKRKSSADSEEPDDDAPSSKKGGAPPKKTAHNMIEKRYRTNLNDKIAALRDSVPSLRVMSRPNGTEEDDDPEDLEGLTPAHKLNKATVLSKATE…
C. lusitaniae	CLUG_04929	MSKQYNPGQVTFFSDKPKSPKELEPLDLSYPKLQPELDQRVDMFDYAHNPPQPYDQLAFAGLQDPLAPVSPGGAMAGAPAYNAFGSPLLNMMPVKREWRDDQPSSRESATPNGPPGNGAPNGLANGAPHGPNGGPNGGPQAAAARPRTKSAHNVIEQRYRNKINDKFTALQNAVPTLRVLARKKSKTRSDDEDDDDEYEYSPDLEAHEDLEGLEPARKLNKGTILTKSVEYIKFLERKNDRMKAERYQLVERARMLGIVLDESMLDRYD
C. lusitaniae	CLUG_00757	MSPTFQYTDEMLDFEDANNFLSMLQNTVPSFDKKWEFDSTQPLEIPDSMFVSDLDSVSSGLFNSGSSFTGPDYADQSQANFMPSSVGLNDGGVRMSSFSSASGSDSAGSHFATSSNGTPNTSITSPHTSPEAHVKKEPPSPFSPAMFSTNMKTYSSDSASDHTDLVSPRSKVSPRDKVNKPAKKTKVSHNMIEKKYRTNINSKIMELRDAVPTLRIVTGKTNVSVTDLEGLSPASKLNKASVLTKATEYIKHLEHKNSLMSKQIAQLQNLVRDAGNNAPSQPLAREPPIASAAPEENNVSYGFTAPDQNFEPMGFMDYGLQQSPMQVSSSRSSGLNMDSSLMLGGGMATALCGSFISGENFKGMAAVPFFPSALSHPSAVTLQVLPVVRAAVVMSGVLM…
C. lusitaniae	CLUG_02233	MNTNPVFQTTSNSPISTSDDQWISDLLAKSAPMTTTNSFSNAFNLEMSNFDSFTVPTTDFPSVLENESIFSGSSRASTASSTPPVKEEIDENELGFGQAKVGLLDSVNTKLQMMQRRNDLTPKALESIFDTKDVLKDTVDGQAGLAPQKQSTQAHRTESSSNQAKKKRCSRRRLTDSQKEAHNKVEKKYRVNINQKINSLQTIIPWFANQEEVHMDLKVNKSVILEKAYDYITYLKAENEALRSRLGETTMETGI
C. neoformans	XP_567526, Sre1	MPTSLYNTQFDQEEQDLIFAPSDVSPTDALFPPELTALFSDNQFPLDNPSNNFGGNHQHRGSLSSNEDSLPFLSPTNPQSMSSTSPRLSLSPSTGEPSFHLTSHYSYDQSSHSPHSHSSASPLSSSGTDDVFLARSFEGVSGGELDMFLLSEPINDYPVNSDGFGGQKPGQSLFLPGRTEGFNGMGDEWIQDLFKDPLQENGLDNINQQPQPQPDGLDFDPILAGLQQRPQQQPLQQQKQQFGQTIQPQMVKQEPLIKQDSWSNGQNLSNSQHGFTFTHPPFAPRNQAQDIKPASIPRTASVRRPTASKSETITAAAPAPTIGKHNKTERRYRQKVQAAQADLRDAIPALRLLYGTSTPEQLATTDIRAPDGTVDGLGEVTRPNASAKATILIGARVYI…
C. orbiculare	Cob_01154	MADQDPNALFGLDEPNFGVPPPYLDDEAARNMKSDSNGASNISPDNQFYDAGWGFQDTPPYDSYNIAVTSVAGATPLYQTATPWELSPNQHQQHQNTLPNVSRAYEQSTIAQAGFYANPAPSSHQPRAIADGLPQENLNNYSPSNQETLQKLRNIAMPAHLQYQSPKSEPSPGSATSDHKAAGLSSPDAHDSSKASRKRKSSADVDDDDDDDDENHPVKKTAHNMIEKRYRTNLNDKIAALRDSVPSLRIMTKSARGEDTTEDREELHGLTPAHKLNKATVLSKATEYIRHLEKRNNRLLDENNVMQARINAFEKLFMAGAMNGAMSPLQQPPTPMQYPQDQYINTPIGTPRGEAQGMIPVPEDMKRIISAQMAAGQPYPVPQQPYRGSQMMRHQQIQQ…
C. orthopsilopsis	CORT_0E05910	MTYKDSKYNAYLTTTMYDKDYKQILDQQHHHNNHHQQQQQQQHQLEQQKQESLQLGPQQQFQSQNGQNSGPQGNLYQNSSQNGSTPTPNAQHYRHLSVARCTQTQDDNQSVTSNSTEPQQSPSSMQLQIKEEQQQPFQGQQYPVKIEDNPCFACSTDNLMKIDDTNMENNNGISFQEEFDFTLNPAFPQYMINGRAKALSLPSSTSISNEYQQNNFSCRELPSNTEYLGDEVVPFTTAADAATAINYTQLENELPIHGNDIDGNQFQQQSFMGNGTMMFKSNDMVPNGYDPTMNNGIMGPQQQQQSSQHVSSSTPLGSPLTVQNTPPTSGVSKPIRGNLMPGIDAKMTSVNTSSQHGDLSSNGSLDEESNNSFRAQSPTVNATGFSMSSSATSSASALS…
C. orthopsilopsis	CORT_0F04410	MSQLDASFGGPGRPDNNNNKVFDQNNEMNLLDDGGNNILGDVYGNGLDTINAQSGFNFDETDDFLKSISGVLGKPSDMANVNLNNVNYNSSILSPSSINGEEVGFPEYLGGYPDQPQTTFQDGSLDQPLYGTRIRSHSSSIATYNGENISPLSNNTNETSDYTSPESIQNHVVEKPPVKHTKRGSTSKVTKPKNSKDKSSHNMIEKKYRTNINSKILILRDAVPALRIAAGADDVSLADLEGITPASKLNKASVLTKATEYIKHLEQKNAALKDQNDYLQKVLQEANLSPQIQMPLAQRHMSSSPNDGSQQMCSNMRPNSSQSYDEPIYIQNQQAPPPPPQMTAQLPPQQQQDNANGPNRYLLGGMATVMATSLFGGSGENDFRSLSALPFASYLFPSA…
C. parapsilosis	CPAG03309 / CPAR2_303750	MYDNEHQQILEQQLQQQQQQQQHQQEQDQLQLHGHHDSQQHQYSGQQPQMYHSSPVPQQQQQECTPTPSLQHYRHTNAANCSQNQDDNQSLSSNSTEPQHSPSSMQLQMKQEQQCRQPQPYPVKIEENPCFVSSDNLMKDDTIDNNRCNEFPDDFDFTLHPAFPQYMTNGRAKALSLPSSTSITNEYQQNNFNYRELPSNTEYLGDEVAPFATTTDAATVINYNQLEGDLPISAHDVDGNQFQQQSFIGNGAMVFNGGAQNGFESNMVNNGIQEQEFARVSPNTPLGSPLTVQTTPTSSKVTSQNNGNFVSNLAGVNSCNQQGDLSSNGSLDEESNNSFQAHTPTGNEFNMSTSSVSSASALSATQHNGIATITKARLQNFTINRSNSVSPSLSPLNNE…
C. parapsilosis	CPAG03745 / CPAR2_603440	MSQLEASFDGPGRPDNENKIFDQSNDMNILDDGSNNILGDVYGNGLDTMNAQSGFNFDETDDFLKSISGVLGNNKPDLANINLNNVNYNNSTLSPSSINGEEVGFPEYLGAYPDQPQATFQSGSLEQPLYATRIRSHSSSIATYNGENISPLSNNTNDTSDYTSPESVQNHVIEKPPVKQTKRGSASKVTKPKNPKDKSSHNMIEKKYRTNINSKILILRDAVPALRIAAGAEDVSLADLEGITPASKLNKASVLTKATEYIKHLEQKNAMLKDQNEYLQKVLQEANLSSQIQMPLAQRPIPSSPMDGSQQIYGDMRPNSSQSYDHQAYMHNQQVAAGQVAPLPVPPPPSSQQQQQQQQQQQQQQENSNGPNRYLLGGMATVMATSLFGGSGENDFRSL…
C. purpurea	CPUR_06614	MAEDAAADRYQFNGQTFGFMDDADTVTGASAESMQPQADAGSQQFYPPTSTWNFQPNPSAYDNVNLGASSVPTPLSGLPASETAWQLPVFDQSQDGSFNFDGFTPADVKSNVMFGTPTPDPLSTEPHVPAIMSPALQQELKNIAMPPHLQYHSPKSASSPESARSDFKGPILASPDYLDSSHKDNRKRKVSSEPEDDDDVDDDDKPIKKTAHNMIEKRYRTNINDKIAALRDSVPSLRIMSKSARGEDTTEDREELHGLTPAHKLNKATVLSKATEYIRHLEKRNNRLMEENSAMQARISAFEKLFMSGAMNGSISPMQHPLTPIQYAQDTSQQFSNSPMQTPQLGGNPAAAGLIQVPDDMKRIISAQMAVGQPYPVPQQMYRGAAPAVIRQQQIQQQQ…
C. sativus	COCSADRAFT_102380	MASDPYGSPDDGLELERIAVGPYCVFDNFRLHPKPEPTVSAPTSQDPSPPTTTTSAATTTTMEDPMLSTDFPFGTMRGPWLTTAADDMTLTASADDTTDWNEWMHYNPAQPSQDSQSVDTKPVNPQGPAAYPRTRQQTSPHITHLPQSQPLPLPSTLTPTTAPMFAQSHAVPFTFGQSADVPLSFDFNGSDLSSPLTGDMQQQNAYYSAQQWQQQQQQQQQSQQQQLPDNNLFSPSQYQQSNYAAPPPPDSTPSLHHSPNSLNNGRSSSTSSHSSPEPAPSNSRKRKSSADSEEPDDDAPSSKKGGAPPKKTAHNMIEKRYRTNLNDKIAALRDSVPSLRVMSRPNGTEEDDDPEDLEGLTPAHKLNKATVLSKATEYIRHLEKRNKRLQDELNTMKGR…
C. subvermispora	CERSUDRAFT_116864	MSTPPPLSSSSSSTSSPSPTLDHPNLKSDQSDPFDFLLQTISQSMETPQDPAQQQDWSQLSTWAQQDIKYPDLASDFNFSLPMDLDFDPNMSVDPSALHFSSIFDNNFPLPPVDNTFVATAEPLQEQLLYPPPAPTDAGWPAQSSPNPRRLSDASSYTSTSGSAFSPISESASVGSSSPSSDSLHNDAAHDLAQRVRQMAGVTLAVPVSAQVQQLAAAGGQTKLPIPRLPRPALPTPAKQLTPKTSPAPDTFPSSSPSSVSSGSDKADSPSPAALPASSTGVIGRPKTSHTTIERRYRTNLNARITGLKHAVPALRVLEAKNVNGGTGWGDVVDARGFVDGVKVARKMSKANVLGKATEYIRVLKKREARLKREQDGLKALVAGLVGGPALLKEWDREW…
C. tenuis	CANTEDRAFT_114588	MAFKLNDYNAFLTSLVEREKSDTSRPESKNMTETLNSPTDDIALMDQQDPMNSTYSRLPIDFDFGLNQEIDFSDDLDPQSTMNLNMNDDNDLSKRSYNPSSKLTNNASTTSTNRASSNSTNNTSDMDPPLKQEDIFFPRQASAPALESNFESVPSSSNYRIPIQIKNESSDDELMSPNLDLPDGFCDNFDNINTLDRQHSNTPTDDFSRRRDSRPLVQKSGGEGLGYGSMTKSYRPRLRSSHNVIEQRYRNKINDKFNALSNSVPTLRVATKRKTKNPDHMDNDEFDEHYYSSSDESPDLEGLEPARKLNKGVILSKSVEYIRFLELKNDRMREKNHELLEKARLLGIPLDKL
C. tenuis	CANTEDRAFT_107875	MSAFDYDGYNNDFFDFDNTDSLLTSLSGPASNDSNSNNIQSLSPDSMSGDDWATNKWYANQPTNNFSSNNSSHNSTNDYSSDPSYNNTNANIIAQTVNPNLGEFDNSYQQTLFDDFNNNYSDAMHSSGSSQNDSSGLTPLSQQYSSAQTSPENIAKAESDDDFPKKGARTQGNGERKTSGVKINAKSNGGRVKRDKASHNVIEKKYRTNINTKILMLRDAVPSLRIASGVPGVSVADLEGLTPAAKLNKASVLTKATEYIQHLEKKNEMLRQQNSHLQRLIQQANLNANSLQVAPVPNRIQPTARPQPMSQMSSSNEYTDNSVYNNSQNYSIPPQENKPNKYFLGGMAAVMGTSLLGGPDSDFRGLSAIPFMPMSFAHPPGAVAQLWYLSKLLFFLGCL…
C. tenuis	CANTEDRAFT_112975	MNTFNYEFQPISPMSDNEDWVKYIKSEDCSDEEIPQDMFDGPLDEFFSNEYSSYISSNQMNTPVDSSQGYKINLNSVNHKLLDSATTTDDDSSCQSSPHQSSSISSPDDLVFDSQKLSSATSGSGTTTASSQKKTKRITRKRAPRKKLTEHQKAAHNVIEKKYRININTKIESLQKLIPSVAREEPGFRTHSKADAENDSKSKKLNKSLILDKAIEYIMFLQQNQCKVIVENTGVKSRLGRYN
C. tropicalis	CTRG05284.3	MIFKLNDYNAFLTSLFDKKNEQQLEKNNNTIMVQNNLNPDLNDDTTNNHQRFPLDFDFGLAPPQYLQPNNDSPNSDSQSNADAKFGLTNGSGNYHNFEYELPTNTEFIAEIAAFDNKEKSMATTTHDSTSSMNNNNGSHTGSNTHNNGTPNLDQFSRFNAFDENLEDSMMLEDDTDSPMVFNLNNQGSYANSLQPQHSQHPSLQSQPPTSQHQLPPPAPQRQQQQQLQPGQGTPQHQMSNSHTPLFQGHNTPVLAQVKQQSSQQHSRVGSSQELTSMGTPLASPLSIDTNNFNPNRSTTNNSKESSVLDYQNSKMLTEQASKLSFGNGHALQQQQQQVPPSSSSSIIAMNGNGTLADSPPVSPLNINNTPKPKVAKTKQTRGRKSKLENQLGNNNNNNS…
C. tropicalis	CTRG03014.3	MLSQFDAPLGVNNTNRQQQQQQQQQQQQQYAFDFVNADDFLDSISGALPSDGSSDQQTYDNMNVLNATMYSPVSAVSGDDLEVSNMQNLNNYTGQNFNDYLSDNSLECYDGNVSAPNNNQNYNANEDNLDIIFNPSNKRSGSTSTNSSNNDGATPISNYSAESILTSPEPPMLKQEPVPYVKQTSSSTVVPNSASATTSTGKKTSKITKPKAKDKNSHNMIEKKYRTNINTKIMALRDAVPALRIAAGCDDVSIADLEGLTPASKLNKASVLTKATEYIKHLEAKNAILKQQNMELQRLIQQANLNPQSLPPAPMAPMAPLPPHQQQMVPPPPPPPPQQQQQHQEGFGFYPPQNQAYNSAPVSQFSSPQQSPQQQQQQRQGQPNKFLLGGMAAVMGTSL…
C. tropicalis	CTRG03590.3 / CTRG_03590	MNSFYQQRANQFNSEYNSYSVPLSPVTSNDNPQEYWMNDLIATSAPISQTTSNTDLSYMQQPNPINFNALFEEATVFSGTDELSSSNDTSLANSPVTNPSSDIILQNLNAANLKLEKQDKFNLDSLETVFETKDILKEEPRLKKEPGVKETKPKRRAPRKKLTESQKKAHNKIEKRYRININAKIAGIQKIIPWVALEKTAFETGEENEAEPEPKNNTKLNKSMILEKATEYILYLQKREKDFAEENQKLKEQIVKLGGEVQI
D. ampelina	UCDDA912_g05086	MADQHQDPQQYSLANSSAAAGGPNPDPVTTSAPDPGFSDFATSAAWSDSNQFTPPLGPSDGEPFEGLNLFPDNWNVPTATFPNQSLQYRPRTDGLPNFTNPPALQLQNGELFTAFMNSAAANSGDSSSAQGPVVAGMSTLTPAQEEQLRNIAMPPHLQYQSPKSEPSQLSPQSSNGDGHKAGSPDPSKPGSRKRKSSADFDDLDDDDDDESQQPVKKTAHNMIEKRYRTNLNDKIAALRDSVPSLRVLSKSARGEDTTEDREELHGLTPAHKLNKATVLSKATEYIRHLEKRNNRLNDENSAMQQRISAFEKLFMASAMNGTMSQVQNQNSPMQFGQDASQFMNTPVGTPRGLDPQGMIPVPDDMKRIISQQLASGRPYPVPQQQFQQNPAIMRQQQIQ…
D. hansenii	DEHA2E19250g	MSFKLNDYNAFLTSLYEKKPNIKSEQQSSDEFPVDFDFGLAMSTENTQDRFNNINTEFIAETGASSLMNDAYTQGLSGLQLQESQAISQEVFEYSSPHDQFQVNSSKQQINRPGPVKSYSCSQFVPPNTDIENKKFDASLAEAQARPRTKSAHNVIEQRYRNKINDKFTVLQNTVPSLRVAKRKLKGLASPDFKQDYDEDPINDYSGSEDEDLEGLEPAKKLNKGTILTKSIEYIKFLEMKNNSMLNENEQLLLKARLLGIPVDESLRY
D. hansenii	DEHA2G06732g	MTTTDNFEFDNEFYNFDNANEFLQNISGAVSSLSPLSEDERFRNSIGDVDSNWYTEGINQNDIFRNKAGDNFNLINQEYTNPSINNGSGENDYFIETKKTDMKAPNNLLPSSMSSGTYSQDSTNNGMTPLSQPSLTSTHTSPESLVKIEENEDTGGRIKGSSTSKNAKVTKPQKKDKSSHNMIEKKYRTNINSKIVALRDAVPSLKIVAGNNNVSISDLEGLTPASKLNKASVLTKATEYIKHLEHKNDMLKQQNTQLQKLIQEANVQSQPMSQEQALPPHRGGFGFVPPQGEQSFNSTPVQQNFSGDSFNFNNQNTGMSIANPSYNYNKVLLGSLATVMGTSLIADNASEFKGLSALPFSSFLPYFVTHPSPITIQLWSLLKILLVLGSMASLVLPSL…
D. septosporum	DOTSEDRAFT_68813	MDNSWQGGFSQQQLSAFNSQLDAGQNDEDWETWLRWDPAGEATSPGDGTYNSGSSKNDSPLQDPLFASFDQINDEPLNPPLIVGDGDLGFSAEHGLANEPFLFGDFGEIGTGFNFDQSTEQHKIQGIPDVGTTTAVWPLLSNDGPDTSLDLSALSNDQSQQPTSALTAAAPSLHHSPESSSHQRTSIASTTSPAPASAPPKKKGGRKRKAETQLQPQPETSPQNADGGSGEEGEDGPIKKTSHNVIEKRYRNNLNDKIVELRNAVPALRAVGRNGEEVENLEGLTPAHKLNKATVMAKATEYIRHLEKRNKTMSDEMDVLKAQLAKVEAAIGKSKDRQASFSMSIAGSPTSSSSRSREASSASQVGTPSFLNVPQDQVSRFGQPVVQQQYMQQQNQPAY…
D. seriata	UCDDS831_g06499	MEDPMMSTEFPFGPGARAPWLGSGAEDLSLVQSSDSFPQGNWEEWMRWDPNAQTQNQPSQDIDGPGPVHYLKPEAKSPHDSHSLSQPPMNNISFTFGEGIENPPAFHFNNHNNSPSVTEPQQSNSYFASDNPVWNNNTALDQPDNGLFSPLSIDQQQMQSQSVPQPPHSTPSLHHSPSSVNSGPDPKTSSSSQQSSPEPVANVATKKRKSSTEDDSSTDQKSNKQPPVKKTAHNMIEKRYRTNLNDKIAALRDSVPSLRVMSRAGNTNGNEEEDDPEDLEGLTPAHKLNKATVLSKATEYIRHLEKRNKRLNEEVDTLKARLESYDKFAMMTPNPMAQAVGTPDGMRYQEDPFAAAAARGQPVSQAQGMIPVPESITNLQAMASQSHYGSQANGYPMYS…
E. lata	UCREL1_6235	MTSSGRPDPQGMIQVPDDMKRIIAAQLAAGQPYPVPQQPFRGPPVMRQQQIHQQQQQQQQMQARGWPNAGPYFGKLMVGSLAGLMLLEAVREDEQSNETPEGRGLFAVPVHLLRSFASYLNVNLMGYHIQGTQVINSLRIVLLLCSLWCAVVPWLMTPKPQGPKSSKEARTSLKAVPSLASPIHVRRQAWLTAIQTVWVPRHNFILEAAALGLKTMKLSLRNLVGIHGFQMMTGLTEDQEIARVKAWTIALDAQLAGGDVEINKSRLTLTLLASGTLPTTPMRLMLKALHIRVLLWEVGLSGIHLGISDIVASKLARTQWNEAKQLHRLLTQLRRGGQEQSDDELPDHLAMLLEQDCDEVLNSSIVQRAHNLAWNRPTELNAVGVTDGMDTVVEDLAVR…
F. graminearum	FG08403.1	MPGSRFSDMADQDNGLYGLQDPNLGFVDDGSGVKSDPSSASLPNDSSSRPQTQQQYYDAAWQFTGTPPYDSYDPSSSAPPAQTNYQPSWFNLGQDQQNPQQLPVSTGVDGLSATTFSPESLYAASGPSLAQGNFPDNLALQQPPIISHLTPALQEKLRNIAMPPHLQYHSPKSASSPDSANGEHTRRGLLSSPDPADGSSKASRKRKSSADPEDDDDEDDGDQPVKKTAHNMIEKRYRTNLNDKIAALRDSVPSLRIMTKSARGEDTTEDREELHGLTPAHKLNKATVLSKATEYIRHLEKRNNRLLDENGAMQARIAAFEKLFMAGAMNGTISPLQQPPTPIQYAQDAQQFGNSPMQGPQDGNAQPGGMIQVPEDMKRILSAQMAAGQPYPVPQQQFR…
F. langsethiae	FLAG1_00838	MPGSHFSDLADQDSNSLFALQDPNLGFVDDGSGVKSDPSSASLPNESSRPQPQQQYYDSAWQFTGTPPYDSYDTSSSAPPAQTNYQTSWNFNLGQDQQNSQQLPVSTGIDSLAATTFSSEPLYAASGLSLAQGNFPDNLTLQQPPIISHLTPALQEKLRNIAMPPHLQYHSPKSASSPDSANGELTRRGLLSSPDPADGSSKASRKRKSSADPEDDEDEDDGDQPVKKTAHNMIEKRYRTNLNDKIAALRDSVPSLRIMTKSARGEDTTEDREELHGLTPAHKLNKATVLSKATEYIRHLEKRNNRLLDENGAMQARIAAFEKLFMAGAMNGAISPLQQPPTPIQYAQDAQQFGNSPMQASQDGNAQPGGMIQVPDDMKRIISAQMAAGQPYPVPQQQY…
F. oxysporum	FOC1_g10014806	MPGSRFSDMADHDSTNSLYGLQDPNLGGFVDDGSVVKSDPSSTSLPNDSSRPQTQQQYYDAAWQFTGTPPYDSYDPSSSTAPPAQTSYQPSPWNLAFGQDQQNLQQLPISTGIDGLPATTLSPESIYAASNPSLRQASFNDNTVLQPALISHLTPALQEKLRNIAMPPHLQYHSPKSASSPDSANGELRRGVFSSPDPADGSSKASRKRKSSADPEDEEEEEEDGDQPVKKTAHNMIEKRYRTNLNDKIAALRDSVPSLRIMSKSARGEDTTEDREELHGLTPAHKLNKATVLSKATEYIRHLEKRNNRLLDENGAMQARIAAFEKLFMAGAMNGAISPLQQPPTPIQYAQDAQQFVGGPSQDGNAQPGGMIQVPDDMKRIITQQMASGQPYPVPQQQF…
F. pinicola	FOMPIDRAFT_1062902	MSTPPLSSSASASSSASSTSSSSPTIDFSQLTSEESLDILLQTISQTANAPPSDTASEQSPSTPPDWDQLAAWARSESNNKLPDFSDFNFSLPMDLDFDASMAIDPSTLHFGSMFDQGLVAASDNVFATQSAAQSQGLLYPTAGDMDWLNQQHVQPETGRRLSITSSSSSSGASLSPVMESASIAGTSSAGSSPPSESYLSDPAQELAHKVRQMAGVTLAVPVSAQVQQMAAAGGQAKLPIPRLPRPTIFASSNRQSPPKSAPSPDLTASSLSSPKSDSPVEPPQPPPVQSVIGRPKTSHTTIERRYRTNLNARITGLKQAVPALRVLEAKVNNTENPFNDVVDARGFADGVKVARKMSKANVLGKAAEYIKVLKRREARLKREQDGLKSLIAGLVGGP…
F. radiculosa	FIBRA_03273	MSTPPLSSSSSSTSSPSPSIDHSQLSADDSLELLLQTISQHATSSSEPSAQENAPADWDQLSEWVQNNDTKLPDFGNFNFSLPMDLDFDSNMAIDPNALHFDSIFDTSGLALPTNNSLLVPPANIPNDFVYPPANEMNWMAQSHVQPETGRRLSVTSSSSSSGASFSPVSEHASVSSSPSDNYVSDPAQELAHKVRQMAGVTLAVPLPIPRLPRPVVAPASKPPSPKSSPGPESASSSSPSSPRMESPGAVPPPVQSVIGRPKTSHTTIERRYRTNLNARITGLKQAVPALRVLEAKANGQENPFNDIVDARGFVDGVKVARKMSKANVLGKAAEYIKVLKKRETRLKREQDGLKSLIAGLVGGPALLKEWEREWRESFGGEEKDEIEEEGATAVSDEE…
G. fujikuroi	Y057_14276	MPGSRFSDMADHDSTTSLYGLQDPNLGGFVDDGSVVKSDPSSASLPNDSSRPQTQQQYYDAAWQFTGTPPYDSYDPSSSTAPPAQTSYQPSPWNLAFGQDQQNLQQLPISTGVDGLPATTLSPESIYAASNPSLRQPSFNDNTVLQPALISHLTPALQEKLRNIAMPPHLQYHSPKSASSPDSANGELRRGIFSSPDPADGSSKASRKRKSSADPEDEEEEEEDGDQPVKKTAHNMIEKRYRTNLNDKIAALRDSVPSLRIMSKSARGEDTTEDREELHGLTPAHKLNKATVLSKATEYIRHLEKRNNRLLDENGAMQARIAAFEKLFMAGAMNGAISPLQQPPTPIQYAQDAQQFVGGPSQDGNAQPGGMIQVPDDMKRIISQQMASGQPYPVPQQQF…
G. lozoyensis	GLAREA_07492	MASKLDSSSLSGISAGFDLNSFDDTVTFTDALEDEPLFPSDWDQQQTPPYDGLYSTPLNWDAPQPKIEPLPPASFTTMNSLTPAQQEKLRNIAMPQHLQYRGGNSPQSTASYKSNSVSSPDDHHNRKRKSSASGDDEDDEDSAGQHPPVKKTAHNMIEKRYRTNLNDKIAALRDSVPSLRIMTKSARGEDTADDREELHGLTPAHKLNKATVLSKATEYIHHLEKRVKRMEETDVQQKARLAAFETLFRSGSMGYNPQPTMNNPFQYPRDYNTPGPSPTVDPQGMIQVPDDIRRLHTQASQQTYQIPQEQYAQQPGRQPIGPNGWQTGGGYFGKLMVGSLAGLMIMEGFTEAEQSEDTPAGRGLAAMPLQLLKSVSQTVHSSLDLKVLGYHVPAAKSLA…
G. lozoyensis	M7I_7412	MNNPFQYPRDYNTPGPSPTVDPQGMIQVPDDIRRLHTQASQQTYQIPQEQYAQQPGRQPIGPNGWQTGGGYFGKLMVGSLAGLMIMEGFTEAEQSEDTPAGRGLAAMPLQLLKSVSQTVHSSLDLKVLGYHVPAAKSLAYLKMVLVLGTLLYIFLPSMFATKRKSDSGKTQSTSLAAAPSLASSISVRRQAWLTAIQTVWVPRHNFFLEAAALCLKIAKLSTRNFIGADGYAYLTGITQQQEAARVKAWEIALDAQLAGGDVEVSKSRLTLTLLASGTLPDTPARLMLKALHIRVLLWEVGNAGFNGYYLFHEMAAKMARWKWNEAKHLQRIMAGSKDKPDGEFPEHLEALLEEECDDVLADCIGQRAYNLAWNLPTTYNVRGPSEGMDGVVDDFAIRS…
G. marginata	GALMADRAFT_146330	MTSDLGLDPSDPLNLLLHNSSQAGMSSSSSPSQQRQEQQQKTQTELEDANAEDWSKFSALWADPPASSGLGADPLKPYTDMMPMDFADLSSSMGMDMDFNPSMSIEPLALQYDPMKFANSMGFAYDDQYGMLASNELLAGQFPFTFQFGGENGSAGEGTSMESEASELASPQSFGKERRLSVTSSSSSSGASLSPVPESVPSPATGYGSDSASTSIQPKEESIPTNPFANDPAAELAERVRQSAGVMLAVPMHAQLQGLNVHLPSTLPSSAVYTSQLMKFVIVSNLAQAKLPIPRLPRHNSFSAPKSTASTSSSAASTPPPSTPPSGPFKLALNTSALPAAAEIGSTPVAATPASTLPRPKTSHTTIERRYRTNLNARIQSLRMAVPALRVLEDRDGGS…
G. trabeum	GLOTRDRAFT_139779	MENTATASIPGIIESGPTSAPPALELCGMDDLASSSSWSASEPQPQSDLLDPSDPLNLILNNMSASGDSSMEDSSSSSHSSPPDWSELSALWTNPPPEQDAAENAKFAQDVNMDFNFSFPMDLDFNPASSIDPSALHFNYNAVPPLNFPVDGFLSAQDLLNVPFPATLQPGGNEGAFPFSGIGSGARRLSVTSSSSSSGASLSPILEHNSPVEASPQTTPTGNPDAAEELANKVRQAAGVTLAVPVSAQMQQAMVSAIQAPQPKLPIPRLPRPNTGAASKMKRVAAKPSPPSTASTSRSSTSSPPPSTTESTSSLPSPASALPALSTGRGKTSHTTIERRYRTNLNARIQSLRRAVPALRVLEQKEGKVDFGDVVDERGFVDGVRVARKTSKASILGKA…
H. jecorina	TRIREDRAFT_22774	MPPHLQYGSPKSASSPDSAKAGAASSPDVSSGSQKDSRKRKISTDDLDDDDLLEEGGKPVKKTAHNMIEKRYRTNINDKIAALRDSVPSLRIMSKSARGEDTTEDREELHGLTPAHKLNKATVLSKATEYIRHLEKRNNRLIDENSAMHQRIAAFEKLFMAGAMNGSMNGSVPPMQQPTPTQYPQDGQTPQQSQQQQQQQLSQMAPSPMDNPQENNGMPTGLIEVPEDMKRILSAQMNNQPYPVPQQLFRPNPTVVGQQQIRPMQQQQQQQGQQGPQPGWSASPYFGKLMVGSLAGLMILEAVREDEPSSEEPQGRGLFALPLQLFRHIPSHLDVRFAGYDAISIKFMLLFGLVLWVFIPSLFSRMDRTPKKQQSAAVQSAPSLASPISVRRRAWETAI…
H. minnesotensis	HIM_03806	MAEDDSSSRFGLDEPVFGFMGDGATVPEANPDPSVGPTDNTQAFYGSSWDFQVNPSFDTFDVTSAVTAPSVSAGPMAPSWPLPTYDQSQQSSQPQRRSQAQAQAPSPSFDGFPPPKMDSNAVFDFQHGNTRPRKIQLANGIQSRIASGMSHEELRNIAMPPHLQYHSPKSASSPDSANSDAKGGAGSSPELSGSMTKKDSRKRKVSDELDDDDDAEDEDKPIKKTAHNMIEKRYRTNINDKIAALRDSVPSLRIMSKSARGEDTTEDREELHGLTPAHKLNKATVLSKATEYIRHLEKRNSRLMDENAAMKERIAAFEKLFMAGAMNGAISPMQHPPTPMQYPQETQHFANSPLNTPQESSANTVGMINVPEDMKRIISAQMAAGQPYPVPQQPYRAGN…
H. virens	TRIVIDRAFT_212678	MPPHLQYGSPKSASSPESAKTGAASSPDVSGSSLKDSRKRKISADDLDDDDLLEEGGKPIKKTAHNMIEKRYRTNINDKIAALRDSVPSLRIMSKSARGEDTTEDREELHGLTPAHKLNKATVLSKATEYIRHLEKRNNRLLDENSAMHQRIAAFEKLFMAGAMNGSMPPMQQPTPMQYPQDSQAQQQSQQQQQQQQQQQMTQSPLDPSGQEANGMPAGMIDVPEDMKRILSQMPGQPYPVPQQLFRPNPNVVGQQQIRPMQQQQQGQQTGWSAASPYLGKLMVGSLAGLMILEAVREEETSNEEPQGRGLFALPLQLLKHMPSHLNVGLAGYQADLSIKFMLLFGLILWVFIPSLFSSIDRKPKKQQSAALHPVPSLASPISVRRRAWETAIQTVWVP…
K. lactis	KLLA0F23353g	MASIQQQQQQEGYKNTNMFATQGSNIENWFVAPPTADVWLDKAGKEVDTHTWTSDSSSVYSLSPSDQYRAMFDSDLLLNNQDTLDSSTAFTIGNNVSEENSPLMNATNPDNGFDFEKNQFTQLPLAAESTDLPTLDSVEIDNDLQVKIEDGEEVKKPKKRATQKPQNKKRGSRKRLTADQRVTHNMIEKRYRININTKIGKLQKIIPWVACEDTAFVVDNKVLSAGEDSLPLKKVKLNKSMILEKAVDYILYLQNNERLFELEVQRLRKEINELKANTSNQ
L. bicolor	LACBIDRAFT_304339	MMSSDLGLDPSDPLNLLLHNNSQSGDSSMDESSSSQSEGGSPPDWSQLTSMWNDNEGAGGIKSYSELLDFSDLTSLPMDIDFNQSMVIEPSALHYDPMKFNQQLCYDDPSVYNMSNEFLASQFPFTFQSAFDGNISSASSSASPELFHKERRLSITSSSSSSGASLSPVPESTSSLVLGYTSDSSQPQTKQESVCGDEPLSFNEDPAAELAHRVRQSAGVLLAVPKDAQIQSHSMNTQAGLPTTCPSQKLPIPRLQRRPSTKASSPSSSSSAASTPPPSTPPTSSFLPPKLSINPNLTPSVESSTATTPTTAQPTMVGPRPKTSHTTIERRYRTNLNARIQSLRMAVPALRVLEDKEGGNGKKIKKNVKGGVFVKGSGINIPDSEDGTVIDVIDERGFV…
L. corymbifera	LCOR_08650.1	MEVFDSTIFANDDDDPKNFINNYASLSQFDLDLQQQAQAAMQQGTWQDFDMFLPQLDCPNLFYNGPITPPHAFPTPSPPQRPVEQTTTTTTTTNNNMPLFDTAFMDDTTTLYSQASSLLPPNNMIPAVSEGENNGSNSMIKQQQMPISPPLVSFDTTPVVPSQWSDPEPKPEPIGSSSPILSENVAMSTACSPDNEQRHITPPPDMSGPPPLPLPQSTSSTSIPTQQQQQWNTTEASAKVPIQRLKPPVTGITTTPTSPSTTPTGRTQKKTAHNAIERRYRNNINDRITELKNAVPALVHAKLKDSRTTGGAGASNKRSHRSVEDDDEEAEDGEEYMDGVAVATKLNKATILRKATEYITHLKKTGEDMRRENALLQQLLAQLPGGHEVLGRYQMQKVQ…
L. elongosporus	LELG03737	MSYKINKYSPVFPQVGTVNEMQQQQQQQQQQEQHHYHPQQKQQQQQQQQQQQQYDLEDICGPFRTQEHCYQYRHQNLNTYQQQNLNQRQLQHQHSHPPTYHNQPQYQQLQRENHEQPFLLYQTPVESQYHIKMEPSNLSLLGEPIRDMLCNNATTASFPMRSNIASNDTQNYPVDLDFALPPAFQHYINSNKNKGILVLLSLSVTGSPYIDRDLPSNTEYITGNDGFSGSGSINVNYASLDGDIQLDEQRSQFHQPSLLSNDTSPVFKSQIEPMSLAFAPTQAFGAPPREAEGEEENKVDGEEQQQQQQQQNLKLKPQLKVEKHETDLSYSNDLLDSPLSVEADIPIGGLNEEPRRNGISAFSTKTNSVTGLQSFDTRASSSHLQPISVSSSPSSISAS…
L. elongosporus	LELG04654	MEVAAHDMTQRVKMEDERAYETLNDLNLITEGSNNLALNELYSQGLDPQMSNFNFDETDEFLNSISGVLDNTRLVSGVPPQSLSNNQTNYNEPFLSPSSINGEEIIFPDFMGQAYHEHNQNRLLQETSSNVSSIPNEKMSSFSSSVVTFNNENVTPVSHSSIEISDFTSPESMTNDKPIKVERVDKSVKTEKPDKQSPKTRQSSSSTGAGAGASAGAATANAKITKPKGSKDKNSHNMIEKKYRTNINSKILILRDAVPALRIAAGCDDVSIADLEGITPASKLNKASVLTKATEYIKHLEQKNAMLRDQNLYLQRIIQEANINANVNLSQVGGGPVNSISQHQQHHHQQQQQQQTAFAQTQHVLSSPSEHTITSGNAAQGSYSEPLYQLVPNVSSPQQ…
L. maculans	LEMA_P078750.1	MASDAYGSPDDGLELERIAVGPYCIFDDYKLPPSSPRHPSSIPDASTTPSSANSMDNSMLSAEYPFANMRGPWFTTAADDMTLTAPADDMSNWNEWMQYDPAAASQNSPGVDSKPANAQGSASFPPSGQQQSPQHPPNQQQSQSRQPQTIPTTTSAAPMYTNSNDGPFTFGQNADMSPAFDFTGTTLGSPLSAELQQQQQQQQQQQQQQQQQQQEQNGFYTTPPMWQQQQQLSENSLFSPMQFAQPGFVAAPPSASTPSLHHSPDSLNNGRASSSSSHSSPEPAPQNKKRKSPSDDDEDADSAPSGKRAGQPPKKTAHNMIEKRYRNNLNDKIAALRDSVPSLRIMSRQNGTEEDDDPEDLEGLTPAHKLNKATVLSKATEYIRHLEKRNKRMQDEIAA…
L. ramosa	LRAMOSA00683	MMEDTFESYLGMRPNEEQRRPSNILDNHLSPQLSLGSSPSGPQATASDFSLDELENMFDWDHSSQHFPSPSSSSTLSPPTDHLMQDDVHVEAQKAFGFFPTGVYDGYFGEPYSLNGQMPGIAIPATPIADGPTTISPSSSSGLSTTSTAWQIPPINAFTVPDGVQSTPTPPIERDDTSDSTIGRKRSSSNAEFWQLEPTQQIKKVAHNAIERRYRTNINDRINDLKNVVPALYKAKVGEKNDDDESDDESGEQEIVDGIEVAKKLNKATILRKATEYILFLRRSNDLANRENQILQHIIGQMPGGQQVLSEFLARKREFQQQEQERLARERKEARMREQIQRQELLKERAAQRAALAQLLPKRERRPYRRRKKTAEQDAKKTKAVNKDQGPNQMFMAMY…
M. acridum	MAC_03492	MADEGAANRFGFEDPNFGFINESGAATEASANSSSLAEADPSAQQQQQQQQQQQQQQRQQLYPPSTSTSNWDFQAAPAYDNIDIGASTAPTTQPGVSAPAWSFPVFDQSPDGPFNFAGFAPSDVNSNVVFGAPNAEALNTARQPAAVPMSPALQQKLRNIAMPPHLQYNSPKSASSPDSANNDSKGGTASSPEQADGLKRDSRKRKVSSDPEDEDDVDDDDKPVKKTAHNMIEKRYRTNINDKIAALRDSVPSLRIMCKSARGEDTTEDREELHGLTPAHKLNKATVLSKATEYIRHLEKRNNRLLEENAAMQARIAAFEKLFMAGAMNGSISPMQHPPTPMQYAQDNPQQFSSSPMGTPQPSNPASSGMIQVPDDMKRIISAQMAVGQPYPVPQQSFR…
M. album	MAM_00751	MADDGATNRFGFEGPNFSFMNESPAGTEASANPSSLAEADASGAQQQPPPPPPQQQQQHLYPPSTSAPNWDFQTTPAYDNINIGASTAPTTQPGVSATTWPLPVFDQSQDAPFNFAGFSPSDVNSNVVFGAPNTEALNTTRQPGAAPMSPALQQKLRNIAMPPHLQYNSPKSASSPDSANNDSKGGIASSPEQGDGSKRDVRKRKASSDPEDEDDADDDDKPVKKTAHNMIEKRYRTNINDKIAALRDSVPSLRIMCKSARGEDTTEDREELHGLTPAHKLNKATVLSKATEYIRHLEKRNNRLLEENAAMQARIAAFEKLFMAGAMNGSMSPMQHPLTPMQYAQDNPQQFGSSPMGTPQPSNPASSGMIQVPDDMKRIISAQMAVGQPYPVPQQSFRG…
M. ambiguus	MAM1_0116d05723	MEAFAPLPVDLFADPNNILDDDPSTYFSLSQFDLELQQQAQAALLQQDSWQDFDKYLPIDNQLFLNNSTARNEQAQPIFTQSNVSNANSYQQQDSSLFYEPLAGILPQSTQPTTKPPAYDNSQQWDNSVNIKQEYASPESLPYSPPSSNLPPQQSSIATSTVNATTAATASIATTTTDMPVFQNQATPSSNTSPMTDNKESPKNSNLTTPAIDFMSWSSPSTSTSLDSSQAKVPIQRLKSNSIINNAVNAALNNTQPPPGRQHKKTAHNAIERRYRNNINDRIAELKNAVPALLYAKVKDNRTAGAGSKRRNGEDDDDEGEDGEEFLDGVAVATKLNKATILRKATEYINHLKKQGDDVRRENQALQHILTQLPGGQDILQRYHLQKQQREKEIQQQQL…
M. brunnea	MBM_09796	MDSRDSFDPFAISALPAGFDFNSFDETETETVRFTDTLALDQSQHQRQDQDQDLIFPADWDQESPPYDGNLYVTPLSWARPSEHRVEPKVEPKIEPVPSARYTTMNSLTPAQQEKLRNIAMPLHLQYRGLHSPQSTASSKSHSISSPDSHNDRGIKRKSSTDAEGEEDDDSNPPIKKTAHNMIEKRYRTNLNDKIAALRDSVPSLRIMTKSARGEDTADDREELQGLTPAHKLNKATVLSKATEYINHLEKRCKRLEAENAEQKARLAAFETLFRSGSMGFNQAHPMNSTFQFTPDYSSTGPPTPGMEPQGLISIPDGIRRHQSAGQMGQQAFSGPQETPYRQQAMGPNGWNSGYFGKLMVGSLAGLMILEGFSHGEQADDSPGARGLSALPLQLLKSL…
M. circinelloides	HMPREF1544_03926	MEAFASLPVQQHKLSTSNNDEDTPYLSLSQFDVELQQQAQLAMQHEIIAWEDFENYLPPVNNNTTHYNRNAYVQQYSQHQPQSIDQQLCNTNSLNLPSSPQTMSSGSSSHWTTHPDTKDIKLEYTSPEHVAFTSPSSETMQSIISPFGSPEQHALYHHSPISTCNNTPLETPLHSPKHDIFAPPMNFRVQPQPQAQPQDLVQSTTQQQQPQQATSPVEVKQKSHSMELNPSVAAAAAAAIASNLNTSAAPAPTVNSANVAQPPMPQQKKTAHNAIERRYRNNINDRIAELKNAVPALLYAKVKDSRTGNKRTHRATNNEDDDDDEDGEEYLDGVAVATKLNKATILRKATEYILHLKRTGDDLRQENATLQHLLGQLPGGHEVLSRYRMQKMQREQEVQ…
M. globosa	MGL_2748	MDAWPESEPVGVSTTPDNMPEWKDLDSMLGSPKPWSMVDMPDLFLTNLIHDVDHTFTDDSLTDFSSTVATSGSETESSPGAFQEFMMRHSSPESLSHSPPPLVPGITSPTQFTIPLPDTERLDLAPHVAETNEPLTASFGLDQVPVTSYSPAYMEMTLGISPASVQHGVEPVKPVASTETVPPVASMSSMALTSSKASDHSNTPVPPAMPAVATKPDIQASKAVSTPSATSEETILAPLCMQPGSNHNAMMALSRLRSAVHESEKQIQAKKAPCAKMPSVSAPSHEMSIASATTTYSESDAQHPGQHARKNAHNAIERRYRSNINDRIAGLRDVVPALRETRPRNGRRKRRRGKTEDIELVDGVRAATKLSKATILTKATEYICYLKSREVQLSREVAG…
M. grisea	N/A	MSGMLVKDSTIPFDPFSTAYLVRDQQDYDYSPSALFTPLDCFPTDFNSESLASPTLENNNDWTSFDSLSSPDIFKTDSFDDSPILTSIPSASPSIDPMDLAAPAMPDDNVPFGDSAAFPETITGPLFPSPQLARVQNPPPINHHASRPELSVSTRRGTKRKSTGSSSTYSASPSPRSSASPPPRPAPHLPPKKTAHNMIEKRYRNNLNDKISALRDAVPALRVMVHRLEAHASPDDSANSRCALSPQEFEEDLGGLTPAHKLNKATILSKATEYINHLERKNRALARENHGLRGKVDGLEMLVMNGAVAVQGVQQQHQQQWC
M. majus	MAJ_00115	MADEDTANHFGFEDPNFAFINESAAATEASANPSSLAEADPSAQQQQHQQQQQPPQPQQQQQLYPPSTSTSNWDFQARPAYDNVDIGASTAPTTQPGVSAPAWSFPVFDQSPDGPFNFTGFTPSDVNSNVVFGGPNAEALNTARQPAAVPMSPALQQKLRNIAMPPHLQYHSPKSASSPDSANNDSKGGTASSPEQGDGLKRDSRKRKVSPDPEDEDDVDDDDKPVKKTAHNMIEKRYRTNINDKIAALRDSVPSLRIMCKSARGEDTTEDREELHGLTPAHKLNKATVLSKATEYIRHLEKRNNRLLEENAAMQARIAAFEKLFMAGAMNGSISPMQHPPTPMQYAQDNPQQFNSSPMGTPQPSNPASSGMIQVPDDMKRIISAQMAVGQPYPVPQQS…
M. mycetomatis	MMYC01_G09559	MANQDADSPCLFDGLGTFDLGDDTLGDSGLTDGLADSGLGTSGPNTAAAAVASPTVDESVPATTGLDGSGPASVSQSAVTAPQQPDFFNPVSSNWVFQNTPPYDSPIGENPFGAAPQQSWELPVHTNLNQTLLRQQSLYLHSPDSPAVDSSTGSATATTTGANAPIIPTFAPNAEAIRAENQRNIQNTLTPAQRERLKTIAMPPHLQYHSPKSAGSPDSNSSHDKGAASSPDAAGPSKSNSRKRKSSAEVDEDDDDDELDGQQPVKKTAHNMIEKRYRTNLNDKIAALRDSVPSLRIMSKSARGEDTTEDREELHGLTPAHKLNKATVLSKATEYIRHLEKRNNRLIEENNSMQARIAAFEKLFMAGAITGQLPNPLQQPPTPIQYPQDPAYMNTPVAA…
M. pachydermatis	Malapachy_2192	MEHSRLLAQEDMGAMPFVQDDMKFWLNEEQVPASPKPWSSVDLPDLFLTNLMQDIDPSFQDDSLGDLSANQSTSESEGSPSAFHDFMLRHDSPTSSDAMTPPSLVPTPPPATQLGMTAMPMNIPTPVFGMPLAAACVEPALSMSPSHLMVSAEISPTPSSANAPNTSTATTSTVKAPAPTDEALLAPMFMKPGSNANVQSILTQWKSMPLPSHSSAPAKTSSVKSPAEPTYTRRTAPSQQMGGEDEAQSMWSRKSAHNAIERRYRSNINDRIAGLRDVVPALREMRPRTGRRKRRRGKAEAEELVDGVAAATKMSKATVLSKATEYICYLKSREVRLSRDLAVLEMLVRSLEGGEEMLAMWKTEMDELHQQHPPMDAVYGEGGPSGSSEGHADLGDEWD…
M. pennsylvanicum	N/A	MFPTPINNGGAPVSAQLYQHQHQHQHQHQPHRQHSQHGQDPQQSDSLDTQLQHLHLQHAQLEAMRILQQQHMLPNIVAPKQDDVGLLHNPPSGPWSCEDYDSMMRTILDATLPSDHFADLEAPAPLVSFSASYAGSFVSGSSDSGASPTSINDLVYGAPNFPTPPDSDFGSSARNMSFSLASHNGTAFSPDSSLNLSNASYANSYSGSDTTSPYAHNFNMHASSSTSPFGLRHVRLPSTSVAATSASPLAASQLGDPSAPMNPHWNPNFLAPNTTGLPQLSHHESTDLSSPSTSNDANDGSRKRRVSDVNVSATKAPVKSAAKKLVTPAAPESELAEDARKAKKAKRAVTAIEPKVASTGGAAPISHLSRKLPHMEVGSNATALAAIERLKAKRLQESH…
M. phaseolina	MPH_02071	MSTEFPFGAGARAPWLGSGTEDLSLVGAGDSFPQSNWEEWMRWDPNAQTQNPPSQDIDGSGPVHFLKPEAKSPHDSHSLPPSGLPRPPMNIPFTFGEGVENPPAFHFNHNNSPSVTEPQQQTTSYFSSDNPVWNNNQTLDQPESGLFSPLSIDQQQMQAHSVPQPPQSTPSLHHSPSSVNSGSDPKTSSSSQQSSPEPVPSGINKKRKSSTEEDSGNDQKPNKQPPVKKTAHNMIEKRYRTNLNDKIAALRDSVPSLRVMSRANNGNGEEEDDPEDLEGLTPAHKLNKATVLSKATEYIRHLEKRNKRLNEEVEALKARLESYDKFAMMTPNPMANAVGTPDGMRYQEDPFAAAAARGQPVSQAQGMIPVPESITNLQTMASQPHYASQQNGYPVYTTA…
M. poae	MAPG_10345	MAGTMLNSSIPYDPFSTSYLVKDQQQAFDFSPVAFYSNPLEDFNTAEFAAESATSPELDSPLSPVSPDSLALPVPSSAGTEWTTPFGSLSSPDVFFKSEALDSPVINPMDLSASTDEVVPFGGGSGQLADNSPLFPSPQLARAQNPAQLDHCVRGPTTRPEITVTTRQSQRSTRGLKRKSTSSSCSTDSSPRSSASPPPATRRATCGKEGAPRVAIALPPKKTAHNMIEKRYRNNLNDKISALRDAVPALRVMVHRLEGHGGSDDDDVDGGRRMNAQDFEEDLGGLAPAHKLNKATILSKATEYIAHLERKNRALARDNQGLRNKVEGFEMLMMNGASRSVWC
M. robertsii	MAA_02215	MADEDTANHFGFEDPNFAFINESAAATEASANPSSLAEADPSAQQQQHQQQQQPPQPQQQQLYPPSTSTSNWDFQATPAYDNVDIGASTAPTTQPGVSAPAWSFPVFDQSPDGPFNFTGFTPSDVNSNVVFGGPNAEALNTARQQAAVPMSPALQQKLRNIAMPPHLQYSSPKSASSPDSANNDSKGGTASSPEQGDGLKRDSRKRKVSSDPEDEDDVDDDDKPVKKTAHNMIEKRYRTNINDKIAALRDSVPSLRIMCKSARGEDTTEDREELHGLTPAHKLNKATVLSKATEYIRHLEKRNNRLLEENAAMQARIAAFEKLFMAGAMNGSISPMQHPPTPMQYAQDNPQQFSSSPMGTPQPSNPASSGMIQVPDDMKRIISAQMAVGQPYPVPQQSF…
M. sympodialis	MSY001_0114	MTGQALEESLLAPIRMMPGSNMDARSALAQLRSSSAPEPACARPKLNRSSSSMSAAAARRANPAPKSAPADDTSPWSKKTAHNAIERRYRSNINDRIAGLRDVVPALREMRPRDGRRKRRRGKAETEELVDGVTAATKLSKAAVLTKATEYICYLKSREVQLSREVAGLHMLIRSLDGGEELLSQFGTEMDKIHSAHPPIDAVYGDASPRPIPEEGDELADDSDDADDADESASSDSPEPERASKTARYMFGAFAGLSFMGRSSDWGADSAPTSSHVRVLGATHQLVKRASTYLPQPHPYDHVPLVALVVEVLQAGALALAVFMCINCSWRNRLR
N. crassa	XP_960366 / SAH-2	MADPDADSPGRFQGGLDSFDISTPLQLDEPTLARHGSLNANVNDAVTNSDPTSIPSSLADTSRASTGGGPTRQYPNHSPPIGHHQQPNAYHGNGISPQQQYQQQQQQQQQAFDFNQDNISNWDLRDSPPFNSGPDFNNFGQVPHGLNIPQSWDLPVHFSINSQGLQQQGQPGQQQQGQFYPDTTGAGIDPGIYAAALSIPSPQQQSAEPISVRTNINPNIRHKLTPAQQERLKTIAMPPHLQYHSPKSAGSPDSNASMGHDKGSASSPDGLEPSKPNSRKRKSSDEVDEDDDDDDLDGHQPVKKTAHNMIEKRYRTNLNDKIAALRDSVPALRIMSKSARGEDTTEDREELHGLTPAHKLNKATVLSKATEYIRHLEKRNNRLIEENNSMHARIAAFEK…
N. tetrasperma	NEUTE2DRAFT_152946	MADPDADSPGRFQGGLDSFDISTPLQLDEPTLARHGSLNANVNDAVTSSDPTSIPSSLADTSRASTGGGPTRQYPNHSPPIGHHQQPNAYHGNGISPQQQYQQQQQQAFDFNQDNISNWDLRDSPPFNSGPDFNNFGQVPHGLNIPQSWDLPVHFSLNSQGLQQQGQPGQQQQGQFYPDTTGAGIDPGIYAAALSIPSPQQQSAEPISVRTNINPNIRHKLTPAQQERLKTIAMPPHLQYHSPKSAGSPDSNASMGHDKGSASSPDGLEPSKPNSRKRKSSDEVDEDDDDDDLDGHQPVKKTAHNMIEKRYRTNLNDKIAALRDSVPALRIMSKSARGEDTTEDREELHGLTPAHKLNKATVLSKATEYIRHLEKRNNRLIEENNSMHARIAAFEKLFM…
N. udagawae	AUD_9522	MSTPGIGGDFQLFSPLEPSGRRISQGNSMSVDQTSTDDASQDWTQWMRWDDEQAFPETANASPGSPFDLAFISPSASSGQEAPDAMHKDFSPDISLNFKRPSLGSFPDRDQTQNVSPQPDRVGAGPLSGHSNSPLSSTGPSRKRKTGSDDDGSVMTSIVFKAKQAPSKKRAHNVIEKRYRANLNEKIAELRDSVPSLRASYKQANGNSGDDDDDGITSASKLNKASILSKATEYIRHLEIRNKRLEEENTALKIRLRQLDKAADQIVTSAASVSSPSNCTVSTESGASSSPSVFSHAEDVSSDHSPTSSYPPEGLIKVPDAWKRMRAAGSNESPYSQSYIQYKKTDSDSSQPGGRRMRSHLPNKYMLGALAGLMVLEGLGTEKKTESTAKGLLAVPLNL…
O. piceae	F503_06437	MADQQASDPAGIAGLESLDGLESYDVSGSTADDDQGSLTAYLGDVSQQPSNINSNLTTSATNTPSVGVINTTEIKADDSSSRASNSGSSVVSATPSKARGGKKPRKRSSISQNSPASNLASNPTTTASASFASTVGPESTAPTAAPPLNPQGLFFPQPDPSSWGFYPNVPSAPAFGAETLKSIAMPAHLQYHSPKSEPSPQSSTGGGIPSSPDALDSSKANSRKRKSSAEEDDDDDDDDDDNQPVKKTAHNMIEKRYRTNLNDKIAALRDSVPSLRIMTKSARGEDTTEDREELHGLTPAHKLNKATVLSKATEYIRHLEKRNNRLQDENSQMQQRIGAFEKLFMNGALSNMNPMSPMAQPSPVGMQFGAAQPDPSMAAFMGSANMAAGQRVPDPQGMI…
O. sinensis	OCS_04483	MADDDCTSRYGLDEPVFGFMGDASAVADCKLEPSNPPPDNSAQAFYGSSPWDFQVNPTFDSFDVNPPGSAPPVSTGPAASPWPLPAYEQSSPQQQQSQPQSHQRPQPHPQSQAQPASPSFDGFPPPDVDPTTIYGPGQGNPGLRKLPTTGTHLRTAPTMSHEELRNIAMPPHLQYNSPRSASSPDSANSEAKAGAGSSPELMEPAKKDSRKRKVSDELEDDDDVDDEDKPVKKTAHNMIEKRYRTNINDKIAALRDSVPSLRIMSKSARGEDTTEDREELHGLTPAHKLNKATVLSKATEYIRHLEKRNCRLMDENHAMKERIAAFEKLFMAGAMNGSISPMQHPPTPMQYPQESQQQFNNSPMATPQESNANPAGMINVPEDMKRIISAQMAAGQPYP…
O. unilateralis	XA68_338	MADDESAGRFGLDEPVFGFMGDGTALSDANSEPPAASTDNAQPFYGPSSWDFQVNPAFDSFDVSSASATPTVSASSVAPSWPLPAFDQTHQQQQQQRPAQAASPSFDGFPTPSMNPKTVFGSNPTGTSASANLSTTKGTQVRTATAMSHEELRNIAMPPNLHYNSPKSASSPDSANSEAKVGAASSPELLGPPKKDSRKRKASDELEDDDEVEDGDKPVKKTAHNMIEKRYRTNINDKIAALRDSVPSLRIMSKSARGEDTTVDREELHGLTPAHKLNKATVLSKATEYIRHLEKRNSRLTEQNNAMKERIGAFEKLFMAGAMNGSISPMQHPPTPMPYSQESQQQFTNSPMATPQDSNSDPAGMISVPEDMKRIISAQIAAGQPYPVPQQPFRGGNNP…
P. kudriavzevii	JL09_g3047	DFNNPNNLNATNDVDSRFSGYVSDSQFGSEVNFTDFNDAVSSLSSSGMLSPYSTGSSPDDFFLSATNSNVDSQYSENINEFDLNNTQNLTNDVLYPQPLVPVPMGESVSNSTVTFNANENYHNNQQMMQTLDTVHESPEDIIKKETPEFNVKRESPESRGTSSESQSHSQSQSQSQSQSRSQPRSQFQSPLSNMPITRPDSSETSLNDTLRPGKKIKSSHNLIEKKYRTNINSKIIELRNCVPSLRILVAKNGNHRTNTVNDEPEDDDDYYEGNGYSDDELKLDGLKPAKKLNKATILSKSSEYIRHLEKKNEMLIQQNLQLRKLIESASIPANNDMFFQHQQFLQQQQQQQQASSLHSSPFNKSNSNRSSSGSNMMSPDQFQNQQQPDHQALTNKILM…
P. antartica	PANT_25c00052	MGNGAPPPGSPRKQEQHLYQSATPLDTRSQLLQPPLPHHDSMSAFQHMLPTIVASKQHQHQQSDMVLDNQPSGLWSSDDYDSMMRSILDATLPSDHFVDLEAPPSLASFSASYAGSFVSGSSDSGASPNSINDLIYGASNFPTPPDSDLGSNPRNLSFSMASQAGTAFSPDGSLDLSNPSYPQSYAGSDTTSPFAHNFAVQGTSSTSPFGLHTVQLPPASSIPPNNSNAQPWNPNFLAPATANNLHPPTVSEPYNETTATPVEPMHNATNTVVGTKRGADAPDSDTAVAHAPSSAIARKSSKAAPPQPDADSAARKTKKAKSTPAPSESKPSAKAAAVASAPAPINHMSSKLPHMEVGSNATALAAIQRLKAKRLQESQAAANAASALAAAHGTSQTAA…
P. aphidis	PaG_04449	MGNGAPPPGSPRKQEQHLYQSATPLDTRSQLLQPPLPHHDSMSAFQHMLPTIVASKQHQHQQSDMVLDNQPSGLWSSDDYDSMMRSILDATLPSDHFVDLEAPPSLASFSASYAGSFVSGSSDSGASPNSINDLIYGASNFPTPPDSDLGSNPRNLSFSMASQAGTAFSPDGSLDLSNPSYPQSYAGSDTTSPFAHNFAVQGTSSTSPFGLHTVQLPPASIPPNNPNAQPWNPNFLAPATANNLHPPTVSEPYNETTATSVEPMHNATNTVVGTKRGADAPDSDTAVAHAPSSAIASKSSKAALPQPDADSAARKTKKAKSTPAPSESKPSVKVTAVAPAPAHINHMSSKLPHMEVGSNATALAAIQRLKAKRLQESQAAANAASALAAAHGTSQTAAS…
P. attae	AB675_7115	MPPPDAMSRPGEDFDAFFDLKNAADPNDTSLLDVKYTQAPILPISPLSATQNEFNFTYNNPYTAQSLTAPLIHDLPTPSQSSSSPETRSSTDLRLSGETLRDDPVLIAARPLKRKLSPNDNTGIVRQREAPPPVAKKRPHNIIEKRYRANLNEKIAELRDSVPSLRSTKKARGSKDASAGESDDEDLDGLTPSNKLNKASILTKAVEYIRHLEFRTKRLEDENRSLKERLETLDKVIAQGGHDSQRTTAFTSDSVIEGGVVAETSGDDATPEEEETKPSAPVQGLIPIPDSWRRMRENSSQEHYGHVYHTGARRSMLKGKWPTRVMLGSLAGLMVMEGFSESEQASESGQKGLFGIPLELLDGWEFLSSPRIYLSAFAEFCRAGGVLPLVKGFVALTIV…
P. brasiliensis	PSEUBRA_SCAF18g04706	MRILQQQHMLPSIVAPKQEELGVMHNQPSGPWSSDDYDSMMRTILDATLPSDHFTDLEAPPSLASFSASYAGSYVSGSSDSGASPNSINDLVYGAAHFPTPPESDVAPSARNMSFSMAPHNGAVISPDGSFELGNASYAQSYHGSDTTSPYTQNFNFNASSSTSPFGLQPMQLPPHSMAPSDTSSLAVAQPPQPSATMSQQWNPSFLAPSHDAMPSSMPATTNNVSSASRKRSAADAVKPAAKRASVVAATKAEPTDDAPKAKKAKATVAAAESKAPSTGTAAPISHLSSKLPHMEVGSNATALAAIERLKAKRLQESQAAAKAASEQAAGLGVAQSSASATSADKISLDPATRQQKKVAHNAIERRYRNNINDRIAALRRAVPALREIRPRKTPSGRR…
P. camembertii	A0A0G4P205	PNMENDFQLFSSRTTDADEARGNGHLFTHPTGENVNQDWTQWMRWDEPMFSEGDQKPMASSIDLPSISPHTDMSSPSHLNYKDFSPNLPLGLMEIPSEPNAGNNLGYTHSLPGQNCHTSQQQHLGLVSPISSVGTSRKRKTGSDDDATTVTGPVQPGKKMPAKKRAHNVIEKRYRANLNDKIAELRDSVPSLRSTKNPNGGSPDDDDEAEAANAANKLNKASILSKATEYIKHLEIRNQRLEDENTDLKNRLRQADKAADQAATSSASVSSPSNYASTDSGSGNSPSVFSQAEEVSSDGSPTSQNPPEGLLPVPDAWKRMRAETAKQGVFAESYIKYPSSSSSSHQPQYAREDTSTRRSRMPNKYMLGALAGLMVLEGMGSDDSESEPKGLFALPIRLL…
P. carnosa	PHACADRAFT_253666	MLKNEFGENLRFDDPEALELLLQTITQHGDPSVVTDPAEDWSRMSSWVAQDGKPADFGNEFNFTFPMDLDVDPLNMAVDPSSLHFNTSIFSQAALSENPYYSLPQNPDVSSASMFSFDASSWPTGSHMEPGTARRLSLTSSSSSSGASLSPMLESQSSAGSPPSSDCGTSDSDPAFELAQRARQAAGVTLAVPVSPQAQQLAAASQEKPVMSRTPRQQPSPAAAAAPAKTPKELSPILEVISRASPPASTPSESGSTTSASSSATQSPNLDAPAPTPRPKTSHTTIERRYRTNLNARITGLRQSVPALRVLELKDGIPSPYGDIVDSRGFVDGVKVARKMSKANILGKATEYIRVLKKREARLKQEQDGLKSLVGGLVGGPALLKEWEREWRELFGGEE…
P. confluens	PCON_10632	MDHPPLDYDHCAQFLARLDTDALHAHHDNPDSLDTLDVDTEHLSPFDIDSASPPGLSSGSATSHSPESLRYEWGPTDNTFFELNDDGTGIIPGDSNTPWEISMLADQTEPGVSPMSDYIKIENENSPSGYYSEPAGQQGTISPGNSLIDPTARTALEDGYSFKDNEVFDYTSFTQQQQNNTRPSSTDQFGPMMWRNQPQREDFPPNNWQQQQQQSQQQVPQQQQLPQQLHQQTPQQQLQQQLQRVQQQQQLQQQQQQVQHIVQQPSPLRKSVSPPYSHTSPESPIESNENSDDGAAPSAPRSKKRKTSSDAEAGEATETTGGRKQPKKTAHNMIEKRYRTNLNDKIAALRDSVPSLRVMAGTARLGEDDEEEDLGGLAPAHKLNKATVLAKATEYIRHL…
P. croceum	PILCRDRAFT_816889	MDFADPPIMHSGNFDPFEQEQRDSAMPRDLGLDPSDPLNLLLNNSSQDSSMEDSSSSHGSPPDWSQLSSSLWPNQGENMKPYPDLGMDFLQMDMDFNPSMAVDPNSLHYANGVYDLNQHLSNEFMSASFPFTFNAHPSPEDPVTGNDFVKSSDSSSSESSSSRASLSPVPEPTSAMDELAQQVRQTAGVMLAVPSGSQYQQQPKLPIPRLSTQLKLATKPKRAPVQLATGAASSTTSSPGPEDGVSSTMASMPAAATSVISRPKTSHTTIERRYRTNLNARIQSLRQAVPALRVLEEKNKRVKQDGESDGNEKEKPAVDVVDERGFVDGVKVARKGSKANVLGKAVEYIRVLKKREARLKREQNGLKSLIGGLVGGPALLKEWEHEWRAKFGGEEKDEI…
P. digitatum	sreA / XP_36651 (NCBI)	MSGPNMENDFQLLSSGNSGGDEAQGNGHLFTPPSGEIVNQDWTQWMRWDEPMFSEGDQKPMGSSTDLPSISPYTDMSSPSHLNFKDSSPNLPVGLMEIQSEPNAENNLGYTHTQLGQNSHTSQQQNLGLVSPISSVGISRKRKTSSDDDATIMTEPVQPGKKMPAKKRAHNVIEKRYRANLNDKIAELRDSVPSLRLNKNPNGGSADDDEETEGANAANKLNKASILSKATEYIKHLEIRNQRLEDENTDLKNRLRQADKLADQAATSSASVSSPSNYASTESGSGTSPSVFSQAEDVSSESSPTSQNPPEGLLPVPDAWKRMRAETANHGVFAESFMKYPSLSSSPHQPHFAREDTSTRRSRMPNKYMLGALAGLMVLEGMGSDDSESESKGLFALPM…
P. fici	PFICI_10255	MASYFDGNNTYVPVTEGEPFTDPSWDFNPYNDSPSFTYDSTPLFSEDWKQIQQPQQQQQPESNELSIKEQPSQASITPPSTSDFLPPDVNGLPYPLQTQPAVPAMAMNTLTESQRRKLQSIAMPAHLQYQSPKSEPSPESASKSASMSPSDGGSKSNCRKRKSSVEDDDEDDDDLDGPHPVKKTAHNMIEKRYRTNLNDKIAALRDSVPSLRIMSKSSRGEDTTADREELHGLTPAHKLNKATVLSKATEYIRHLEKRNVRLADENSAMQQRIAAFEKLFLSGAMNGAISPIQQAPTPGQYPRDAVRMNRSPPMPTTSGPHAEPQGMMTVPEDMKRILAAQMAVGQPYPVPQQPFRRPDPAMVRQQQIHQQQQQMQAGAWQNTAPYFGKLMVGSLAGLM…
P. fijiensis	MYCFIDRAFT_212986	MDTSWHGAARYSHQQSAPLPAQLDAGANNDDWEEWLRWDPAAEPISPDDTFNSASSKNDSPIQDVPCDAPFGKIGEEPLRPLHIVGNDSLDFGASHDFNTDFALFGTGDLNAGFDFDQAASVDNLVPSIPKLDTHTAAWALPSTGLEEPNVSLSAISNESYQQLHSATSLTATTPSLHQSPQSGSATQDRRSLSSLPPDPPKKRGGRKRKAETQAEPSREGLENGDSQDGDEPPIKKTSHNVIEKRYRNNLNDKIVELRNAVPSLRAMGRANSGKETEDLEGLTPAHKLNKATVMAKATEYIRHLEKRNQKMQEEMAALKAQLEKVETTCGNSRVRHESNSPTSTSPRSSEASSPSQGAVPSFLNVPQDQNRFGQAVVQQQYMQQQREPTYARPPNPPV…
P. gigantea	PHLGIDRAFT_124554	MSTPPLSSSSSSTSSPSPSLRDSDDMSKAELSEPVQFDDPEAFELLLQTITQHSDSQATDSAGDWTRMSTWDQPEPKPNDFGNDFEFSFPMDLDTDPLGLSVDPSSLHFNTSIFSQTALAENPYYGIPLTQGQDLTSASLFPFDGSWATGAHLEPGTGRRLSVTSSSSSSGASLSPIIETKPVISSSPPSESGFADSDPASELAQRVRQAAGVTLAVPVSTQVKQLAAASSQGKPPSHDYHTLLFTQAPATPQSIVASSPISEPSLRASPSAASVSDSGSSSSSPSSAAQSPAPETAASAPTARPKTSHTTIERRYRTNLNARITGLRQAVPALRVLELKDGAPSPYNDVVDSRGFVDGVRVARKMSKANILGKATEYIRVLKKREARMKREQDGLKSL…
P. hubeiensis	PHSY_002251	MFPTPVSDGGSSVSPLHHQQQQQQQKQQYQQHAHDQHRTESLDAHLMHLHQQQAQLEAMRILQQQQHVLPSIVAHKDEQIGVLHNPPSGPWSSDDYDSMMRSILDATLPSDHFTDLEAPASLASFSHSYAGSYVSGSSDSGASPHSINDLVYGAANFPTPPDSDIGSSARNFSFSFTPHNAAAISPDGSFDLSNASYTQSHPGSDTTSPYAQHFNPHASTSTSPFGLPSAPLPATSLPMHGIASTSQQWDANFLAPTGAGLQPSPAPQATFQASAESAPSTEPSTSSTANGTSRKRRAADAKAESKKAPAAAAPKPEPVDDARKTKKAKSAVETKTASTSNVVPMSQLSTKLPHMEVGSNATALAAIERLKAKRLQESQAQAAAKAARESETAHGASET…
P. indica	PIIN_00526	MDYEHSDQIKLENSELDSLVDPSFGLDLLSQPTAQESAQEATPPHEWSSQAWMDASAAMNHSNIDNVFLNEHPDPIFELNNPALDFATLGAINDMHMGVPVDMYGNGFQFMLSPADLHKPPVFPSLVPQTMMPGLSTESASNLQDDLVSAVKRLSGITSAQIAGAPSAFAQDLRDPYINPANFSDNSYSSASSDRSSVPPQTAESVQAGSPPETTSVDSNSPPAIPVRAKTAHTTIERRYRTNLKACIDRLSNSIPAVRCIDKDYKPPSGVPDVVDEKGLVDGVKAARKVSKAIIMSKAHEYIVVLKRRETKLQEEVDGMKALLNSLVGGPRLLQEWERQWAARQAEVAEEEMDTNDMDSDDAEDEDSADERPRKKAKTMPAPVPAKAKKPPVKTAATA…
P. microcarpus	PISMIDRAFT_10232	MSNADCQVQDQPDLALDPSDPLNLLLNNNSGSDSDSELSQTAAPPDWSQLTSWWPVSPHAGVNGKPQDASAMFDLPVQTDMEFTYPPSIAMGVDPSMLYLDNKGLQFSVPAVVPIRPQDLLAESSLSSAEDSSSSTSSPGSPSIGFGVSPFVSQAPPHNPGAVSYAPQTTFLSLHMNPQTPVPTVPSSHPSSLHASSITPSPSHPSNSVSPPPSTNSGRPKTSHTTIERRYRTNLNARIQSLKAAVPALRVLDPTYKNDENNVDERGYIDGVKVARKGSKANVLGKAVEYIQVLKRREARLGREKEGLRTLVCRFPNGETVLAQWETDWVNKYGGPERDEIDNAGIEEVSDEEDGDEDEGGSERARKKQKVNCPPQKKEKRKIAPAVPVTMQDTTTSPA…
P. nodorum	SNOG_10427	MAPAPHGSAEDALELERIAVRRVDVTLDVELMLTLCAQRASHSPSAPPAAKDSTMEDPTMAGNYAFSNMRGPWLTTAGENMTLAAPAEDMSSWNEWMQYDPAAAASQHTQTVEAKPMSEQGPTGFLKPARQDSPSANRPQPQPQHQHPLSQSIPPTSTPVSAPMYSQPNGIPFTFGQNIDASPAFDFTGHTLSSPADVEVQQQNGFYSSPMWQQQQQQRQQISDGFFSPPGYDHRTFVAPPASTPSLHHSPSSLNNGGQGSSSSSHSSPEPAVNMKKRKSVEDDDEDDDLESAPSGKKGKGQPPKKTAHNMIEKRYRTNLNDKIAALRDSVPSLRVMSRPNGKEEDDDPEDLEGLTPAHKLNKATVLSKATEYIRHLEKRNKRLQDEVNTLKTRVESYE…
P. omphalodes	PCON_10632	MDHPPLDYDHCAQFLARLDTDALHAHHDNPDSLDTLDVDTEHLSPFDIDSASPPGLSSGSATSHSPESLRYEWGPTDNTFFELNDDGTGIIPGDSNTPWEISMLADQTEPGVSPMSDYIKIENENSPSGYYSEPAGQQGTISPGNSLIDPTARTALEDGYSFKDNEVFDYTSFTQQQQNNTRPSSTDQFGPMMWRNQPQREDFPPNNWQQQQQQSQQQVPQQQQLPQQLHQQTPQQQLQQQLQRVQQQQQLQQQQQQVQHIVQQPSPLRKSVSPPYSHTSPESPIESNENSDDGAAPSAPRSKKRKTSSDAEAGEATETTGGRKQPKKTAHNMIEKRYRTNLNDKIAALRDSVPSLRVMAGTARLGEDDEEEDLGGLAPAHKLNKATVLAKATEYIRHL…
P. ostreatus	PLEOSDRAFT_174910	MSHKAPSPSPSTSSSSEESSFSSSSSSHLNSPSLLTADLGMGLDPADALELLLKSAGQSDSSGHLPDWSELSSLWNGSEQLVNPYSGVMDFASNMSIDPSALHYNPAAASLGAMSPEQHYPFTYHESHFPYPFNGDMLSTFADSLTVPQPRRLSVTSSSSSSGASLSPVLEHSTAVVPERKPPSTPLSGPASAADELAQLVRMTSGVLHAVPVGSQIGGHGLSLTVPTPESQEKAIPILPRPTMSTSSSPSPAQISSSSESVVQVSASGRPKTSHTTIERRYRTNLNARIQSLRMAVPALRVLDRKNGKNAKNSKQVEKAMDIDKTEDDIIDERGFVDGVRVARKCSKANVLGKAVEYIRVLKKREKRLKNEQDGLKSLLSGLVGGPDLLREWERVWTA…
P. parasitica	PARPA_13745.1 scaffold 47024	MLQDLTDLDFDTYFEVASSNQQSLQQQQNPRDILYHGDRQQQQPTSINSLLNDSNVHTNRHLYHLYNQGQEGFDIFNWNIPSQPQSNTSTMQISPLNSPQSSSDGYTSNSLSPQIVDSPPFYPFNQHIQSEASKTLADFFEKKPMFPSHLHNVPGINIPTTPTTENMPSSSNLPSPPLEDNSLSEAFLAIDQWSQFKELNGVHPLDTNEHETRNWRKASTRHQQLQQPAPNSLEHNHFLEPGKQLKKVAHNAIERRYRNNINDRIRELKNVVPALYKARLREKGDEDDSSVESGGEEGSEEIVDGVEVAKKLNKATILRKATEYIQFLKNTNDSTEQENMILQQIIAQMPGGNVVLAHFLHQKSEFEKVEQDRLARERHEVQVREKAERQRTLRERAAQ…
P. roqueforti	PROQFM164_S02g002320	MSGPNMENDFQLFSSRNPGGDETRGNGHLFTHPVGENVNQDWTQWMRWDEPMFSEGDQKPMASSIDLPSISPQTDMSSPSHLNYGDFSPNLPLGLMEIPSEPNAGNNVGYTHRLPGPNRTSQQQPYGLVSPISSVGTSRKRKTGSDDDATTVTGPVQPGKKMPAKKRAHNVIEKRYRANLNDKIAELRDSVPSLRSPKNPNGGSADDDDEAEGANAANKLNKASILSKATEYIKHLEIRNQRLEDENTDLKNRLRQADKVADQAATSSGSVSSPSNYASTDSNSGTSPSVFSQAEDVSSESSPTSPNPPEGLLPVPDAWKRMRAETAKQGVFAESYIKYPSSSSSSHQPQYAREDTSTRRSRMPNKYMLGALAGLMVLEGMGSDDSESESKGLFSLPIS…
P. rubens	XP_002563117	MSAPNMENDFQLFSSRNSGGDEARGDGHSFTHPTGENGNQDWTQWMRWDEPMFSEGDQKPMASSMDLPSISPHTDMSSPSHLNYKDFSPNLPLGLMEIPSESNSGNNLGYTHILPGQDCHATQQQHLGLVSPISSVGTTRKRKTGSDDDATTVTGPVQPGKKMPAKKRAHNVIEKRYRANLNDKIAELRDSVPSLRSTKNPNGGSAEDDDEAEGINAANKLNKASILSKATEYIKHLEIRNQRLEDENTDLKNRLRQADKAADQAATSSASVSSPSNYASTESGSGASPSVFSQAEEVSIESSPASHNPPEGLLPVSDAWKRMRAETAKQGVFAESYMKYPSSSSSSHQPQYAREGTSTRRSRMPNKYMLGALAGLMVLEGLGSDDSESESKGLFALPI…
P. solitum	A0A0D9LDY7	MSGPNMENDFQLFSSRTTDADEERGSGHLFTHPTGENVNQDWTQWMRWDEPMFSEGDQKPMASAIDLPSISPHTDMSSPSHLNYKDFSPNLPLGLMEIPSEPNAGNNPGYTHSLSGQNNHTSQQQHLGLVSPISSVGTSRKRKTGSDDDATTVTGPVQPGKKMPAKKRAHNVIEKRYRANLNDKIAELRDSVPSLRSTKNPNRGSPDDDDEAEAANAANKLNKASILSKATEYIKHLEIRNQRLEDENTDLKNRLRQADKAADQAATSSASVSSPSNYASTDSGSGTSPSVFSQAEEVSSDGSPTSQNPPEGLLPVPDAWKRMRAETAKQGIFAESYIKYPSSSSSSHQPQYAREDTSTRRSRMPNKYMLGALAGLMVLEGMGSDDSESETKGLFALPI…
P. teres	PTT_18305	MADEPYGSPDDGLELERIAVGPYCVFDDFRLPPSPQPNCPPPPMSEARPNTDKMEDPMLSSDYPFAANMPGPWLTTAGDDLTLTAPAVEMASWNDWMHFDPRPAAAQTSQNNQHVETKAANPQGPAAYLGPAHQPHQTSPQPPNPHQHSQSQSLQSTSTPTTAPMFTQSHGFTFGQGSDMPQAFDFVANDLSSPLTGDMQHQNAFYANQQWQHHQQHHQPSDNPLFSPAHSTSSHSSPEPATTNSRKRKSSESDEGDDDAPSSKKGSGPPKKTAHNMIEKRYRTNLNDKIAALRDSVPSLRVMSRPNGTEEDDDPEDLEGLTPAHKLNKATVLSKATEYIRHLEKRNKRLQEELTTMKGRVESYEKMSITGPMSLHGNLGTPDGSRYHEDPFAAQHGMP…
P. tinctorius	M404DRAFT_996621	MSNAGSEAQDQPDLALDPSDPLNLLLNNSGTDSDSDLSQTAGPPDWSQLSSLWLQAHQPTPGVNSKPQDVSTMFDFPFPMDMELTYPPSIAMGVDPSMLYLDNNKGLHFSIPEMTSAVPIRPRDLLAESSLSSADDSSSSTSSPGSPSVGFGASPVVSHAPTHNPVAASYMPQATFLPLHMNTQTPVPSIPLSHTPSLPASSITSSPSHPSENASTNLGRPKTSHTTIERRYRTNLNARIQSLKAAVPALRVLDPNYRNDEHRVDERGYIDGVKVARKGSKANVLGKAVEYIQVLKRREARLNREKEGLRTLVCRFPNGETVLTQWEMEWVKKYGGPERDEIDNAGVEEASDEEDGDDDDDGSERARKKPKVECPPQKKEKRKIAPAVPATMQDTTTAA…
P. tritici-repentis	PTRG_09887	MADEPYGSPDDGLELERIAVGPYCVFDDFRLPPSPPPMSEARPNTDKMEDPMLSSDYPFAANMPGPWLTTAGDDLTLTAPAAEMANWNDWMHFDPRAAAAQPSQNNQHVETKAANPQGPAAYLGPAHQTHQTSPQPNPHQHSQSLQPTNTPTTAPMFTQSHGFTFGQGSDMPQAFDFVANDLSSPLTADMQHQNAFYANQQWQHHQHHQPSDNPLFSPAQYQQSGYGGPPPPASTPSLQHSPTSLNNGRASSTSSHSSPEPATTNSRKRKSSESDEGDDDAPSSKKGGGPPKKTAHNMIEKRYRTNLNDKIAALRDSVPSLRVMSRPNGTEEDDDPEDLEGLTPAHKLNKATVLSKATEYIRHLEKRNKRLQEELTTMKGRVESYEKMSITGPMSLHGN…
P. triticina	PTTG_09582	MVSYSSCDTTSYFNQSADFRPPSAPTTNPPDSMSLQPRPSTRASAEPTDALIPLTNQDEPSPSSPSNNHKNLTVNTSLGFETPHHSTPVHPLHLGQSTPVEPRLPQLPNGLGAPSDRPSLTPPAALSSSLFSSNCPSISPHSKHNNSPQHEQGLSSVPGSSLSRSPRTDSSSCSRHTEHSDHITTPNGEAGISSSAAYQSTAVLSRQGVSAPRGAHARTSFESVFAPKSNNDSGNTFNFSSAQSHPFQAFNDFSAIQHAQGAPGIFPKLESNTANSSPTDFGQKIFTDPRRTSTNPGSPEQLTGAEPAPPSSAGVVPPAWAQSANLGYPVSGDAYSQSQLFFTSQSIIPPAQSLPTTDRANSTANNTDHTKSAEPSPFALNHPDTSPSTGGWSGDEMND…
R. delemar	RO3G_14416	METFTTFPVDFLTENNEDPYFSLSQFDFELQQQAQAALQQQENWQDFDKYLSPNNRNTMLNYQLLNNNQSMFMNNNSSNQFNDGSLFYASLDDMMPTTQQENYINESANNTKLQDDSIKQEEYTTLEDLSKQQQENIHPSGIKNQSPKLTDTPTASVSTPSNMNFINWDNLDQPQGKIPIQRLKSINTVNNAVNAVLNSSSATHPAGGRQQKKTAHNAIERRYRNNINDRITELKNAVPALLYAKVNHNKKRPHKNNEEEDSEDGEEYLDGVAVATKLNKATILRKATEYINHLKRTGEHIRRENGALQNILVQLPGGSEILQQYHLQKQQREQELRRQHLLEREFQKQEIQSRKKNDRKRTKYSNHSDEYESSPSSPDPVTPPALTPNRVFMAMFMAI…
R. irregularis	RirG_264270	MYETDPLLNGEQTEIQDLGLLTFFDDFATIDNNSNTAQPPSTTLSEFEAQIQAIFSGNNDYNDLGSPGQNQNFSSNIDDFSNFQYSVPTSPDNPLFSSPDILASLSSPDSFLSSPNSYNRSPPQFNNLQDFIISSNDVIMKDYPSMEESLFDQLTSQQADRKRVNSVFDRDSVSPDKSLKKKRKGLNGSSKSIKSPFTELKSSGPSGEQLIKDEPTSLVSNIMRNDGTTQSIIVPSSPVVPSDLPSNFATSGSMLAFNPDSWNQTINPSATNFIEASSQFTNMPLLVRDGSSTAKLPINRLKSTITNTQPQQNIQSQPNKQQKKVAHNAIERRYRNNINDRINDLKNVVPALCHLKSKDSKDDDDIDEVDGIPAATKLNKATILRKATEYITYLKNNNQ…
R. mackenziei	Z518_03696	MESRLNLDSAGREFDKWLDWNGTANASTTNSIEDTSTVEPQHLFQLPISPSSTANGDAQPSLTTDLLTAPPALDVLTPRHSSASPESRSSLDLRLSGDTLREQTTPSERPVLKRKLSPTDVPTTDHHHDAPTPAAKKRPHNVIEKRYRANLNEKIAELRDSVPSLRITKKSKARDVSTGDSDEEDLDGLTPSNKLNKASILTKAVEYIRHLEFRTKRLEEENRSLKERLETLDKVIAQGGHDAQRTAAFTSDTIIEEANSDPTPPSDSTKTPSNPPQGLIPLPESWRRLRQNQPQEHYGHIYDTPSDRAKFMGKWPTRIMLGSLAGLMIMDGFTESDTGTESREKGLFGIPLELLDGWKFLRSPKIYLAAFSQFCRAGGVIPLVKGFVALTVLAFLMFS…
R. microsporus	RMATCC62417_07590	MMLQELSDLDFDAYFEVANSNQQNNNRDILYHEDQQQNRQQQSRQEDQNESNNSMLPSISSPTNNNNNRYYSSPLQHNTQQQQQQSNFLFNWGLQQQQQRQTHISPSSSPLSSSDGYTSHSLSPPMSSPPLYSINAIKDEANKALAGFFSNNKKCLYTLNHDVPGINIPTTPMNDISPQQAMATTHTELPSPPLDVPVANFSSMNQWCQFKSPVHPLDEDEDDKDDKHWRKTTRQATIRTISDPNLIHAPGKQLKKVAHNAIERRYRNNINDRIRELKNVVPALYKARVSSGSAHHHDKDDDNSSTDSETEIVDGVEVAKKLNKATILRKATEYIQFLKTSNERVDKENLILQQIIAQMPGGQEVLSRFLYQKSEFEKAENERLARERREAQERERIER…
R. microsporus	RMCBS344292_12631	MMLQELSDLDFDAYFEVANSNQQNNNRDILYHEDQQQNRQQQSRQEDQNESNSSMLPSISSPTNNNNNRYYSSPLQHNTQQQQQQSNFLFNWGLQQQQQRQTHISPSSSPLSSSDGYTSHSLSPPMSSPPLYSINAIKDEANKALAGFFSNNKKCLYTLNHDVPGINIPTTPMNDISPQQAMATTHTELPSPPLDVPVANFSSMNQWCQFKSPVHPLDEDEDDKDDKHWRKTTRQATIRTISDPNLIHAPGKQLKKVAHNAIERRYRNNINDRIRELKNVVPALYKARVSSGSAHHHDKDDDNSSTDSETEIVDGVEVAKKLNKATILRKATEYIQFLKTSNERVDKENLILQQIIAQMPGGQEVLSRFLYQKSEFEKAENERLARERREAQERERIER…
R. necatrix	SAMD00023353_3000500	MTDRPDASGLFGLDGSNSAYYQATTAAGGGNGEALNATSDDQQFFNDSSWPYQGTPPYDTYDANPFYHEGWEMNQQMPMQDGLPVPHSVPQPALCMNEPDPSSAYAMTTPVASPDTVQARPVVPQTTVVNPLSDEQRQRLQKIAMPSSIPYHSPRSEPSPDSAGIGKSSMSSSPEGMGDFGKTNARKRKSSAEEDDDDDDDAHQPVKKTAHNMIEKRYRTNLNDKIAALRDSVPSLRIMSKSARGEDTTEDREELHGLTPAHKLNKATVLSKATEYIRHLEKRNLRLMDDNAVMQQRIAAFEKLFMSGAMNVPGAISPHQQHAPPTPTIYPQESAAFAPSPMGTPGRNDAQGLIQVPDDMKRIIAAQHAAGQPYPVPQQAYRPNPALVRQQQIHQQQQQ…
R. solani	V565_084000	MNYESLSPAASLSPPSISSGDTDSDDQHISSPTNSFSYHQLAGSSSSSASTSESPDLGFEQFMPDIGLQATMQELGMSIDGWEQWNDTDKPLIDPAMLFLDLDGLGVAPTTTIEPPASQALSKSKFATSQASHLLSIPSAPALNIPSLDTPKQEPLSAADDIAQRILARTRAKPQEPQLPQLLQPHIPGSMPGILMPSLPPRAGASPPTDPNAFAMQLDANDAALSNEYLAILQNAQSMPDFFSAAFGQPMTLAPQTSAVPALADATAQPAPPPLRTKTSHTTIERRYRTNLNTRITALRHAVPALRVLDKAAFPNEQPDEHGLCDGVRPARKASKASVLGKATEYIRVLKRREKRLEGKVGGLKALVKCISGEEVVHEWEAEWVRVHGGPETDSMGVD…
S. bayanus	sbayc673-g49.1 / Sbay_Contig673.52	MNSILDRNVRSSETTLIKPEAEFDNWLSDENDGTGNLISNKDSSSVLSASSSTWFEPLENIISSASSSSIGSPIEDQFICSNNEQSALFPTDEFFSNPSSYSNSPDANNSGSVKREEEDDDALLLADFEPASLQYMPNMMNGDNGDDNSLKNEIELNDPFMKTGLDAKETKKRAPRKRLTPFQKQAHNKIEKRYRININTKIARLQQIIPWVASEQTAFEVGDSVKKQDEDGNETAAATPLPATAATSTKLNKSMILEKAVDYILYLQNNERLYEMEVQRLKSEIDTLKQNKK
S. borealis	SBOR_1712	MASKNSSSDPTLSGISAGLDCTINDFGQTAVFADSLGLDDDPLFPANWDEDTPPYDGGLYSTPLNWDPPMPKQEDLQNIGPTYTNMNQTGGLTAAQQEKLRDIAMPPHLQYQSQHSPNSTTSKSNSISSPESHDNSRKRKSSAEADDEDDDESTSQHPPVKKTAHNMIEKRYRTNLNDKIAALRDSVPSLRIMQKSARGEDTADDREELQGLTPAHKLNKATVLSKATEYIRHLEKRNSRLQDENNQMKTRINAFEKLFVSGSMGFGPIQQPMNPYQYAQEFNTPGPSPSSDQGMIPVPDDMRRLHGQMSQETFAVPTQYNRQSIGPNAWNGGYFGKLMVGSLAGLMIMQGFSEAEQDTDTPGARGLMALPTQFLRIMSRGLHSALEINSQGYHLPASQ…
S. brasiliensis	SPBR_01237	MADQQEAAQAFAGLESYDLSPDGLGSMPATTSSTMSHGFVDTHQQDLMNTDPNSKPEPSVFTSAAAASNRLSRSPGSNTSSKSSVHRNRKAKTNSITSDGGTNSDASNTSSFNNSPVSSVPPYLTASSTIAPDPSIPSDAAGTTSAPASGGDFFLQDPNSWGFFPNTLNAGSGGGFDPSALQQLQGSFNPAAIPSGFYNPQFQFGAQQWGVSNAAPQFTWPLPQRPHADSPLQQGQQPSDQSQDGDLLQQQLQQQSFFQQNLQQLHQQEQSQQPGQVATQEPGQVRPQPAPEILSSLTPEQQAALKNIAMPAHLQYHSPKSQASPQSSAGGGAASSPDAADPTRNGSRKRKPSADEDEDDDDEDEDGSQPVKKTAHNMIEKRYRTNLNDKIAALRDSVP…
S. castellii	Scas484.3/NCAS0E02360	MDSIIANNQNFAPVVKTEESQQEHNFNSWMLQPAKGSIMDMQQQQQQDIKPALIPSNNSSASLASSWFEPLENIISSASASTSSIGSPLDEAQFMLQSSSNAAAAVASSLPDLLAPFIKREQQQDLFTPFDEEFETKQTQQEEQQLPQKKRVKRAPRKRLTVDQKQAHNKIEKKYRININTKIAKLQQIIPWVSSERTAFEVANAKAKAAKENNDNEENNNNLTNLTNNNNNNNDNIINNTLQHLNVGGCTKLNKSIILEKAVDYILYLQNNERLYEMEVQRLKKEVESLKNKD
S. castellii	Scas492.3 / NCAS0F00710	MEPVLMKRKPPNRVFPADVKDSVKDWILQKQKHFSVNPIKQLEDDLNDNQYVTGSYSSLSSHSGSNWFEPLENILSSDSTSSLSSPIEPTNIKTTCNQFKEAPIFDQFNDSLAMQNISETNENRNFLVTDTMFLNNETTTTSPVFTNEIKEEPKDSHLNVFLHPHMESVDLANDKDEFQKTTNSKPMRKRLTSNQKQAHNKIEKRYRININTKIAKLQQIIPWVACEKPAFEVGGSLKREQEFKKNSATRLNKSMILEKAVDYILYLQNNESLHQLEVQRLRNEVDSLKSKSM
S. cerevisiae	YOR032C / Hms1 / NP_014675	MPNFQKPFSGSSDGNSVMNDLGNKVAIKVFDCRSAQDGSEEQNVNVTTNQMYLMFQSNNYNVPPPNYNTEDLGSQGPPTHAYYAPFQHPIHLQPPVPPVYKNNTYSATDQYSDSSFPNTSGHTPVIDSNYYNDALASIPTTTTGSTTMTTDNGNTIDSEEYIDNMEVFSSEENENIDNVKQTDLKSEKDSSLLSAASIVKKEQLSGFENFLPLSKTESPLVTADEIKSSLNLENIDNADSMSFKLKTSPIRKHFHVKPKRITRVRTGRVSHNIIEKKYRSNINDKIEQLRRTVPTLRVAYKKCNDLPITSRDLADLDGLEPATKLNKASILTKSIEYICHLERKCLQLSLANQHLSNDTRDSFVHLTEPSQPLSDNSSSEQVQKQTRSCQRQRQRQPRQ…
S. cerevisiae	YOR344C / Tye7 / NP_014989	MNSILDRNVRSSETTLIKPESEFDNWLSDENDGASHINVNKDSSSVLSASSSTWFEPLENIISSASSSSIGSPIEDQFISSNNEESALFPTDQFFSNPSSYSHSPEVSSSIKREEDDNALSLADFEPASLQLMPNMINTDNNDDSTPLKNEIELNDSFIKTNLDAKETKKRAPRKRLTPFQKQAHNKIEKRYRININTKIARLQQIIPWVASEQTAFEVGDSVKKQDEDGAETAATTPLPSAAATSTKLNKSMILEKAVDYILYLQNNERLYEMEVQRLKSEIDTLKQDQK
S. chartarum	S40288_02997	MARNNPSQDLFGMDDFIAQDPDKADGVFMANEDASQPFAAGASAWQFQSTPPYDSYDLSSTAPPTDPTYAAPSWQLRSYDQQAVAAGIASLPSANVNPASLFAGSVPSADSRRHNTNHLTRPITTLTPAVQEQLRNIAMPPHLQYNSPKSASSPDSAIGDGKLATSTSPDVADSTANARKRKISAEMEEDEEEDEDGKPVKKTAHNMIEKRYRTNLNDKIAALRDSVPSLRIMSKSARGEDTTEDREELHGLAPAHKLNKATVLSKATEYIRHLEKRNGRLLEENSAMQARIAAFEKLFLAGAMNGSISPMQQPSTPLHYSQPENQQSFLSSPVGAAQDGSNSPTGMIQVPEDMKRIISAQMAVGQPYPVPQQPFRGGNPALIRQQQIQQHQQMQQSRW…
S. complicata	G7K_1683-t1	MKEVDPPSEKHHLHQICSHSTTTDIPQNHTSILPRSSRFSPYTPILTSLCSFLHVRPSRITVHMDSSRHQQDPFSYNCNPSSQRVHHTHHHNHNHHQHHSKSASSSHSHHSAGEADFQLQSPEQMVDFLNRLDNQYSSGADSSPPQLSSTSISPSSAQYDFDPTMFTGDPTMAGLYDNTVQDAWAVPVDTMPMQRPQDVNVNKSMIPQQMPTMNYTFQPPRYDTFDHDENHGLQPAFDPQLSAEAQQSMSQFNFGQQAGIYDMPQPGHEQSIPQQAAAAVPEAIFQRQQLDLNWQPQFNNNGGQGQGQQQGNSQHYPSPPMHPFKRRKSSAPSPLASAGVAFSGGYLHHSSPPLVSPRDDRAPPFPNSNASTCQLPSPVQGPHSPLEVDRPGTSMSSMA…
S. kluyveri	SAKL0B10868g / Sklu_Contig2095.1	MDATTTSANFDEWLFQNNSKLSTFEGYDAKLNDEPSTSTATGVWFDAAQVGEGKDSISSASTSSAGSPLDQFTSLFDSNAMLTQGSDSDTLFTASNDVSLSNSPNMVKQEESELKFVPDFEQLPLPLDLPPATPTTDQDDAKPNAQQKKKRAPRKRLTAHQKQTHNKIEKRYRININTKIAKLQQIIPWVASEETAFEVGDSVKPKQANSTPSSNAAAAAAAAAAAAAAAAPKLNKSMILEKAVDYILYLQNNERLYEMEVQRLKRELESLKTTSN
S. lycopersici	TW65_07709	MARLYGMRCRSHAAGAGMRSCAAPSHIQSHISVAAHVQSIPSPGRCCAAVQEPSSGVGCEGPLLYPVRLTASPPSLLHRSYDLSNHSNILPHAKAVDPRRAGNLFAVSPDSGSGTGTVPMASASASASDPYASPDDGLELERIAVGPYCVFDDFRLPPSPQPTLPPAAQDASQTTTVQMEDPILSSDFPFGNMRGPWLTTAGDDLPLTAPADDMTNWNEWMQYDPAQASQNTQNVEPKPANPQGPASYLRTRQQSSPHLTHHPQSQSLQSNNIPTTAPMFAQSHGVPFTFGQAADIPPAFDFNGNALSSPLAGEMQQQNAYYAAQQWHHQHQQMAEHALFSPSHYGQSSFTAPPPPDSTPSLDHSPNSLNNGRSSSTSSHSSPEPAPSNSRKRKSLPDS…
S. macrospora	SMAC_03831	MADPDADSPGLFQAGLDNFDISTPLHLGEPTLAHHGSLNGNVNDAVTTPDPTSQRGTSIPASLADTPRASTGGPTQHNSPPIGHHQHPNAFNGNGISPQEQYQQQQQQQQQQAFDFNQDNISNWPVDSPPFDPGPDFNFGSVPHGLNIAQSWDLPVHFGIPQQGPQQEQQQQQQQGQFYPDTTGAGIDPGIYAAALSIPSPQGQSAEPISVRTNINPNIRNKLTPAQQERLKTIAMPPHLQYHSPKSAGSPDSNASMGHDKGSMSSPDGLGPLKLNSRKRKSSAEVDEDDDDDDMDGHQPVKKTAHNMIEKRYRTNLNDKIAALRDSVPALRIMSKSARGEDTTEDREELHGLTPAHKLNKATVLSKATEYIRHLEKRNNRLVEENNNMHARIAAFEKL…
S. mikatae	smik508-g1.1 / Smik_c508_20702	MNSILDRNVRSSETTLVKPESEFDNWLSDENDGTSHMNSNKDSSSVLSASSSTWFEPLENIISSASSSSIGSPIEDHFISSSNEQSALFPTDQFFSNPSSYSHSPEIGTSIKREEDDNALSLADFEPASLQLMPNMMNNDDNTSLKNEIELNDSFIKTGLDTKETKKRAPRKRLTPFQKQAHNKIEKRYRININTKIARLQQIIPWVASEQTAFEVGDSVKKQDDDGTEAAVATPLPATAATSTKLNKSMILEKAVDYILYLQNNERLYEMEVQRLKSEISTLKQDQD
S. paradoxa	SCHPADRAFT_925688	MAAPSSTRTTTSTRMLDPNDNSAGTSDQPSVGTPGSSQMDTFDFTIDPSDPLAFLMNASGSDHSGDSSTEDSYRGTSTPPSSHGSPSSSAALPQTKPVDTSAFSFLTQQAFDDGLEFPMDLQNDLSGMDYSIFGSSMFSNGFIGSNAMQNSQAPTQYIAGPTTYNKPAYPFNFSQASAFPQADQMQSQQRNEVLLQPPEQRVGDISSASSSTSSTSSPLLNPSQFAPTTPQLPLSNAPSSGNEPQMSGNQTINDLAQRVRELVGVNMALPSANAGQEQPKVPIPRLQRPAQAAPAPKRKQSMPPSTTPSPLSAPAFSATPTVSAPAPIRTKTAHTTIERRYRTNINARIQSLRAAVPALRVLEERAGNRIGNLNIKGDAVDVIDERGYVDGVKVARKGS…
S. paradoxus	spar261-g78.1 / Spar_c261_21560	MNSILDRNVRSSETTLIKPESEFDNWLSDENDGTSHINANKDSSSVLSASSSTWFEPLENIISSASSSSIGSPIEDQFISSNNEESALFPTDQFFSNPSSYSHSPEVSNSIKREEDDNALSLADFEATSLQLMPNMINTDNNDDNTQLKNEIELNDSFIKTGLDAKETKKRAPRKRLTPFQKQAHNKIEKRYRININTKIARLQQIIPWVASEQTAFEVGDSVKKQDEDGTETAAATPLPSGTATSTKLNKSMILEKAVDYILYLQNNERLYEMEVQRLKSEIDTLKQDQK
S. pombe	Sre1 NP_595649	MQSSIPSVSVSVASPAMETPTKASPDSKSPNSVGAIPSSSPLASSTKASTSTPFVENCSNLLCDLASIVEDSPPTLTNTSLSPHSFSLSDMESSMSNWLNPFAFDNTMNSAPPLFTSTNMGSPNSLENSTNPLLSNCGSPNSFQNETFTGPSLNEFDADDKIQRQMKILHSVDTIDPSTVQNYPSADMSNPEVKLKTEEIITPMDTTCKPEPSAKKIKLSPSSEDSCSIPETLPFSAPKSRGSLSPSETPDFVAGPGGKPKKTAHNMIEKRYRTNLNDRICELRDAVPSLRAAAALRCGNSLDDEDLGGLTPARKLNKGTILAKATEYIRHLEAKNKELQKTNKQLSDRLAFYEDPSMAPPSNDTRAVNSVNVVSSSDYSVHQSSRPNLTQRAFTSPTL…
S. pombe	Sre2 NP_595229	MCPSQHSSLKDIHRQLENTAISNPTENADPSSYVDGSNIMDFKHPSIVSSSASSSYPISHVPSVGTRGIPRSYSMASAYPYQVNSNSMDASTAFNLNQDVADKPMLARNSIDSSINTELGPLESNHWFTQAQDHSRQYSSSWDPSIDPFEVKNSLHDSTDLSITHHPHLPINHQGNTWKHANESLQSNQGPVPNTKFVGLETTQTDSYQQSSVNSVVKIEEADATYALREESGQFNTFTGAENPSISPHSLNPNFPQYTEKPALTLLQSPKQNSNYDTSNFQNSVSDSSMQFTNEGMPSPVKGIMSSDDAVAFNFSQYSTVYPQNAPENGNEFETPNKLKRTVSSPCASISSKRSYGDIAQDCSYISSKTNGGGPSDSPSSSSTSVRGSVNDSNSPISS…
S. punctatus	SPPG_02904	MESMVSPYPPAPSFGLHNQQQQQQDAGEMDPYLAGFQAGAAAAAAARAAATAARNNTHQMPLPPPPPAQPTHNPAVSSQGPTNAIEYHIAAAAAAAAAAAAGRYPSQPPHWTFASQADLMPLGPNSHSLLTTSIPSTLSTYGYGSLPATNEMDPFMSSFTTVPASDATNATANFSYLDTLNIEQDFTLLTNQILDTPEDHIKSDIQAMSDELGFVTDKPSRSSKKSKRKASMDSSAGDVPEQQVDTTVQQSKKKKSSKKTDGEGDTKSKRKSRSKSVSKHNLPTTLVQMPETSVATTAQLMTATTATAPAAEAVSPIEVATASSPIEENTSPSVSTSAQSPGLGSPTVLSPGVQVGMSLPPGPNAVFMGAPAPAVNPLMPQVGSVAQVYPFGLPPTPTG…
S. reilianum	sr16053	MYSTPIHNGGPNVSPPQHQYQQQQQQQQEQYPQHAHRSRQQESLEGQLQHLQQQQQQQQAQLEAMRILQQQHMLPNIVAPKQEDLALAHNQPSGPWSSEDYDSMMRTILDATLPSDHFSDLEAPASLASFSASYAGSFVSGSSDSGASPNAINDLVYGAASFPTPPDSDIGSSARNFSFSLAPNNGAAISPDGSFDLSNASYAHSYSGSDTTSPYAHNFNLQASSSTSPFGLQSAQLPPASLPANGPSPSASASQQWNANFLAPNAAGLQPSPASHVTPPQSTEPAPSVVVGPSNTANGAGRKRRAADAKAEPKKAAASAAPKTEPADDTRKTKKVKPTVLSTPSVELKPASSSSAAPITSLSSKLPHMEVGSNATALAAIERLKAKRLQESQAAAQAA…
S. schenckii	SPSK_04324	MHVCQPMSSAPSYSAIAYPMKMQLQNREEQQKHLQGRQTQKLQQKQRQQQLQRQLQLQQQQQQQQAQESFSVSPDSLYSYSFDEYTNFANNSYGTDFSADSPLSPGSPVSPSTANPFAPSVAPDDFDSWNKTESDNPDGISFKPEPGNSPLLFATTAPSLGRDLVASAAIDPLQLSHDTVADDFALSVPEEQPAQDDGADDDADDDGDDADNEQQVSVCPSASISDTATDTPMSPATMPARGHRSAVRKPSTASRSSTSTTASSNRKRKHARATSAQSRSPQQSPSPSATHRQTTSITTQRPKKTAHNLIEKRYRTNLNDKIVALRDAVPSLRVAARRRNDSTCGSDDEDNDNNSTLAAVDGRDLGSLAPAHKLNKATILSKATEYIAHLERRNNDLAR…
S. scitamineum	SSCI16540.1	MRILQQQHMLPNIVTPKQDDIALVHDQPSGPWSSEDYDSMMRTILDATLPSDQFTDLEAPASLASFSVSYAGSYVSGSSDSGASPNTINDLVYGAANFPTPPDSDICSSARTFSFSLAPNNGAAISPDGSLDLSNTSYAPSYSGSDTTSPYAQNFNLQASSSTSPFGLQPVQLPPTSLPTHGLSPSASASQQWNTNFLAPNATGLQPSSTSQATPPQSTETAPPAVAAPSTNANGTGPKRRAADAKSEPKKAAVTAASKTESTEDTRKTKKVKPTVLSTSSVELKPASSSSAAPINSISSKLPHMEVGSNATALAAIERLKAKRLQESQAAAQAARESQAAQGTSQSSAQPISNDKAQLDPATRQQKKVAHNAIERRYRNNINDRIAALRRAVPALREI…
S. sclerotiorum	SS1G_03280	MASVVCQKPAVDYFTLSRQQTEQSTSPFNWDSEPALVHNSDSCDSILPSPTSSNPIFSRPSYILPKEEPFQSSNRKSSTGQAFDFGTFEDWMRWDDPSDATLSPTSDLFPELKSEPLSPNMSGLELSRNLSTIDEAAVFGDDNMGEAGEQLFQPTPNNLMSSPIIDIPSREGLYSTPLSWARPQMNSNINSNIRRAQPIPQPQPQPIIYHRTLTPQEEIQLRAIAMPQQAQNSAAYPTSPTSSRSSPAHSPISRPARQSMSNPNHHSNNLKRKSSACSSDSNTDGEDEMPVRHPPIKKTAHNMIEKRYRTNLNDKIALLRDSVPSLRVMSRKCSRGQEDGDDHIGDDEEEDLQGLTPAHKLNKATVLSKATEYINHLEKRNKYLQRENESLKSRVEAFE…
S. stellatus	M422DRAFT_29634	MDDDFDPSNDLAVAVDDALLTPIFHEDATSSSSNSSGSPRRHDEWSLPSYFSPTQSSASPLKPGLLNMNLDDISFSNLLQSAASNHMHPWATMDIDSAGDMSLGSIISDDSQYAIDPSSLHFGSYGVSQQDTQSSLDTMFQFTVTQPFEDTQVPTPTPASSSSESRDTSPSPAHTPSPPGSIASIDPNDLDLYAQRAREATGIVLAVKVPTHQSQQHPHMPISPVSPMLHESQVPPKVPIPRLRPTLGPGTGVPAPFNVKNSPKPESLPTPPSTDIPERQYSSAQSAPQPATNAPAQQLTKTGRPKTSHTTIERRYRTNLNARILALKRAVPALRILEKNLPQPQQGKGLTGASAPRWDFNDVINERGYVDGVKAAKKNSKGVVLGKAVEYIRALKRRE…
S. turcica	SETTUDRAFT_25776	MEDPMLSSDFPFGSMRAPWLTTAADDMTLTASADETTDWNEWMHYDPAQASQNSQPAEPKSANPQGPAAYPRARHQPSPHINHHPQSQPLQSTNTPATTPMFTQPHDVPFTFGQTADVPLAFDFNGAALSSPLGGEMQQQQQQQQQNAYYSAQQWQQQQQQQQQQQRQSQPPPPPPQQQQQQQLPDNSLFSPSQYPQSAFAPPPPPPSDSIPSLDHSPNSLNNGRSSSTSSHSSPEPAPSNARKRKSLADSEEPDDDAPSSKKGGAPPKKTAHNMIEKRYRTNLNDKIAALRDSVPSLRVMSRPNGTEEDDDPEDLEGLTPAHKLNKATVLSKATEYIRHLEKRNKRLQDELNTMKGRVESYEKMAISGPMTIHGTTSPPDASRYHEDPFPPTHGLPMS…
Sch. Stipitis	PICST_68338	MSFKLNDYNAFLTSLFDKNNPQHQQQQQLQNPELAPQQPQSQLSHSNPPYDTYDNRSINANSNNNNNNNTSNSNSANANNIIEDEDMNDSVSFPVDFDFGLIAPSGNANYNRSKSINFPVNENAPHSNITEFMAELGPPAGGEHGHSPSVNNSYSSNSITADSGVLNNNARNTAANNIFGMNYVNTNPTTIGDNYGTPLASPLSLGLNNDPHSNSNPNPHGNQDNFYIKQEQLSVLPMQSNQQLHQQASGFNFAAKPQESPSPLSKEHTPPNKKPVKARYARIKSEEQELPVLIGPTQGHPRPRVKSAHNVIEQRYRNKINDKFTALQNSVPTLRMVARRKQRQQLNDDYDSDNDDIGISGLSEEDAIELEGLEPARKLNKGTILAKSIEYIKFLELKN…
Sch. Stipitis	PICST_72282	MTDFDTTSYFNFDTADDFLYSVSGTLGGGNNNMNNISHNISNLNGDVNNNINVNDIQMNPTFSPISSGDESFNNSSTNTITLNDNEVFNDILQKSDEFQTSSVSTTSYSQGGITPESHPAMSSTHTSPDAPQDEDEDDEDDNESASGSGSKRHASSNKKRNKVTKPRAKDKTSHNMIEKKYRTNINSKILALRDAVPSLRIAAGGKDVSINDLEGLTPASKLNKASVLTKATEYIKHLENKNEILKSQNLQLQRLIQEANLRPPVQQYQPPPQQQQGFGFFPPGNERRYTAVPINQSYSNENEQQAQQQSQQQQQQQQQQPANKFLFGGMAAVMGTSLFAGGGTNDFKSLGALPFAHLLPYAVTHPSPLALQIWGLLKFLLVVGSLATLIIPKIREYMD…
Sp. Passalidarum	SPAPADRAFT_66688	MSFKLNDYDAFLTSLFDKNNQKVKLEDADKLQVSPQYEQLEQANNQLHNSAMMQPPSQPSSYTTAQQPSQPPSRDEMMMRQHSLPSQHPGHMNEDGPFPVDFDFGLVAPGFAYTTTNTNRSKSLSFTIGNHGEPYAQPHHHPLQHQNNLDGSGNVTEFMAEMSAEHNNGPRSVENDNYNNFNDIENSRETPNNIFMQSMNHNNNSYTSDFGPIDEQSSSVMINHDSLSPISMGNSGSPAMHSDHSSNNILGMQHSEQLMRQATSITFNNIDDRVSPKMSKQFPATAFAPTLSSSSTTKKTKKQPRKAKSISGPISGHNSGGESDLSPTLNHRHPGRPRVKSAHNVIEQRYRNKINDKFNALQNSVPSLRILAQKKERERLQMKRSNTDKYDSSDDEPID…
Sp. Passalidarum	SPAPADRAFT_61540	MDYKFNNISPPMHYHTNYNLGFMNHECYSVPLSPVNNSNEPNEWMDDFLINSAPMTTVNSGSGLNNTPLQPSNLGNQPINFTQYFEEGSIFHPVSSSAETSYANSPENVYPEKVDTKTNNNISEPKRNKQNLNLETLEVLFNTKDILKQEPTDTLLPKRKRNATPVESSVPVSSNESSPMLSKTNTISLSPASSMGSSTSSSEKIEESIKTEKKSQPRTPKKRAPRKKLTDSQKKAHNKIEKRYRININAKIAGIQKIIPWVAYEKTAFETGEQASDIDANCARLNKSMILEKATDYILYLQQKEIQMTEENKRLKEQVLSLGGII
T. anomala	K437DRAFT_258363	MSASITSAGQPPSAAPPPSPTSLDAGCALADATPSSSSLEARTTTSTAAAASASPSMREIDAEAPAPPSTSTPSRLVAALPPSTTSVTFSPRQLLIDHQFFGGALSGNCASMSGAIADEGAGGGSASPGCRQSDAYLQSALLQRQTQVQLVKRLAQIQSMANHKEQASPLSLYNAATFGTQASERHDADMTKKSSLNTAQQPTFNDMLFNASPSAPSLSLLPPLTVGTTGEIIIDEGIASKDLPSFLASSTTNADMPLPGLLNSGMALDMQGFPSLLSGFNSNGNDSSTNNSLLTSSLLDAEEAVATGHRSANVIAEPASDMSTPGFSAYSVTSASEQNEPFALSPPHSSRSFDDESGSSTSAGVGHQMMVQQQALAANLNGNVNATAGTNSSDSNAWT…
T. cucumeris	RSOLAG1IB_09555	MNFESLSPAASLSPPSISSGDTDSDDQHISSPANSFSYHQLAGSSSSSASTSESPDLGFDQFMPDIGLQATMQELGMSIDGWEQWNDTNKPIVDPAMLFLDLDALGTDPTATIEPPQAINPALALPKSKFASARASHLLSIPSAPSLDIPQLGAQLQTQIQIPASTSEPLSAADDIAQRILARTRAAKPQEPQPQMPHLPPHIPGSMPGIVMPSLPPVPRTGANPNPAPTDPDAFTAMQLDANAEALEQEYLAILQNAQSMPDFFSAAFSQPNPAAGQQPPALPTLPDTAKPAPPPLRTKTSHTTIERRYRTNLNTRITALRHAVPALRVLDKAAFPNEQPDEHGLCDGVRPARKASKASVLGKATEYIRVLKRREKRLEGKVGGLKALVKCISGEDVV…
T. cucumeris	BN14_06096	MPDFFSAAFSQPNPAAGQQPPALPTLPDTAKPAPPPLRTKTSHTTIERRYRTNLNTRITALRHAVPALRVLDKAAFPNEQPDEHGLCDGVRPARKASKASVLGKATEYIRVLKRREKRLEGKVGGLKALVKCISGEDVVREWEAEWVRVHGGPETDSIGVDDQPEAEGDGDDDDSDGDEPKTKRARPTANPSHSPQQQAGEKRKRGRPRKSPQAETFPNAAPVAIAPAPSDNGKYLLGVFLFFSFFKGQSSVASHHTHSGSVISPVISPSGKVETPWDFAHAAHTIFSVVLLLSLVWGWIRSLSAKKQAQGVEGAKKVLSKGRELSVVSRLWTAVSLYFSTPGLEEEESEREAVLALLLAPVCAPLAKRFWSQAARAPLLVQEPSTPEPGSPSSDPTTP…
T. hemipterigena	VHEMI06833	MTDSISPEELGFDDSSLAFINTETIDPGTLSDPATSGDDSSQPMFGAAAGWDLPQAPAFDAYDVDATIATTSMANEALLTSTWQFPAFPELAGMASGLDVNAAFDAANVPESLRASQIPLEKRREPTPLTAEAQERLRNIAMPPNLRYKSPKSTPSPTSGKTGQTSSPNSTDEIKKASRKRKVSSEPEDDDDIEDDDKPIKKTAHNMIEKRYRNNINDKIAALRDSVPSLRIMSKSAKGEDTSQDREELHGLTPAHKLNKATVLSKATEYIQHLEKRNCRLQEENNAMQARITAFEKLFMAGAMNGSISSVPQPPQPIPYAVDGSQRLLRSPVSDGSNERPVGMIQVPEDMRRILAAQMAAGQQPYPVPSQPYQDEPQMISQQQIQQHPVPQHQGVWAN…
T. marnefeii	GQ26_0071760	MTQSSQFNGNRYLQPAPMAESVGPGVHPENLNDAPDQDWSQWMQWDWDGTSPGAISKSDIESSDLSPKFNTSAVPAVDRTDLASNSLFPTSNARKIVAKPSSLQSEGQSPASFARRRNNAGAKVDVHSSRKRKTSSEDDDGSVEAGDDSPPESKLQPSKKRSHNVIEKRYRANLNEKITELRDSIPSLRGLTRDANGGASIHDDDFSTGNKLNKASILSKATEYIRHLELRNSRLEEENKALKTRLRQLDKAVIIEQSASTSVGSASSPDSYSGTIDSLESPPSVFSHADESPNYRTASTSTNPPEGMIKVPDYIKKMRAMAPTQGIFAESYIKDEPKPQQPAGQVRRGMTPGSKLFLGTIAGLMVLQNIPTEKESDEKGLLAVPVNMLNNFLTTTFTS…
T. melanosporum	GSTUM_00005459001	MDLDYDSCAQFLARLEADPENLNTNINTTPNNVKGSNPNNSLGASPVSVLDTSLSLSPIDNRNSTSPPGLSSGSVTSHSPESLRFDYDVAWNPNDPAFFALIDEGILSNQAWDLMSSQGQPSNQQQGGVVTPLNDYIKVENDTPPRPYFGNPQQATISPTQSLIDPATQTALEGAYPFGKENDSLFDFTNYAGSGSVGQAQGSNPESYSPLAWRNQAQQAQQREDFTSIGWQSPPQAQQVTQQRQQRPQQTPQSQEPVNNMSPSSSHRTSSSPDSRAHDSHSDDNNAIPRPKKRKTSTDDVAPDGGSSAPAPAAGRKQQPKKTAHNMIEKRYRTNLNDKIAALRDSVPSLRVMAGTSKLGEDDDEEDLEGLTPAHKLNKATVLAKATEYIRHLEKRTKR…
T. minima	UCRPA7_4643	MTDQGSDPALFAGLDDSSVQAAVNVNLTDDYGTRSSSVNPTLDSASASGRRAQRTSASVPKNESLSPTNDGLLDTSQNFFSPDSNWGLPQSTPPYDSQETVNPFESLNFFPTWNVPNASFPEQALNFRPYVQQQQQQQQQQQQRVQSAHPSQSPVDLNQASLYAGLSSNSSAISPSSENLIRPIATPGLMNSLTPAQQEKLKSIAMPAHLQYHSPKSEPSPQSSEGKHGGPVSPDGADMSKASSRKRKSSADDEDDDDDDDEDQPVKKTAHNMIEKRYRTNLNDKIAALRDSVPSLRIMSKSARGEDTTEDREELHGLTPAHKLNKATVLSKATEYIRHLEKRNNRLLDENSTMQQRISAFEKLFMAGAMNGAMSPMQQPPTPMQYPQDASQFMGTPIG…
T. oleaginosus	CC85DRAFT_75934	MSAVLPSDIFNFEEGDDNPQTSPTATLFPPALSFPGFDESYLSPTSNTNTLSPRSSGLSHPSLSPPATSDSPNSNLSFATDEYLLNSNFPADELDMLIFPEDTKQELDALSMTYQHIAPVQVPQYLKPAIQLDVKPQQQQMSAPPPMPMGAIQPPSALTFDGNLQQWRIGIPQDPIAQQWFMQQHNVMSQPPMQHLHSPPQPQGQLHHQQLFHQHHQHQLHLQQQQVQQVKLEMQQSQAPPPQQSTQQQQQQQSQQQQQQQSQPQPIGQPMPPQQLSSQPQSLSESTSMPSLPLPPPRRSAPNAPINKPPSSSPPANVGKHNKTERRYRQKVQQAQADLRDAVPALRVLYGTSNEEQKKTDVRAPDGTVDGLGEVTRPNASAKATILIGARMYIELLQR…
T. ophioglossoides	TOPH_04809	MADDDSTSRFGLDDPVFGFMGDGAAASDANSDPSNPPTDGASQPFYGSSSTWDFQVTPPFDSFDVSSAGTAPPAQAGSVTTSWPLTAFDQPSRSQVQAVTPSFDGFPPSNVDSTTAFGSNPSTSGQSRPPVLTVTQAGVGTVATMSTEELRNIAMPPHLQYNSPRSASSPDSPRSDAKAGLGSSPDLTGPSAKKDNRKRKVTDELDEDDDMDDEDKPVKKTAHNMIEKRYRTNINDKIAALRDSVPSLRIMSKSAMGEDTTEDREELHGLTPAHKLNKATVLSKATEYIRHLEKRNNRLADENLVMKDRIAAFEKLFMAGAMNGSISPMQHPPTPMQYPQDHRQPFANSPMATSQDGGGNTPGMINVPDDMKRIISAQMAVGQPYPVPQQPFRGGNPAV…
T. punctulata	TD95_002562	MSQSPMDYYNKQMLSQTYSMSPTSPFSEHFSPFGNDMWLSQQQQQQQQQQQSSKPFYVSPDAIMPRGLSTSPPVLPLDLDSVPYTTADLFPTSPIAPSQPLLFSQQPAFASPPYDLLASPPAVHAAAHKSPSSGSARSSSSSPSPTPSSPVRRAAPRAASGLVSGRRTTLPPKKTTHNMIEKRYRNNLNDKIAALRDAIPAMRVMVQRLESQAVSGGEPGSVEDEDEEDLDGLAPANKVNKATILSKATEYIAHLEAKNRALAAENSELKSKVSGLEMMVGDAVWP
T. rubrum	H100_08058	METDKAPRPDETDSAPFDLDIVEESINIADSHIDLTPTPPADQSEEQPKDKAAMFSAQDDLTADWAQWMRWDDIEDTKPSIFNIPNIPGSSLPQSAFTFTSGDATLPAHTLGPSNGCLGLPAVKQPSVSTIFQEQPTIETIQPAPPSDASSPLAPSPTSSVGRKRKSSHDDSPVNEVPPQAAATAAADKSAPSKKRSHNIIEKRYRANLNDKIAELRDSVPSLRLTYKQRHGGNLKKSNEDDDIDLTSGNKLNKASILSKATEYIKHLELRNSRLEEENLSLKNRFRELEKAQGINLVSYPAVTGSETPSGACTVSTSSVVTSPDIFSHSSDFSPDSPPNPLFPPEGLLRPPDGFNQLRPTGPQPHYADTFQYNHPQEYDCAPIENASTATASSSETTT…
T. soudanense	H105_08042	METDKAPRPDETDSAPFDLDIVEESINIADSHIDLTPTPPADQSEEQPKDKAAMFSAQDDLTADWAQWMRWDDIEDTKPSIFNIPNIPGSSLPQSAFTFTSGDATLPAHTLGPSNGCLGLPAVKQPSVSTIFQEQPTIETIQPAPPSDASSPLAPSPTSSVGRKRKSSHDDSPVNEVPPQAAATAAADKSAPSKKRSHNIIEKRYRANLNDKIAELRDSVPSLRLTYKQRHGGNLKKSNEDDDIDLTSGNKLNKASILSKATEYIKHLELRNSRLEEENLSLKNRFRELEKAQGINLVSYPAVTGSETPSGACTVSTSSVVTSPDIFSHSSDFSPDSPPNPLFPPEGLLRPPDGFNQLRPTGPQPHYADTFQYNHPQEYDCAPIENASTATASSSETTT…
T.reesei	XP_006966716	MPPHLQYGSPKSASSPDSAKAGAASSPDVSSGSQKDSRKRKISTDDLDDDDLLEEGGKPVKKTAHNMIEKRYRTNINDKIAALRDSVPSLRIMSKSARGEDTTEDREELHGLTPAHKLNKATVLSKATEYIRHLEKRNNRLIDENSAMHQRIAAFEKLFMAGAMNGSMNGSVPPMQQPTPTQYPQDGQTPQQSQQQQQQQLSQMAPSPMDNPQENNGMPTGLIEVPEDMKRILSAQMNNQPYPVPQQLFRPNPTVVGQQQIRPMQQQQQQQGQQGPQPGWSASPYFGKLMVGSLAGLMILEAVREDEPSSEEPQGRGLFALPLQLFRHIPSHLDVRFAGYDAISIKFMLLFGLVLWVFIPSLFSRMDRTPKKQQSAAVQSAPSLASPISVRRRAWETAI…
U. hordei	UHOR_07413	MFQSRVNNNLPSVAAPQHQHQQQGQHQQQGQHQQQGQHQQQGQHQQQGQQSDSLESQLQHLHQQQAQQEAMRILQQQHLLPSIVAPKQDHLGLLQDPPSGPWSSQDYDSMMCTLMNATLPSDHFTDSFSASYAGSLVSGSSDSGASPNSINDLVYGSANFPTPAESDMCSSARNLSFSLASHHRNAFSPDASLDLSNASYPQSYSGSDTMSPFAHNFNIHSSSSSSTSPFGLHTVQLPPASLPANSASSSAPSQVGDHSNAAQQQWNPNFLAPNATGLQPSLAPQLSLASQPSLASQPSLAPQPSLASQPSLAPQPSLAPQPSLASQPSLAPQPSLAPQPSLAPQPDSADLSSTSVPSSSSQVNGTSKKRRAGGDAADNQAASSKAAPNLNAKKAAPTT…
U. maydis	UMAG_05721	MAMYPVSINDGGSSASLPHHPQQQQLEKKQQNAQQPLQSDSLDSHLLHLHQQQAQLEAMHILQQQQHILPSIITPKEEQISVLHDPPSGPWSSEDYDSMMRSILDATLPSDHFTDLEAPASLASFSASYAGSYVSTTSDSGASPNSINDLVYGSASFPTPPASDVGSSARNFSFSLTPHNGTAISPDGSLDFSNTSYAQSYSGSDTTSPYAQQFNLHASSSTSPFGLQPVLPPAPLPLNGTCPIPSSQHSDLPTSISPQWHANFLTPTAPGLQPSPAPQVVPRDAAQITSPSVSATATSAKATGRKRRAGDVNSEPKKATAVAASKSESTNVVRISKKAKPNVEQKTASSSSASSINQISSKLPHMEVGSNATALAAIQRLKAKRLQETQAQAAAKAAH…
U. necator	EV44_g5752	MTVPHEMDLPSSLPYRDSLNPAAALSSNFSFHNFDGLKNTTASHSQTTLPLDDSSFYASTWEGTAQNETLYATPINWESSEPMLDYQPPSNLFTPNSFQNVKWEGLQSDGKSSNVQLYSHRSSQSLSSSKSRSVSSPENNDRNRKRKSIAELEDDEDDDLNPLVKKTAHNMIEKRYRTNLNDKIAALRDAVPSLRITSKSARGEDTMDDREELQGLKPAHKLNKATVLSKATEYIYHLENRNKILQQEILDHKSRLATYEALLRSNSLDCNTLQSISNPFQFSFDYPSPSTPHPVTQQTVVQESDNFQRQVNQPIYHNLPQEPYSQYQQQQPLGSNQWNGHSYMGKVMVGTMAALMILEGFSEEEQSSESPVGRGLFAVPMHILSFIKFLFKMPLEINI…
U. virens	UVI_016860	MAENDAANQIRFSDATFGFMNGPSPETVAQADVGRQHLYAKSTPTWDFSQLGPAYQNTHLSTITAPSATKPRDTVPVPAPAPAPAPAHAPTPAPAQENAWHMPLFDQPPNSAFNFDGFAPADVNSSVVFPAANFDSPTGSDAKQSFATAVSTSLQEKLRNIAMPPHLHYHSPNSASSPESAKSESKVHASSSSPEQVGTCPNDNRKRKVSSEPEDEDDVDDEDKPVKKTAHNMIEKRYRTNINDKIAALRDSVPSLRIMSKSARGEDTTEDREELHGLTPAHKLNKATVLSKATEYIRHLEKRNIRLLEENSAMQARIVAFEKLFMAGAMNGSLSPIQHPPTPLSYTQEAVQQFNNSPISPLQPSNASPAGMIPVSDDMKRIISAQMSGGQPYPVPQPG…
U. virens	UV8b_1446	MAENDAANQIRFSDATFGFMNGPSPETVAQADVGRQHLYAKSTPTWDFSQLGPAYQNTHLSTITAPSATKPRDTVPVPAPAPAPAPAPAPAHAPTPAPAQENAWHMPLFDQPPNSAFNFDGFAPADVNSSVVFPAANFDSPTGSDAKQSFATAVSTSLQEKLRNIAMPPHLHYHSPNSASSPESAKSESKVHASSSSPEQVGTCPNDNRKRKVSSEPEDEDDVDDEDKPVKKTAHNMIEKRYRTNINDKIAALRDSVPSLRIMSKSARGEDTTEDREELHGLTPAHKLNKATVLSKATEYIRHLEKRNIRLLEENSAMQARIVAFEKLFMAGAMNGSLSPIQHPPTPLSYTQEAVQQFNNSPISPLQPSNASPAGMIPVSDDMKRIISAQMAGGQPYPV…
V. alfalfae	VDBG_08060	MTDQGSGAIYGFGNSNLGAQPPFIDDNAAQRVKTDPSQSNIATSNQAENDNQFLYDSSSWAYQDTPSYDSFNFAAASSAADSVPLFQTASWDVAPAPQQQQQASPSTGTSATYDQSNPSSSGYYPNPTINNSNNAAQSSLRQGAPQRYNAPGGETLNLLTPAQQEKLRSIAMPAHLQYNSPKSEPSPGSAAAGALSSPDGTDQFGKPLSRKRKSSADAEDDEDELDEDGNQPVKKTAHNMIEKRYRTNLNDKIAALRDSVPSLRIMSKSARGEDTTEDREELHGLTPAHKLNKATVLSKATEYIRHLEKRNNRLLDENGAMQARIAAFEKLFMAGAMTGAMSPMQQPPTPMQYPQDQYINTPMGTPRGDAPQGMMTVPEDMKRIIAAQMAAGQPYPVPQ…
V. dahliae	VDAG_01557	MTDQASGAIYGFDDSNLGAQPPFIDDNAAQRVKTDPSQSNIATSNQADTDNQFLYDSSNWAYQDTPSYDGFNFAAASSAADSVPLFQTASWDVAPAPQQQQQASPSTGTSATYDQSNNTSSSGYYPNPTINNSNNAAQASLRQGAPQRYNAPGGETLNLLTPAQQEKLRSIAMPAHLQYNSPKSEPSPGSAAAGALSSPDGTDQFGKPLSRKRKSSADAEDDEDELDEDGNQPVKKTAHNMIEKRYRTNLNDKIAALRDSVPSLRIMSKSARGEDTTEDREELHGLTPAHKLNKATVLSKATEYIRHLEKRNNRLLDENGAMQARIAAFEKLFMAGAMTGAMSPMQQPPTPMQYPQDQYINTPMGTPRGDAPQGMMTVPEDMKRIIAAQMAAGQPYPVP…
V. gallopava	PV09_05319	MDGTEHPFLDGRDWPATSSHSIHFDKTLSAQSVQNGMDADYGWDSFLQWTPGHGQPSGELATTSNAPSLYDRTVGSIDEQPTHKLGAVGAAMSTPGSSNTPLAFGQAMSVAPGFDFTSPPSMISPLDKQNFTFNGHNTASSQSLNDPSRPLVTSAFSHGGQVATTMPMHAPPSNGSLQQSPSSNNARAGSSDSPPSSSEPDHRTRNMKKRKPDDDDEPSGEKGGPPKKTAHNMIEKRYRTNLNDKIAALRDSVPSLRVMSRANAADDDEEEVDLEGLAPAHKLNKATVLSKATEYIRHLEKRNKKLQDELSALKKQLESYEKMSMTSFAYSGNVATPEGASYEQNPFEQVSSRVSGPNPVRGMIPIPQELRQMRESTVHGQPYVTSSASYPVFSSAGQQ…
V. gallopava	A0A0D2AWN9	MKPATAVTRQQADSFSLKPMAVDPYSVVDDLTSNGSSQRESLSPSAGDVRVVQEVGMDGTEHPFLDGRDWPATSSHSIHFDKTLSAQSVQNGMDADYGWDSFLQWTPGHGQPSGELATTSNAPSLYDRTVGSIDEQPTHKLGAVGAAMSTPGSSNTPLAFGQAMSVAPGFDFTSPPSMISPLDKQNFTFNGHNTASSQSLNDPSRPLVTSAFSHGGQVATTMPMHAPPSNGSLQQSPSSNNARAGSSDSPPSSSEPDHRTRNMKKRKPDDDDEPSGEKGGPPKKTAHNMIEKRYRTNLNDKIAALRDSVPSLRVMSRANAADDDEEEVDLEGLAPAHKLNKATVLSKATEYIRHLEKRNKKLQDELSALKKQLESYEKMSMTSFAYSGNVATPEGASYE…
V. longisporum	BN1723_009675	MTNGHMFTAGLYGLETYTSPAANVSPVSLFTLDRMSSRSLIRPGPPRASKMSLTVTPQPQPNFGDHRFSGFTVPYNAHLAPQQSWGMPPPPPSQMSRGQPHGHPRFDAPAHTAPAMTEYDPYAHQRSPQEQEHEQYQVHPDHFYGGPHTSTQQQQQQQQQAWAGSGPDGSYATVLLPAALETPPGAQFLTPTDPGFDEDLEPAAPPVSIDACSSYETPQPPPPPPPQQQQQQQQAVFDPAVMSINPSALSDLDPNRIRQVLVGIHGHVDTFLRGVEEEAKKKRKASSEPLDETQDQPHHASVDARQQPEAEVEDQFDFEDRQLSALEDHLLDRPRAMLNAKLRAKLKENARTKGKSKVMRKPKTKNKGAEVASQDDPRASDKGKEGQAQVADAGENADE…
W. ciferrii	BN7_3544	MSYAFEDYDAFLASFNNSNNNISFKNGYQQNLQQSAAGIAHNSSMSNSITSVEEELGILDPYYDYTTAGNSNNNINNVNADLYLSPDSLVNTSSSNSPNEFNLNGNGNDINVGNENGDFNFEEETNQDSQVKIESNSSSSVTSPISHNNNKVRLADAVPHSSISKRIPKKEKSSHNMIEKRYRTNINDKINALRDAVPALRVLVDSGDDEVDDNELDGLQPAKKLNKATILSKATEYIKHLENKNETLRKENENLKNRLYGIGNGLVTPEGSAESSNFQSEPRQILQRNNTTPAYNGVNNGNYQNRGYANKFLLGGLACMVGAGLNDDFNNVDSTRSLFALPVFSFNQQGAQVLGKPLLIMFKASLILCVLLNFVFPNIFQNRKDKKQSQTDSNIDVED…
W. mellicola	WALSEDRAFT_61459	MEFDFQSAFQPATPPYTDSSGAEFDEAISSLLEQSPQQEGVDMGDTNELQNWLQSQPIFNAYDDPFQSLQAGLSNSNGVSVDPQGLMLADLQSMQSAYPQDAAEAGGPADGAADRPAAQPKSAKRKAADSGQTTKKQKSEAQKQRFPKPPQPVPPPPSHGGPKNPSHNAVERRYRNNINTRILSLRCAVPALVAKPPPQTSSRRKAPPLYVEGVAVPNKINKQTVLIGATDYIRRLRGREQRLMREVELLRSKLPIAEKGLWENEWGAVDDRELYDEVEDFAPPDNAFVDLIDEPDAKTSTSATSDEQQSQQSPSSDGSSAPRYLLGMFLSFGLLQKPYQKQQNIFRRHFEEGTVLSSSLPPTANDEGIHWREHIIPDLYHPRVHDIIQTILICLTLVV…
Y. lipolytica	YALI0D15334g	MDNSMKFEFVDCDNLLDTFAPPRQDYMDFRQPEDLSFLDYPEQPVYMNDMDYGVNNMGLNPMALGNTNSNGVLQPQQLQQSQQQHHFQHGQNMLTPPYLSASASDNSPESVGSSGRSPASDASSPEMATSSTSPVARGARVASSAPGKVMKPKKGRSSHNMIEKKYRTNINDKISALRDCVPALRCALKGTKDDEELDGLTPASKLNKATVLSKATEYIKHLKTKNDEMQAELDELRRMMGKGSPGSRGGSPTNMLQQPAVFYDETQNQQQQQQMRQRPMAQQQQPHMQHHMNPAQPHIQQQPPQSRSNKAMLGLMTGVMATGLMSDYGGDSRELSFIPIPLLRYVPAESVKHGLVLLKLTMVIGAAMLLLLPLLHSPAPPPHHKQIEATSVEQYRRQS…
Y. lipolytica	YALI0C13178g	MYNNTRGSYSDDTQTYYDGFRHDDGKNDPQAGSISTHIPHNPHNDMPSSIAIPEANPDSHYTNHNSTHNQHHHSEYSAYSAPGPDHMMGSYITQLGTPHLVSSLFLSPPTEESTISTPGTAVVTAPRHSVEMNLRVNNGAGPTPPFLPDYPFYTHDFRYGRHKDGAEPHPPQQKTQAQGQTKTQHTRGQSQPQPQTQTQTQTQTQTQTQIPKQTSSPVISKVSPPRVSPVAQKAGLNVSPTLSSGSPSQLSPSPEEMAYSSSFSAKSENPKRVYKKKTLTAQQKLVHNQIERKYRSAINLGLLRLKSLVPWYQLVEGEDQEVAIKREEEWTEGGAGPSGSGANQMSNSGLHPSQDPSGCPYSLDELATLSSKAGILQVSAEYVQYLQSEVARLKGATL
Z. tritici	MYCGRDRAFT_65942	MPDLDVLLSNGNDDDQQVNIAASLAATTPSLHHSPGSTTNTRQSISSNSPEPPKKRGGRKRKAEVAAEPSNGDSQDGDGPPVKKTSHNVIEKRYRNNLNDKIVELRNSVPSLRAVKRAKNGGNKEELGGLTPAHKLNKATVMAKATEYIRHLEARNKAMSDEMAALKAQLSRVEAAMGSRESQGSTISDPTSGLSRSREVSSASQAGSPTFLNVPQDQTRFGQPMVQQQYMQPHNQPTYARPPNPPAEAQNQPQQPNVRGGGLVNKVVLGTMASVLAMEGFSEHQSGESPSAHQLFAVPTALLKRATFGSPTSSDFSQQASLSLLKLLLGIGALAYILLPLLSFTPRRKQKTCASVRLPQAPSLASPVEVRRKAWLTAVQTVWVPKHFLHEVVAVGFKM…

## Sheet: DBD alignment
Species	Systematic name	DNA binding domain (DBD) alignment
A.flocculosa	PFL1 04617	K	K	V	A	H	N	A	I	E	R	R	Y	R	N	N	I	N	D	R	I	A	A	L	R	N	S	V	P	A	A	T	K	L	N	K	A	T	I	L	G	K	A	T	D	Y	I	K	Y
A.fumigatus	AFUA 1G17060	.	R	A	S	.	.	V	.	.	K	.	.	.	T	.	M	.	A	K	F	T	T	.	E	.	V	I	T	T	P	C	S	M	K	.	C	E	.	.	T	S	.	I	K	C	.	Q	D
A.fumigatus	SrbA XP 749262	.	.	R	.	.	.	V	.	.	K	.	.	.	A	.	L	.	E	K	.	.	E	.	.	D	.	.	.	S	.	S	.	.	.	.	.	S	.	.	S	.	.	.	E	.	.	R	H
A.fumigatus	XP 746533	.	R	A	.	.	.	I	.	.	K	.	.	.	T	.	M	.	A	K	F	V	.	.	E	K	A	M	S	G	P	A	S	.	K	.	S	E	.	.	T	N	.	I	A	.	M	Q	E
A.gossypii	ADR370W	Q	.	E	.	.	.	K	.	.	K	.	.	.	I	.	.	.	T	K	L	.	K	.	Q	Q	I	I	.	W	T	P	.	.	.	.	S	M	.	.	E	.	.	V	.	.	.	L	F
A.gossypii	AER385C	E	R	M	S	.	.	I	.	.	K	K	.	.	T	.	.	.	.	K	.	L	Q	.	.	E	I	.	.	.	.	R	.	.	.	.	.	S	.	.	T	.	T	I	E	.	.	.	H
A.muscaria	M378DRAFT 668276	P	.	T	S	.	T	T	.	.	.	.	.	.	T	.	L	.	A	.	.	Q	S	.	.	M	A	.	L	.	.	R	.	C	S	.	.	N	V	.	.	.	.	V	E	.	.	.	V
A.nidulans	AN0396.2	R	R	A	S	.	.	V	V	.	K	.	.	.	E	.	L	.	R	K	F	H	L	.	E	T	I	.	N	K	Q	Y	T	S	P	.	.	.	.	I	D	S	.	L	S	.	.	E	S
A.nidulans	AN5078.2	R	R	A	S	.	.	I	V	.	K	.	.	.	I	.	L	.	S	K	F	R	K	.	H	E	I	.	F	C	R	S	Q	P	P	.	.	S	.	I	D	S	.	L	N	.	.	E	S
A.nidulans	AN7170	.	R	A	.	.	.	I	.	.	K	.	.	.	T	.	M	.	A	K	F	V	.	.	E	K	A	M	S	V	S	A	S	.	K	.	S	E	.	.	S	N	.	I	T	.	M	Q	E
A.nidulans	AN7661	.	.	R	.	.	.	V	.	.	K	.	.	.	A	.	L	.	E	K	.	.	E	.	.	D	.	.	.	S	.	N	.	.	.	.	.	S	.	.	S	.	.	.	.	.	.	R	H
A.niger	ANI 1 372124	.	R	A	.	.	.	I	.	.	K	.	.	.	T	.	M	.	A	K	F	V	.	.	E	K	A	M	C	G	S	A	S	.	K	.	S	E	.	.	T	N	.	I	T	F	M	Q	E
B.bassiana	BBAD15 g9848	.	.	T	.	.	.	M	.	.	K	.	.	.	T	.	.	.	.	K	.	.	.	.	.	D	.	.	.	S	.	H	.	.	.	.	.	.	V	.	S	.	.	.	E	.	.	R	H
B.bruxellensis	AWRI1499 3986	I	.	C	S	.	.	L	.	.	K	K	.	.	T	.	.	.	S	K	.	V	E	.	.	.	C	.	.	S	.	R	.	.	.	.	.	.	.	.	S	.	.	.	E	.	.	R	H
B.fuckeliana	BcDW1 5240	.	T	T	.	.	.	M	.	.	K	.	.	.	.	.	L	.	.	K	.	.	.	.	.	D	.	.	.	S	.	H	.	.	.	.	.	.	V	.	S	.	.	.	E	.	.	R	H
B.graminis	BGHDH14 bgh01993	.	.	T	.	.	.	M	.	.	K	.	.	.	T	.	L	.	.	K	.	.	.	.	.	D	.	.	.	S	.	H	.	.	.	.	.	.	V	T	T	E	Y	I	C	H	L	E	K
C.albicans	orf19.1187 Cph2 XP 712449	D	.	N	S	.	.	M	.	.	K	K	.	.	T	.	.	.	T	K	.	L	.	.	.	D	A	.	.	.	.	S	.	.	.	.	.	S	V	.	T	.	.	.	E	.	.	.	H
C.albicans	orf19.4941 Tye7 XP 722152	Q	.	K	.	.	.	K	.	.	K	.	.	.	I	.	.	.	A	K	.	.	G	I	Q	K	I	I	.	W	N	.	R	.	.	.	S	M	.	.	E	.	.	.	E	.	.	L	H
C.albicans	orf19.921Hms1 XP 716760	I	.	S	.	.	.	V	.	.	Q	.	.	.	.	K	.	.	.	K	F	N	.	.	Q	.	.	.	.	T	.	R	.	.	.	.	G	.	.	.	A	.	S	I	E	.	.	.	F
C.cinerea	CC1G 05514	P	.	T	S	.	T	T	.	.	.	.	.	.	T	.	L	.	A	.	.	Q	S	.	.	M	A	.	.	.	.	R	.	C	S	.	.	N	V	.	.	.	.	V	E	.	.	R	V
C.dubliniensis	CD36 12210	Q	.	K	.	.	.	K	.	.	K	.	.	.	I	.	.	.	A	K	.	.	G	I	Q	K	I	I	.	W	N	.	R	.	.	.	S	M	.	.	E	.	.	.	E	.	.	L	H
C.dubliniensis	CD36 50670	I	.	S	.	.	.	V	.	.	Q	.	.	.	.	K	.	.	.	K	F	N	.	.	Q	.	.	.	.	T	.	R	.	.	.	.	G	.	.	.	A	.	S	I	E	.	.	.	F
C.dubliniensis	CD36CD36 60230	D	.	N	S	.	.	M	.	.	K	K	.	.	T	.	.	.	T	K	.	L	.	.	.	D	A	.	.	.	.	S	.	.	.	.	.	S	V	.	T	.	.	.	E	.	.	.	H
C.fimbriata	CFIMG_001685RA	D	R	T	.	.	.	D	.	.	.	K	.	.	T	.	L	K	.	K	.	.	E	.	.	D	A	I	.	.	P	Q	.	V	S	.	G	.	V	.	T	.	.	.	.	.	.	H	T
C.glabrata	CAGL0E05566g	Q	.	E	.	.	.	K	.	.	K	.	.	.	I	.	.	.	S	K	L	.	K	.	Q	Q	I	I	.	W	T	P	.	.	.	.	S	M	.	.	E	.	.	V	.	.	.	L	.
C.glabrata	CAGL0H08107g	.	R	A	L	.	S	I	V	.	K	K	.	.	T	.	.	.	E	.	L	.	E	.	K	.	T	.	.	T	.	R	.	.	.	.	.	S	.	.	H	.	.	.	E	.	.	.	F
C.glabrata	CAGL0M12100g	Q	.	L	.	.	.	K	.	.	K	K	.	.	I	.	.	.	S	K	.	.	Q	.	Q	K	M	I	.	W	K	.	.	F	.	.	S	I	.	.	Q	.	.	I	.	.	.	V	.
C.guilliermondii	PGUG02866.1 PGUG 02866	D	.	I	S	.	.	Q	.	.	.	K	.	.	T	.	.	.	T	K	.	L	.	.	.	D	A	.	.	S	.	S	.	.	.	.	.	S	V	.	D	.	.	.	E	.	.	R	H
C.guilliermondii	PGUG03414.1 PGUG 03414	G	R	S	.	.	.	I	.	.	Q	.	.	.	.	K	.	.	.	.	F	D	E	.	L	A	C	.	.	.	.	R	.	.	.	.	G	.	.	.	E	.	L	V	E	.	.	E	F
C.guilliermondii	PGUG05654.1 PGUG 05654	Q	.	I	G	.	.	K	.	.	K	K	.	.	.	.	.	.	T	K	L	E	I	.	H	R	L	.	.	W	I	H	.	V	S	.	S	M	.	.	D	G	.	.	E	.	.	.	Q
C.lusitaniae	CLUG 00757	T	.	.	S	.	.	M	.	.	K	K	.	.	T	.	.	.	S	K	.	M	E	.	.	D	A	.	.	T	.	S	.	.	.	.	.	S	V	.	T	.	.	.	E	.	.	.	H
C.lusitaniae	CLUG 02233	Q	.	E	.	.	.	K	V	.	K	K	.	.	V	.	.	.	Q	K	.	N	S	.	Q	T	I	I	.	W	D	L	.	V	.	.	S	V	.	.	E	.	.	Y	.	.	.	T	.
C.lusitaniae	CLUG 04929	T	.	S	.	.	.	V	.	.	Q	.	.	.	.	K	.	.	.	K	F	T	.	.	Q	.	A	.	.	T	.	R	.	.	.	.	G	.	.	.	T	.	S	V	E	.	.	.	F
C.neoformans	XP 567526 Sre1	T	I	G	K	.	.	K	T	.	.	.	.	.	Q	K	V	Q	A	A	Q	.	D	.	.	D	A	I	.	.	P	N	A	S	A	.	.	.	.	.	I	G	.	R	V	.	.	E	L
C.orthopsilopsis	CORT 0E05910	V	.	S	.	.	.	V	.	.	Q	.	.	.	.	K	.	.	N	K	F	N	.	.	Q	E	.	.	.	T	.	R	.	.	.	.	G	.	.	.	A	.	S	I	E	.	.	.	F
C.orthopsilopsis	CORT 0F04410	D	.	S	S	.	.	M	.	.	K	K	.	.	T	.	.	.	S	K	.	L	I	.	.	D	A	.	.	.	.	S	.	.	.	.	.	S	V	.	T	.	.	.	E	.	.	.	H
C.parapsilosis	CPAG03309 CPAR2 303750	V	.	S	.	.	.	V	.	.	Q	.	.	.	.	K	.	.	N	K	F	N	.	.	Q	E	.	.	.	T	.	R	.	.	.	.	G	.	.	.	A	.	S	I	E	.	.	.	F
C.parapsilosis	CPAG03745 CPAR2 603440	D	.	S	S	.	.	M	.	.	K	K	.	.	T	.	.	.	S	K	.	L	I	.	.	D	A	.	.	.	.	S	.	.	.	.	.	S	V	.	T	.	.	.	E	.	.	.	H
C.tenuis	CANTEDRAFT 107875	D	.	A	S	.	.	V	.	.	K	K	.	.	T	.	.	.	T	K	.	L	M	.	.	D	A	.	.	S	.	A	.	.	.	.	.	S	V	.	T	.	.	.	E	.	.	Q	H
C.tenuis	CANTEDRAFT 112975	Q	.	A	.	.	.	V	.	.	K	K	.	.	I	.	.	.	T	K	.	E	S	.	Q	K	L	I	.	S	S	K	.	.	.	.	S	L	.	.	D	.	.	I	E	.	.	M	F
C.tenuis	CANTEDRAFT 114588	L	R	S	S	.	.	V	.	.	Q	.	.	.	.	K	.	.	.	K	F	N	.	.	S	.	.	.	.	T	.	R	.	.	.	.	G	V	.	.	S	.	S	V	E	.	.	R	F
C.tropicalis	CTRG03014.3	D	.	N	S	.	.	M	.	.	K	K	.	.	T	.	.	.	T	K	.	M	.	.	.	D	A	.	.	.	.	S	.	.	.	.	.	S	V	.	T	.	.	.	E	.	.	.	H
C.tropicalis	CTRG03590.3 CTRG 03590	Q	.	K	.	.	.	K	.	.	K	.	.	.	I	.	.	.	A	K	.	.	G	I	Q	K	I	I	.	W	N	.	.	.	.	.	S	M	.	.	E	.	.	.	E	.	.	L	.
C.tropicalis	CTRG05284.3	I	.	S	.	.	.	V	.	.	Q	.	.	.	.	K	.	.	.	K	F	N	.	.	Q	.	.	.	.	T	.	R	.	.	.	.	G	.	.	.	A	.	S	I	E	.	.	.	F
D.hansenii	DEHA2E19250	T	.	S	.	.	.	V	.	.	Q	.	.	.	.	K	.	.	.	K	F	T	V	.	Q	.	T	.	.	S	.	K	.	.	.	.	G	.	.	.	T	.	S	I	E	.	.	.	F
D.hansenii	DEHA2G06732	D	.	S	S	.	.	M	.	.	K	K	.	.	T	.	.	.	S	K	.	V	.	.	.	D	A	.	.	S	.	S	.	.	.	.	.	S	V	.	T	.	.	.	E	.	.	.	H
D.septosporum	DOTSEDRAFT 68813	.	.	T	S	.	.	V	.	.	K	.	.	.	.	.	L	.	.	K	.	V	E	.	.	.	A	.	.	.	.	H	.	.	.	.	.	.	V	M	A	.	.	.	E	.	.	R	H
F.oxysporum	FOC1 g10014806	.	.	T	.	.	.	M	.	.	K	.	.	.	T	.	L	.	.	K	.	.	.	.	.	D	.	.	.	S	.	H	.	.	.	.	.	.	V	.	S	.	.	.	E	.	.	R	H
F.pinicola	FOMPIDRAFT 1062902	P	.	T	S	.	T	T	.	.	.	.	.	.	T	.	L	.	A	.	.	T	G	.	K	Q	A	.	.	.	.	R	.	M	S	.	.	N	V	.	.	.	.	A	E	.	.	.	V
F.radiculosa	FIBRA 03273	P	.	T	S	.	T	T	.	.	.	.	.	.	T	.	L	.	A	.	.	T	G	.	K	Q	A	.	.	.	.	R	.	M	S	.	.	N	V	.	.	.	.	A	E	.	.	.	V
G.lozoyensis	GLAREA 07492	.	.	T	.	.	.	M	.	.	K	.	.	.	T	.	L	.	.	K	.	.	.	.	.	D	.	.	.	S	.	H	.	.	.	.	.	.	V	.	S	.	.	.	E	.	.	H	H
G.trabeum	GLOTRDRAFT 139779	G	.	T	S	.	T	T	.	.	.	.	.	.	T	.	L	.	A	.	.	Q	S	.	.	R	A	.	.	.	.	R	.	T	S	.	.	S	.	.	.	.	.	V	E	.	.	R	V
K.lactis	KLLA0E12541g	T	S	S	G	.	.	D	S	.	K	K	.	.	.	.	.	.	T	H	F	Q	F	.	.	.	.	.	.	T	P	S	.	V	.	.	V	Q	.	.	S	.	S	H	E	.	.	.	H
K.lactis	KLLA0E16765g	E	R	T	S	.	.	V	.	.	K	K	.	.	T	.	.	.	N	K	.	V	Q	.	K	E	I	I	.	S	.	K	.	.	.	.	.	S	.	.	V	.	T	I	E	.	.	Q	H
K.lactis	KLLA0F23353g	Q	R	.	T	.	.	M	.	.	K	.	.	.	I	.	.	.	T	K	.	G	K	.	Q	K	I	I	.	W	K	V	.	.	.	.	S	M	.	.	E	.	.	V	.	.	.	L	.
L.corymbifera	LCOR 08650.1	.	.	T	.	.	.	.	.	.	.	.	.	.	.	.	.	.	.	.	.	T	E	.	K	.	A	.	.	.	.	.	.	.	.	.	.	.	.	.	R	.	.	.	E	.	.	T	H
L.elongosporus	LELG03737	V	.	S	.	.	.	V	.	.	Q	.	.	.	.	K	.	.	.	K	F	N	.	.	Q	E	.	.	.	T	.	R	.	.	.	.	G	.	.	.	A	.	S	I	E	.	.	.	F
L.elongosporus	LELG04654	D	.	N	S	.	.	M	.	.	K	K	.	.	T	.	.	.	S	K	.	L	I	.	.	D	A	.	.	.	.	S	.	.	.	.	.	S	V	.	T	.	.	.	E	.	.	.	H
L.ramosa	LRAMOSA00683	.	.	.	.	.	.	.	.	.	.	.	.	.	T	.	.	.	.	.	.	N	D	.	K	.	V	.	.	.	.	K	.	.	.	.	.	.	.	.	R	.	.	.	E	.	.	L	F
M.ambiguus	MAM1 0116d05723	.	.	T	.	.	.	.	.	.	.	.	.	.	.	.	.	.	.	.	.	.	E	.	K	.	A	.	.	.	.	.	.	.	.	.	.	.	.	.	R	.	.	.	E	.	.	N	H
M.circinelloides	HMPREF1544 03926	.	.	T	.	.	.	.	.	.	.	.	.	.	.	.	.	.	.	.	.	.	E	.	K	.	A	.	.	.	.	.	.	.	.	.	.	.	.	.	R	.	.	.	E	.	.	L	H
M.globosa	MGL 2748	R	.	N	.	.	.	.	.	.	.	.	.	.	S	.	.	.	.	.	.	.	G	.	.	D	V	.	.	.	.	.	.	.	S	.	.	.	.	.	T	.	.	.	E	.	.	C	.
M.grisea	N/A	.	.	T	.	.	.	M	.	.	K	.	.	.	.	.	L	.	.	K	.	S	.	.	.	D	A	.	.	.	.	H	.	.	.	.	.	.	.	.	S	.	.	.	E	.	.	N	H
M.sympodialis	MSY001 0114	.	.	T	.	.	.	.	.	.	.	.	.	.	S	.	.	.	.	.	.	.	G	.	.	D	V	.	.	.	.	.	.	.	S	.	.	A	V	.	T	.	.	.	E	.	.	C	.
N.crassa	NCU01871	.	.	T	.	.	.	M	.	.	K	.	.	.	T	.	L	.	.	K	.	.	.	.	.	D	.	.	.	S	.	P	.	.	.	.	.	.	.	.	S	.	.	.	E	.	.	S	Q
N.crassa	NCU05970	D	R	T	.	.	.	D	.	.	.	K	.	.	T	.	L	K	.	K	.	.	E	.	.	E	A	.	.	.	.	P	.	V	S	.	G	.	.	.	T	.	.	.	E	.	.	H	Q
N.crassa	XP 960366 SAH-2	.	.	T	.	.	.	M	.	.	K	.	.	.	T	.	L	.	.	K	.	.	.	.	.	D	.	.	.	.	.	H	.	.	.	.	.	.	V	.	S	.	.	.	E	.	.	R	H
P.attae	AB675 7115	.	.	R	P	.	.	I	.	.	K	.	.	.	A	.	L	.	E	K	.	.	E	.	.	D	.	.	.	S	S	N	.	.	.	.	.	S	.	.	T	.	.	V	E	.	.	R	H
P.carnosa	PHACADRAFT 253666	P	.	T	S	.	T	T	.	.	.	.	.	.	T	.	L	.	A	.	.	T	G	.	.	Q	.	.	.	.	.	R	.	M	S	.	.	N	.	.	.	.	.	.	E	.	.	R	V
P.digitatum	36651 sreA	.	.	R	.	.	.	V	.	.	K	.	.	.	A	.	L	.	.	K	.	.	E	.	.	D	.	.	.	S	.	N	.	.	.	.	.	S	.	.	S	.	.	.	E	.	.	.	H
P.fijiensis	MYCFIDRAFT 212986	.	.	T	S	.	.	V	.	.	K	.	.	.	.	.	L	.	.	K	.	V	E	.	.	.	A	.	.	S	.	H	.	.	.	.	.	.	V	M	A	.	.	.	E	.	.	R	H
P.indica	PIIN 00526	A	.	T	.	.	T	T	.	.	.	.	.	.	T	.	L	K	A	C	.	D	R	.	S	.	.	I	.	.	.	R	.	V	S	.	.	I	.	M	S	.	.	H	E	.	.	V	V
P.kudriavzevii	JL09 g3047	I	.	S	S	.	.	L	.	.	K	K	.	.	T	.	.	.	S	K	.	I	E	.	.	.	C	.	.	S	.	K	.	.	.	.	.	.	.	.	S	.	S	S	E	.	.	R	H
P.microcarpus	PISMIDRAFT 10232	P	.	T	S	.	T	T	.	.	.	.	.	.	T	.	L	.	A	.	.	Q	S	.	K	A	A	.	.	.	.	R	.	G	S	.	.	N	V	.	.	.	.	V	E	.	.	Q	V
P.parasitica	PARPA 13745.1	.	.	.	.	.	.	.	.	.	.	.	.	.	.	.	.	.	.	.	.	R	E	.	K	.	V	.	.	.	.	K	.	.	.	.	.	.	.	.	R	.	.	.	E	.	.	Q	F
P.rubens	Pc12g14660	.	R	A	.	.	.	I	.	.	K	.	.	.	T	.	M	.	A	K	F	V	S	.	E	Q	A	I	S	P	.	G	S	.	K	.	S	E	.	.	T	N	.	L	A	.	.	D	G
P.rubens	XP 002563117	.	.	R	.	.	.	V	.	.	K	.	.	.	A	.	L	.	.	K	.	.	E	.	.	D	.	.	.	S	.	N	.	.	.	.	.	S	.	.	S	.	.	.	E	.	.	.	H
P.triticina	PTTG 09582	E	E	T	G	.	.	.	V	.	K	.	.	.	.	.	.	.	S	H	.	.	.	.	A	D	L	.	.	.	.	.	.	.	S	.	G	N	.	.	S	.	S	V	.	.	M	R	H
R.irregularis	RirG 264270	.	.	.	.	.	.	.	.	.	.	.	.	.	.	.	.	.	.	.	.	N	D	.	K	.	V	.	.	.	.	.	.	.	.	.	.	.	.	.	R	.	.	.	E	.	.	T	.
R.microsporus	RMATCC62417 07590	.	.	.	.	.	.	.	.	.	.	.	.	.	.	.	.	.	.	.	.	R	E	.	K	.	V	.	.	.	.	K	.	.	.	.	.	.	.	.	R	.	.	.	E	.	.	Q	F
R.solani	V565 084000	T	.	T	S	.	T	T	.	.	.	.	.	.	T	.	L	.	T	.	.	T	.	.	.	H	A	.	.	.	.	R	.	A	S	.	.	S	V	.	.	.	.	.	E	.	.	R	V
S.castellii	NCAS0G00780	G	.	T	D	.	.	I	.	.	K	K	.	.	R	.	L	.	.	K	M	L	K	.	.	D	M	.	.	S	T	R	.	.	.	.	G	S	.	.	T	M	T	I	E	.	.	E	.
S.castellii	Scas484.3	Q	.	Q	.	.	.	K	.	.	K	K	.	.	I	.	.	.	T	K	.	.	K	.	Q	Q	I	I	.	W	C	.	.	.	.	.	S	I	.	.	E	.	.	V	.	.	.	L	.
S.castellii	Scas492.3 Scas Contig492.3	Q	.	Q	.	.	.	K	.	.	K	.	.	.	I	.	.	.	T	K	.	.	K	.	Q	Q	I	I	.	W	.	.	R	.	.	.	S	M	.	.	E	.	.	V	.	.	.	L	.
S.cerevisiae	YOR032C Hms1 NP 014675	G	R	.	S	.	.	I	.	.	K	K	.	.	S	.	.	.	.	K	.	E	Q	.	.	R	T	.	.	T	.	.	.	.	.	.	.	S	.	.	T	.	S	I	E	.	.	C	H
S.cerevisiae	YOR344C Tye7 NP 014989	Q	.	Q	.	.	.	K	.	.	K	.	.	.	I	.	.	.	T	K	.	.	R	.	Q	Q	I	I	.	W	S	.	.	.	.	.	S	M	.	.	E	.	.	V	.	.	.	L	.
S.complicata	G7K 1683t1	.	.	T	.	.	.	M	.	.	K	.	.	.	T	.	L	.	.	K	.	G	.	.	.	D	A	.	.	.	.	Q	.	.	.	.	.	.	V	.	S	.	.	.	E	.	.	Y	H
S.paradoxa	SCHPADRAFT 925688	T	.	T	.	.	T	T	.	.	.	.	.	.	T	.	.	.	A	.	.	Q	S	.	.	A	A	.	.	.	.	R	.	G	S	.	.	N	V	.	.	.	.	V	E	.	.	N	V
S.pombe	NP 595649 Sre1	.	.	T	.	.	.	M	.	.	K	.	.	.	T	.	L	.	.	.	.	C	E	.	.	D	A	.	.	S	.	R	.	.	.	.	G	.	.	.	A	.	.	.	E	.	.	R	H
S.pombe	NP 595229 Sre2	.	R	S	.	.	.	M	.	.	K	.	.	.	S	.	L	.	.	K	.	.	E	.	.	D	A	.	.	T	S	R	.	.	.	.	.	.	.	.	S	.	.	.	E	.	.	.	S
S.punctatus	SPPG 02904	R	.	.	.	.	.	.	.	.	.	.	.	.	.	.	.	.	.	.	.	T	E	.	.	L	V	.	.	.	.	K	.	.	.	.	.	.	.	.	R	.	S	.	E	.	.	L	H
S.schenckii	SPSK 04324	.	.	T	.	.	.	L	.	.	K	.	.	.	T	.	L	.	.	K	.	V	.	.	.	D	A	.	.	S	.	H	.	.	.	.	.	.	.	.	S	.	.	.	E	.	.	A	H
S.stellatus	M422DRAFT 29634	P	.	T	S	.	T	T	.	.	.	.	.	.	T	.	L	.	A	.	.	L	.	.	K	R	A	.	.	.	.	K	.	N	S	.	G	V	V	.	.	.	.	V	E	.	.	R	A
Sch.Stipitis	PICST 68338	V	.	S	.	.	.	V	.	.	Q	.	.	.	.	K	.	.	.	K	F	T	.	.	Q	.	.	.	.	T	.	R	.	.	.	.	G	.	.	.	A	.	S	I	E	.	.	.	F
Sch.Stipitis	PICST 72282	D	.	T	S	.	.	M	.	.	K	K	.	.	T	.	.	.	S	K	.	L	.	.	.	D	A	.	.	S	.	S	.	.	.	.	.	S	V	.	T	.	.	.	E	.	.	.	H
Sp.Passalidarum	SPAPADRAFT 61540	Q	.	Q	.	.	.	K	.	.	K	.	.	.	I	.	.	.	A	K	.	.	G	I	Q	K	I	I	.	W	C	A	R	.	.	.	S	M	.	.	E	.	.	.	.	.	.	L	.
Sp.Passalidarum	SPAPADRAFT 66688	V	.	S	.	.	.	V	.	.	Q	.	.	.	.	K	.	.	.	K	F	N	.	.	Q	.	.	.	.	S	.	R	.	.	.	.	.	.	.	.	A	N	S	I	E	.	.	.	F
T.anomala	K437DRAFT 258363	R	.	.	P	.	.	.	.	.	.	.	.	.	.	.	.	.	.	.	.	.	.	.	.	.	A	.	.	.	.	.	.	.	.	.	.	.	.	.	.	.	.	.	E	.	.	Q	.
T.hemipterigena	VHEMI06833	.	.	T	.	.	.	M	.	.	K	.	.	.	.	.	.	.	.	K	.	.	.	.	.	D	.	.	.	S	.	H	.	.	.	.	.	.	V	.	S	.	.	.	E	.	.	Q	H
T.marnefeii	GQ26 0071760	.	.	R	S	.	.	V	.	.	K	.	.	.	A	.	L	.	E	K	.	T	E	.	.	D	.	I	.	S	G	N	.	.	.	.	.	S	.	.	S	.	.	.	E	.	.	R	H
T.oleaginosus	CC85DRAFT 75934	N	V	G	K	.	.	K	T	.	.	.	.	.	Q	K	V	Q	Q	A	Q	.	D	.	.	D	A	.	.	.	P	N	A	S	A	.	.	.	.	.	I	G	.	R	M	.	.	E	L
T.punctulata	TD95 002562	.	.	T	T	.	.	M	.	.	K	.	.	.	.	.	L	.	.	K	.	.	.	.	.	D	A	I	.	.	.	N	.	V	.	.	.	.	.	.	S	.	.	.	E	.	.	A	H
T.reesei	XP 006966716	.	.	T	.	.	.	M	.	.	K	.	.	.	T	.	.	.	.	K	.	.	.	.	.	D	.	.	.	S	.	H	.	.	.	.	.	.	V	.	S	.	.	.	E	.	.	R	H
T.rubrum	H100 08058	.	.	R	S	.	.	I	.	.	K	.	.	.	A	.	L	.	.	K	.	.	E	.	.	D	.	.	.	S	G	N	.	.	.	.	.	S	.	.	S	.	.	.	E	.	.	.	H
U.maydis	UMAG 05721	.	.	.	.	.	.	.	.	.	.	.	.	.	.	.	.	.	.	.	.	.	.	.	.	R	A	.	.	.	.	.	.	.	.	.	.	.	.	.	.	.	.	.	.	.	.	.	.
U.necator	EV44 g5752	.	.	T	.	.	.	M	.	.	K	.	.	.	T	.	L	.	.	K	.	.	.	.	.	D	A	.	.	S	.	H	.	.	.	.	.	.	V	.	S	.	.	.	E	.	.	Y	H
U.virens	UV8b 1446	.	.	T	.	.	.	M	.	.	K	.	.	.	T	.	.	.	.	K	.	.	.	.	.	D	.	.	.	S	.	H	.	.	.	.	.	.	V	.	S	.	.	.	E	.	.	R	H
V.gallopava	A0A0D2AWN9	.	.	T	.	.	.	M	.	.	K	.	.	.	T	.	L	.	.	K	.	.	.	.	.	D	.	.	.	S	.	H	.	.	.	.	.	.	V	.	S	.	.	.	E	.	.	R	H
V.longisporum	BN1723 009675	S	.	N	P	.	.	L	.	.	K	.	.	.	V	.	.	.	E	K	.	L	.	.	.	D	A	.	.	.	.	R	.	.	.	.	.	.	.	.	S	.	.	.	E	.	.	S	H
W.ciferrii	BN7 3544	E	.	S	S	.	.	M	.	.	K	.	.	.	T	.	.	.	.	K	.	N	.	.	.	D	A	.	.	.	.	K	.	.	.	.	.	.	.	.	S	.	.	.	E	.	.	.	H
W.mellicola	WALSEDRAFT 61459	.	N	P	S	.	.	.	V	.	.	.	.	.	.	.	.	.	T	.	.	L	S	.	.	C	A	.	.	.	P	N	.	I	.	.	Q	.	V	.	I	G	.	.	.	.	.	R	R
Y.lipolytica	YALI0C13178g	Q	.	L	V	.	.	Q	.	.	.	K	.	.	S	A	.	.	L	G	L	L	R	.	K	S	L	.	.	W	.	.	L	S	S	.	.	G	.	.	Q	V	S	A	E	.	V	Q	.
Y.lipolytica	YALI0D15334g	G	R	S	S	.	.	M	.	.	K	K	.	.	T	.	.	.	.	K	.	S	.	.	.	D	C	.	.	.	.	S	.	.	.	.	.	.	V	.	S	.	.	.	E	.	.	.	H
Z.tritici	MYCGRDRAFT 65942	.	.	T	S	.	.	V	.	.	K	.	.	.	.	.	L	.	.	K	.	V	E	.	.	.	.	.	.	S	.	H	.	.	.	.	.	.	V	M	A	.	.	.	E	.	.	R	H
[truncated: 7 more columns]
