# Supplementary material for: Diversification of DNA binding specificities enabled SREBP transcription regulators to expand the repertoire of cellular functions that they govern in fungi
Source: PLoS Genet. 2018 Dec 31;14(12):e1007884. doi: 10.1371/journal.pgen.1007884 (PMC6329520; doi:10.1371/journal.pgen.1007884)
Supplement: S2 Table — This file includes all the DNA motifs resulting from the analysis of the MITOMI data with MatrixREDUCE (P < 1 × 10−10). The derived motifs are ranked according to r2 and P-values. The model variants (topologies) X6, X7, X3N2X3 and X4N2X3 (in forward, reverse or both strands) were employed to query the datasets. Top-scoring motifs are highlighted in blue. Representative motifs displayed in Fig 2 are highlighted in green. (XLSX) [file pgen.1007884.s002.xlsx]

## Sheet: Cph2
ID	Motif	Topology	Strand	P-value	r^2
27		X4N2X3	Both	4.82668e-108	0.294332
9		X7	Forward	8.07076e-92	0.257479
12		X7	Reverse	8.07076e-92	0.257479
25		X4N2X3	Forward	1.86215e-78	0.225693
15		X7	Both	5.0885e-78	0.222197
16		X7	Both	4.18889e-66	0.195116
19		X3N2X3	Forward	8.67094e-62	0.184154
20		X3N2X3	Reverse	8.67094e-62	0.184154
21		X3N2X3	Both	8.43349e-58	0.173894
24		X4N2X3	Forward	4.08321e-44	0.137717
7		X6	Both	4.01118e-43	0.135035
28		X4N2X3	Both	1.29459e-36	0.117239
2		X6	Forward	3.66062e-31	0.102066
5		X6	Reverse	3.66062e-31	0.102066
10		X7	Forward	7.96239e-31	0.101118
13		X7	Reverse	7.96239e-31	0.101118
1		X6	Forward	1.26158e-29	0.0977422
4		X6	Reverse	1.26158e-29	0.0977422
26		X4N2X3	Forward	1.17934e-27	0.0921713
30		X4N2X3	Both	1.27634e-27	0.092074
17		X7	Both	1.27225e-26	0.0892386
22		X3N2X3	Both	2.22497e-26	0.0885481
11		X7	Forward	1.19204e-24	0.0836163
14		X7	Reverse	1.19204e-24	0.0836163
18		X7	Both	7.23185e-24	0.0813749
29		X4N2X3	Both	2.47611e-23	0.0798418
3		X6	Forward	6.92441e-22	0.0756812
6		X6	Reverse	6.92441e-22	0.0756812
8		X6	Both	2.70898e-19	0.0681831
23		X3N2X3	Both	1.33245e-16	0.0603417

## Sheet: Hms1
ID	Motif	Topology	Strand	P-value	r^2
11		X7	Forward	4.63734e-101	0.277417
14		X7	Reverse	4.63734e-101	0.277417
17		X7	Both	5.88491e-88	0.247259
32		X4N2X3	Both	1.24321e-76	0.220191
18		X7	Both	1.08696e-66	0.195637
29		X4N2X3	Forward	4.07138e-65	0.191682
12		X7	Forward	1.20387e-62	0.185431
15		X7	Reverse	1.20387e-62	0.185431
13		X7	Forward	1.61521e-58	0.174884
16		X7	Reverse	1.61521e-58	0.174884
28		X4N2X3	Forward	4.41621e-44	0.136931
1		X6	Forward	1.15339e-43	0.13581
5		X6	Reverse	1.15339e-43	0.13581
9		X6	Both	1.54659e-43	0.135468
22		X3N2X3	Forward	4.76779e-38	0.120573
25		X3N2X3	Reverse	4.76779e-38	0.120573
19		X7	Both	7.18437e-38	0.120085
21		X3N2X3	Forward	2.60475e-31	0.101953
24		X3N2X3	Reverse	2.60475e-31	0.101953
3		X6	Forward	2.9607e-31	0.099002
7		X6	Reverse	2.9607e-31	0.099002
2		X6	Forward	3.51156e-29	0.09599
6		X6	Reverse	3.51156e-29	0.09599
31		X4N2X3	Forward	1.16765e-27	0.0917065
27		X3N2X3	Both	2.28556e-27	0.0908833
30		X4N2X3	Forward	1.35108e-25	0.0858684
23		X3N2X3	Forward	2.15633e-24	0.0824487
26		X3N2X3	Reverse	2.15633e-24	0.0824487
10		X6	Both	7.0161e-24	0.0781331
20		X7	Both	1.7819e-23	0.0769749
4		X6	Forward	2.26776e-21	0.0738074
8		X6	Reverse	2.26776e-21	0.0738074

## Sheet: Tye7
ID	Motif	Topology	Strand	P-value	r^2
39		X4N2X3	Reverse	9.28995e-131	0.340835
13		X7	Forward	4.76783e-95	0.263274
15		X7	Reverse	4.76783e-95	0.263274
36		X4N2X3	Forward	7.55178e-93	0.25821
42		X4N2X3	Both	1.37908e-84	0.23888
18		X7	Both	1.52181e-82	0.234024
1		X6	Forward	1.27659e-70	0.205062
6		X6	Reverse	1.27659e-70	0.205062
43		X4N2X3	Both	1.30875e-63	0.187531
24		X3N2X3	Forward	1.39007e-61	0.182394
29		X3N2X3	Reverse	1.39007e-61	0.182394
14		X7	Forward	2.96656e-61	0.181556
16		X7	Reverse	2.96656e-61	0.181556
37		X4N2X3	Forward	8.99786e-59	0.175214
19		X7	Both	2.34977e-57	0.171571
23		X3N2X3	Forward	1.34309e-55	0.167032
28		X3N2X3	Reverse	1.34309e-55	0.167032
2		X6	Forward	5.94909e-52	0.157535
7		X6	Reverse	5.94909e-52	0.157535
11		X6	Both	1.02294e-50	0.154293
22		X7	Both	9.17184e-42	0.130435
35		X3N2X3	Both	1.5487e-40	0.124399
20		X7	Both	5.92385e-37	0.117349
33		X3N2X3	Both	1.67317e-34	0.110609
5		X6	Forward	2.46196e-34	0.110146
10		X6	Reverse	2.46196e-34	0.110146
34		X3N2X3	Both	7.85787e-33	0.105983
12		X6	Both	4.49128e-30	0.0983051
17		X7	Reverse	1.17102e-29	0.0971407
38		X4N2X3	Forward	1.0649e-29	0.0944529
25		X3N2X3	Forward	5.65587e-26	0.0867722
30		X3N2X3	Reverse	5.65587e-26	0.0867722
26		X3N2X3	Forward	1.60191e-23	0.0798098
31		X3N2X3	Reverse	1.60191e-23	0.0798098
21		X7	Both	7.04315e-23	0.0779758
27		X3N2X3	Forward	1.27479e-22	0.0772401
32		X3N2X3	Reverse	1.27479e-22	0.0772401
41		X4N2X3	Reverse	4.71865e-22	0.0756153
40		X4N2X3	Reverse	2.66532e-21	0.0734619
4		X6	Forward	6.33945e-20	0.069509
9		X6	Reverse	6.33945e-20	0.069509
3		X6	Forward	1.1324e-19	0.0659003
8		X6	Reverse	1.1324e-19	0.0659003
