# Supplementary material for: Diversification of DNA binding specificities enabled SREBP transcription regulators to expand the repertoire of cellular functions that they govern in fungi
Source: PLoS Genet. 2018 Dec 31;14(12):e1007884. doi: 10.1371/journal.pgen.1007884 (PMC6329520; doi:10.1371/journal.pgen.1007884)
Supplement: S3 Table — This file includes a list of the C. albicans genes whose expression is dependent on HMS1 and/or CPH2 under anaerobic conditions (log2 fold-change values > |1| and negative log10 (P-value) > 10). The file also contains the log2 fold-change values (mutant/wt) for all annotated transcripts in the C. albicans genome. (XLSX) [file pgen.1007884.s003.xlsx]

## Sheet: differentially reg transcripts
ORF	GENE NAME	LOG2 FOLD CHANGE cph2/WT	LOG2 FOLD CHANGE hms1/WT	STATUS	DESCRIPTION
orf19.6265.1	RPS14B	-1.64715		Verified	Putative ribosomal protein; repressed upon phagocytosis by murine macrophage; transcript positively regulated by Tbf1; Spider biofilm repressed
orf19.1048	IFD6	-2.14807	-1.69305	Verified	Aldo-keto reductase; similar to aryl alcohol dehydrogenases; protein increase correlates with MDR1 overexpression (not CDR1 or CDR2) in fluconazole-resistant clinical isolates; farnesol regulated; possibly essential; Spider biofilm induced
orf19.1093	FLO8		-1.14729	Verified	Transcription factor; required for hyphal formation and CO2 induced white-opaque switching; regulates hyphal gene expression; required for virulence in mouse systemic infection; binds Efg1p; binds Mss11p via LisH motif; has LUFS domain
orf19.1097	ALS2	-2.7439	-2.08276	Verified	ALS family protein; role in adhesion, biofilm formation, germ tube induction; expressed at infection of human buccal epithelial cells; putative GPI-anchor; induced by ketoconazole, low iron and at cell wall regeneration; regulated by Sfu1p
orf19.1333	SNG3		-1.31235	Verified	Putative membrane transporter; Hap43p-induced gene; mutation confers hypersensitivity to toxic ergosterol analog; shows colony morphology-related gene regulation by Ssn6p
orf19.1445	ESC4	2.22448		Verified	Protein similar to S. cerevisiae Esc4; a protein that represses transposition; transposon mutation affects filamentation; rat catheter biofilm repressed
orf19.1480			1.08944	Verified	Putative succinate dehydrogenase; enzyme of citric acid cycle; repressed by nitric oxide; Efg1, Hap43 repressed
orf19.1613	ILV2	-1.41501		Verified	Putative acetolactate synthase; regulated by Gcn4p; induced by amino acid starvation (3-AT treatment); stationary phase enriched protein
orf19.1691			-1.6419	Verified	Plasma-membrane-localized protein; filament induced; Hog1, ketoconazole, fluconazole and hypoxia-induced; regulated by Nrg1, Tup1, Upc2; induced by prostaglandins; flow model biofilm induced; rat catheter and Spider biofilm repressed
orf19.1700	RPS7A	-1.90057		Verified	Ribosomal protein S7; genes encoding cytoplasmic ribosomal subunits, translation factors, and tRNA synthetases are downregulated upon phagocytosis by murine macrophage; Spider biofilm repressed
orf19.1996	CHA1	1.61933		Verified	Similar to catabolic ser/thr dehydratases; repressed by Rim101; induced in low iron; regulated on white-opaque switch; filament induced; Tn mutation affects filamentation; flow model biofilm induced; Spider biofilm repressed
orf19.2020	HGT6	-2.08497	-1.75403	Verified	Putative high-affinity MFS glucose transporter; 20 family members; induced in core stress response; fluconazole, oralpharyngeal candidasis induced; flow model biofilm induced; Spider biofilm induced
orf19.2049		1.84662	1.53343	Verified	Plasma membrane-associated protein; heterozygous null mutant displays sensitivity to virgineone; Spider biofilm induced
orf19.2060	SOD5	2.23984	1.54502	Verified	Cu-containing superoxide dismutase; protects against oxidative stress; induced by neutrophils, hyphal growth, caspofungin, osmotic/oxidative stress; oralpharyngeal candidiasis induced; rat catheter and Spider biofilm induced
orf19.2111.2	RPL38	-1.58917		Verified	60S ribosomal ribosomal protein subunit; genes encoding cytoplasmic ribosomal subunits, translation factors, tRNA synthetases are downregulated upon phagocytosis by murine macrophage
orf19.2158	NAG3	-2.63702	-1.82627	Verified	Putative MFS transporter; similar to Nag4; required for wild-type mouse virulence and cycloheximide resistance; in gene cluster that includes genes encoding enzymes of GlcNAc catabolism; Spider biofilm repressed
orf19.2160	NAG4	-2.5025	-2.46158	Verified	Putative transporter; fungal-specific; similar to Nag3p and to S. cerevisiae Ypr156Cp and Ygr138Cp; required for wild-type mouse virulence and wild-type cycloheximide resistance; gene cluster encodes enzymes of GlcNAc catabolism
orf19.2175		2.53044	1.24322	Verified	Mitochondrial apoptosis-inducing factor; induced by nitric oxide; Spider biofilm induced; rat catheter biofilm repressed
orf19.2179.2	RPS10	-1.70154		Verified	Ribosomal protein S10; downregulated in the presence of human whole blood or PMNs; Spider biofilm repressed
orf19.220	PIR1	-1.93964	-1.36604	Verified	1,3-beta-glucan-linked cell wall protein; N-mannosylated, O-glycosylated by Pmt1; cell wall defect in het mutant; Hog1/fluconazole/hypoxia induced; iron/Efg1/Plc1/temp regulated; flow model biofilm induced; hyphal, Spider biofilm repressed
orf19.2251	AAH1	-2.15003		Verified	Adenine deaminase; purine salvage and nitrogen catabolism; colony morphology-related regulation by Ssn6; Hog1, CO2-induced; chlamydospore formation repressed in C. albicans and C. dubliniensis; rat catheter and F-12/CO2 biofilm induced
orf19.2337	ALP1	-1.95624	-1.49459	Verified	Cystine transporter; present in pathogenic yeasts (no human or murine homolog); Spider biofilm induced
orf19.238	CCP1	-1.5748		Verified	Cytochrome-c peroxidase N terminus; Rim101, alkaline pH repressed; induced in low iron or by macrophage interaction; oxygen-induced activity; regulated by Sef1, Sfu1, and Hap43; Spider biofilm induced; rat catheter biofilm repressed
orf19.2478.1		-1.51593		Verified	60S ribosomal protein L7; snoRNA snR39b encoded within the 2nd intron
orf19.2649	PCL1	-3.27457	-2.46004	Verified	Cyclin homolog; transcript induced by filamentous growth; induced by alpha pheromone in SpiderM medium
orf19.2706	CRH11		-1.16739	Verified	GPI-anchored cell wall transglycosylase, putative ortholog of S. cerevisiae Crh1p; predicted glycosyl hydrolase domain; similar to Csf4p and to antigenic A. fumigatus Aspf9; predicted Kex2p substrate; caspofungin-induced
orf19.2803	HEM13		-1.24695	Verified	Coproporphyrinogen III oxidase; antigenic; on yeast cell surface, not hyphae; iron-regulated expression; Hap43, macrophage-repressed; farnesol-induced; possibly essential; flow model biofilm induced; rat catheter, Spider biofilm repressed
orf19.2842	GZF3	-1.79518		Verified	GATA-type transcription factor; oxidative stress-induced via Cap1; mutant has abnormal colony morphology and altered sensitivity to fluconazole, LiCl, and copper; Spider biofilm induced
orf19.2849	AQY1	-1.78216		Verified	Aquaporin water channel; osmotic shock resistance, WT freeze tolerance; virulent in mice; flucytosine repressed; flow model/RPMI/Spider/rat catheter biofilm induced; required for RPMI biofilm formation; Bcr1-induced in a/a RPMI biofilms
orf19.2877	PDC11	-1.8324	-1.1099	Verified	Pyruvate decarboxylase; antigenic; on hyphal not yeast cell surface; Hap43, Gcn4, Efg1, Efh1, Hsf1 regulated; fluconazole, farnesol induced; amino acid starvation repressed; flow model biofilm induced; Spider biofilm repressed
orf19.2896	SOU1	-1.8613	-1.67243	Verified	Enzyme involved in utilization of L-sorbose; has sorbitol dehydrogenase, fructose reductase, and sorbose reductase activities; NAD-binding site motif; transcriptional regulation affected by chromosome 5 copy number; Hap43p-induced gene
orf19.2947	SNZ1		1.25665	Verified	Stationary phase protein; vitamin B synthesis; induced byyeast-hypha switch, 3-AT or in azole-resistant strain overexpressing MDR1; soluble in hyphae; regulated by Gcn4, macrophage; Spider biofilm induced; rat catheter biofilm repressed
orf19.2992	RPP1A	-1.76992		Verified	Conserved acidic ribosomal protein; likely role in regulation of translation elongation; interacts with Rpp2B; 1 of 4 similar C. albicans ribosomal proteins (Rpp1A, Rpp1Bp, Rpp2A, Rpp2B); Hap43-induced; Spider biofilm repressed
orf19.2994	RPL13	-1.62075		Verified	Putative ribosomal subunit; antigenic during murine infection; downregulated upon phagocytosis by murine macrophage; Spider biofilm repressed
orf19.3002	RPS1	-1.50186		Verified	Putative ribosomal protein 10 of the 40S subunit; elicits host antibody response during infection; transcript induced during active growth; Spider biofilm repressed
orf19.3110	MNN46	-2.33119	-1.73239	Verified	Possible mannosyltransferase; Spider biofilm induced
orf19.3111	PRA1		-1.62213	Verified	Cell surface protein that sequesters zinc from host tissue; enriched at hyphal tips; released extracellularly; binds to host complement regulators; mediates leukocyte adhesion and migration; immunogenic in mouse; produced at ambient pH
orf19.3127	CZF1	-2.45218	-1.84186	Verified	Transcription factor; regulates white-opaque switch; hyphal growth regulator; expression in S. cerevisiae causes dominant-negative inhibition of pheromone response; required for yeast cell adherence to silicone; Spider biofilm induced
orf19.3133	GUT2	-1.97397		Verified	Glycerol-3-phosphate dehydrogenase; Plc1p-regulated; rat catheter biofilm induced; Spider biofilm induced
orf19.3171	ACH1	1.60837	1.21816	Verified	Acetyl-coA hydrolase; acetate utilization; nonessential; soluble protein in hyphae; antigenic in human; induced on polystyrene adherence; farnesol-, ketoconazole-induced; no human or murine homolog; stationary phase-enriched protein
orf19.3322	DUT1		1.24219	Verified	dUTP pyrophosphatase; cell-cycle regulated if expressed in S. cerevisiae; upstream MluI and SCB elements; 17-beta-estradiol, ethynyl estradiol, macrophage induced; decreased in stationary phase yeast; rat catheter, Spider biofilm repressed
orf19.339	NDE1		1.1776	Verified	Putative NADH dehydrogenase; may act alternatively to complex I in respiration; caspofungin repressed; rat catheter biofilm induced; Spider biofilm repressed
orf19.3415.1	RPL32	-1.97151		Verified	Component of the large (60S) ribosomal subunit; Spider biofilm repressed
orf19.3483		-1.74775		Verified	Putative phosphatidyl glycerol phospholipase C; Plc1-regulated; flow model biofilm induced; Spider biofilm induced
orf19.3512	CSP1	1.85441	1.51121	Verified	Putative cell wall associated protein; gene only found in C. albicans and C. dubliniensis; highly upregulated during chlamydospore development in both species; localized to chlamydospore cell wall
orf19.3577	COQ5		1.01819	Verified	Putative methyltransferase of ubiquinone biosynthesis; regulated by Gcn4; repressed by amino acid starvation (3-AT), Hap43; induced upon adherence to polystyrene; Spider biofilm repressed
orf19.3618	YWP1	-2.69147	-2.7524	Verified	Secreted yeast wall protein; possible role in dispersal in host; mutation increases adhesion and biofilm formation; propeptide; growth phase, phosphate, Ssk1/Ssn6/Efg1/Efh1/Hap43 regulated; mRNA binds She3; flow and Spider biofilm repressed
orf19.3651	PGK1		-1.39692	Verified	Phosphoglycerate kinase; localizes to cell wall and cytoplasm; antigenic in murine/human infection; flow model biofilm, Hog1-, Hap43-, GCN-induced; repressed upon phagocytosis; repressed in Spider biofilms by Bcr1, Ndt80, Rob1, Brg1
orf19.3656	COX15	-1.4845		Verified	Cytochrome oxidase assembly protein; transcript regulated by Nrg1 and Tup1; alkaline repressed; Hap43-repressed; early-stage flow model biofilm induced; Spider biofilm repressed
orf19.3670	GAL1	2.03156	1.05996	Verified	Galactokinase; galactose, Mig1, Tup1, Hap43 regulated; fluconazole, ketoconazole-induced; stationary phase enriched protein; GlcNAc-induced protein; farnesol, hypoxia-repressed in biofilm; rat catheter and Spider biofilm induced
orf19.3672	GAL10	1.70188		Verified	UDP-glucose 4-epimerase; galactose utilization; mutant has cell wall defects and increased filamentation; GlcNAc-, fluconazole- and ketoconazole-induced; stationary phase enriched protein; rat catheter and flow model biofilm induced
orf19.3690.2		-1.69208		Verified	Ribosomal 60S subunit protein; Spider biofilm repressed
orf19.3707	YHB1		1.00834	Verified	Nitric oxide dioxygenase; acts in nitric oxide scavenging/detoxification; role in virulence in mouse; transcript activated by NO, macrophage interaction; Hap43, hypha repressed; mRNA binds She3
orf19.3740	PGA23	-2.91673	-2.57156	Verified	Putative GPI-anchored protein of unknown function; Rim101-repressed; Cyr1-regulated; colony morphology-related gene regulation by Ssn6
orf19.3752	RAD51	1.80131	1.06358	Verified	Protein involved in homologous recombination and DNA repair; flucytosine induced; slow growth and increased white-to-opaque switching frequency in null mutant
orf19.3829	PHR1	-1.3753		Verified	Cell surface glycosidase; may act on cell-wall beta-1,3-glucan prior to beta-1,6-glucan linkage; role in systemic, not vaginal virulence (neutral, not low pH); high pH or filamentation induced; Bcr1-repressed in RPMI a/a biofilm
orf19.3839	SAP10	-2.52389	-1.40401	Verified	Secreted aspartyl protease; roles in adhesion, virulence (RHE model), cell surface integrity; distinct specificity from Sap9; at cell membrane and wall; GPI-anchored; induced in low iron; Tbf1-activated; Spider biofilm induced
orf19.3893	SCW11		1.65313	Verified	Cell wall protein; repressed in ace2 mutant; repressed in core caspofungin response; induced in high iron; possibly an essential gene, disruptants not obtained by UAU1 method; rat catheter and Spider biofilm repressed
orf19.3982		-1.62539	-1.14084	Verified	Maltase; induced during growth on sucrose; induced by alpha pheromone in SpiderM medium; early-stage flow model biofilm indced
orf19.4000	GRF10	-1.98292	-1.0357	Verified	Putative homeodomain transcription factor, involved in control of filamentous growth; null mutant is an adenine auxotroph; Spider biofilm induced; promoter bound by Bcr1, Tec1, Efg1, Ndt80 and Brg1
orf19.4056	BRG1		-1.00155	Verified	Transcription factor; recruits Hda1 to hypha-specific promoters; Tn mutation affects filamentation; Hap43-repressed; Spider and flow model biofilm induced; required for Spider biofilm formation; Bcr1-repressed in RPMI a/a biofilms
orf19.4118	CNT	-1.71823		Verified	CNT family H(+)/nucleoside symporter; transports adenosine, uridine, inosine, guanosine, tubercidin; variant alleles for high/low-affinity isoforms; S or G at residue 328 affects specificity; Spider, flow model biofilm induced
orf19.4193.1	RPS13	-1.61576		Verified	Putative ribosomal protein of the small subunit
orf19.4211	FET31	3.40569	1.35113	Verified	Putative multicopper oxidase; ketoconazole/caspofungin/amphotericin B repressed; Sef1/Sfu1/Hap43 regulated; reports differ if functional homolog of ScFet3; rat catheter and Spider biofilm induced
orf19.4216			1.12422	Verified	Putative heat shock protein; decreased expression in hyphae; transcription is increased in populations of cells exposed to fluconazole over multiple generations; overexpression increases resistance to farnesol and azoles
orf19.4456	GAP4	-1.57111		Verified	High-affinity S-adenosylmethionine permease; required for SAM-induced morphogenesis; hyphal induced; regulated by Hap43, Gcn2 and Gcn4; colony morphology-related gene regulation by Ssnp
orf19.4477	CSH1	-1.48064		Verified	Aldo-keto reductase; role in fibronectin adhesion, cell surface hydrophobicity; regulated by temperature, growth phase, benomyl, macrophage interaction; azole resistance associated; Spider biofilm induced; rat catheter biofilm repressed
orf19.4555	ALS4	-2.61922	-2.06222	Verified	GPI-anchored adhesin; role in adhesion, germ tube induction; growth, temperature regulated; expressed during infection of human buccal epithelial cells; repressed by vaginal contact; biofilm induced; repressed during chlamydospore formation
orf19.4565	BGL2	-1.38031		Verified	Cell wall 1,3-beta-glucosyltransferase; mutant has cell-wall and growth defects, but wild-type 1,3- or 1,6-beta-glucan content; antigenic; virulence role in mouse systemic infection; rat catheter biofilm induced
orf19.4602	MDH1-1		1.57112	Verified	Predicted malate dehydrogenase precursor; macrophage-induced transcript; protein present in exponential and stationary growth phase yeast cultures; Spider biofilm repressed
orf19.4618	FBA1		-1.03488	Verified	Fructose-bisphosphate aldolase; glycolytic enzyme; antigenic in murine/human infection; regulated by yeast-hypha switch; induced by Efg1, Gcn4, Hog1, fluconazole; phagocytosis-repressed; flow model biofilm induced; Spider biofilm repressed
orf19.4664	NAT4	-2.69101	-2.32722	Verified	Putative histone acetyltransferase; involved in regulation of white-opaque switch; early-stage flow model biofilm induced; Spider biofilm induced
orf19.4688	DAG7	-2.95915	-1.58667	Verified	Secretory protein; a-specific, alpha-factor induced; mutation confers hypersensitivity to toxic ergosterol analog; fluconazole-induced; induced during chlamydospore formation in C. albicans and C. dubliniensis
orf19.4773	AOX2	2.5693	2.18147	Verified	Alternative oxidase; cyanide-resistant respiration; induced by antimycin A, oxidants; growth; Hap43, chlamydospore formation repressed; rat catheter, Spider biofilm induced; regulated in Spider biofilms by Bcr1, Tec1, Ndt80, Brg1
orf19.4899	GCA1		-1.5646	Verified	Extracellular/plasma membrane-associated glucoamylase; expressed in rat oral infection; regulated by carbohydrates, pH, galactose; promotes biofilm matrix formation; flow model biofilm induced; Bcr1 repressed in RPMI a/a biofilms
orf19.4931.1	RPL14	-1.52645		Verified	Ribosomal protein L14; promoter bound directly by Tbf1p; Hap43p-induced gene
orf19.4941	TYE7	-1.43481		Verified	bHLH transcription factor; control of glycolysis; required for biofilm formation; hyphally regulated by Cph1, Cyr1; flucytosine, Hog1 induced; amphotericin B, caspofungin repressed; induced in flow model biofilm and planktonic cultures
orf19.4975	HYR1	3.15562	1.1577	Verified	GPI-anchored hyphal cell wall protein; macrophage-induced; repressed by neutrophils; resistance to killing by neutrophils, azoles; regulated by Rfg1, Efg1, Nrg1, Tup1, Cyr1, Bcr1, Hap43; Spider and flow model biofilm induced
orf19.508	QDR1	-1.55006		Verified	Putative antibiotic resistance transporter; regulated by white-opaque switch, Nrg1, Tup1; Hap43, caspofungin repressed; repressed during chlamydospore formation; flow model biofilm induced; Spider biofilm repressed
orf19.5110	OPY2	-1.38767		Verified	Predicted transmembrane protein; role in cell wall biogenesis; required for Cek1 phosphorylation; Spider biofilm induced
orf19.5285	PST3		1.12191	Verified	Flavodoxin-like protein involved in oxidative stress protection and virulence; YNB biofilm induced; stationary phase enriched protein; rat catheter and Spider biofilm repressed
orf19.5305	RHD3	4.18058		Verified	GPI-anchored yeast-associated cell wall protein; induced in high iron; clade-associated gene expression; not essential for cell wall integrity; fluconazole-repressed; flow model and Spider biofilm repressed
orf19.535	RBR1	2.75866	1.48618	Verified	Glycosylphosphatidylinositol (GPI)-anchored cell wall protein; required for filamentous growth at acidic pH; expression repressed by Rim101 and activated by Nrg1; Hap43-induced
orf19.5437	RHR2	-1.9113		Verified	Glycerol 3-phosphatase; roles in osmotic tolerance, glycerol accumulation in response to salt; Spider/flow model biofilm induced; regulated by macrophage, stress, yeast-hyphal switch, pheromone, Gcn4, Hog1, Nrg1, Tup1
orf19.5559	RAV2		-1.28179	Verified	Protein similar to S. cerevisiae Rav2; a regulator of (H+)-ATPase in vacuolar membrane; transposon mutation affects filamentous growth
orf19.5565	HPD1		-1.29371	Verified	3-hydroxypropionate dehydrogenase; involved in degradation of toxic propionyl-CoA; rat catheter and Spider biofilm induced
orf19.5585	SAP5	2.31911		Verified	Biofilm-specific aspartyl protease; virulence role effected by URA3; expressed during infection; mRNA localized to hyphal tip via She3; rat catheter and Spider biofilm induced
orf19.5604	MDR1		-1.49225	Verified	Plasma membrane MDR/MFS multidrug efflux pump; methotrexate is preferred substrate; overexpression in drug-resistant clinical isolates confers fluconazole resistance; repressed in young biofilms; rat catheter biofilm induced
orf19.5612	BMT4	-1.67025		Verified	Beta-mannosyltransferase; for elongation of beta-mannose chains on the acid-labile fraction of cell wall phosphopeptidomannan; 9-gene family member; regulated by Tsa1, Tsa1B; flow model biofilm induced; rat catheter biofilm repressed
orf19.5623	ARP4		-1.04191	Verified	Subunit of the NuA4 histone acetyltransferase complex
orf19.5628		-1.59196		Verified	Mitochondrial dicarboxylate transporter; possibly an essential gene, disruptants not obtained by UAU1 method
orf19.5635	PGA7	1.7799	1.43886	Verified	GPI-linked hyphal surface antigen; induced by ciclopirox olamine, ketoconazole, Rim101 at pH 8; Hap43, fluconazole; flow model biofilm induced; Spider biofilm induced; required for RPMI biofilm; Bcr1-induced in a/a biofilm
orf19.5636	RBT5	2.47978	1.86004	Verified	GPI-linked cell wall protein; hemoglobin utilization; Rfg1, Rim101, Tbf1, Fe regulated; Sfu1, Hog1, Tup1, serum, alkaline pH, antifungal drugs, geldamycin repressed; Hap43 induced; required for RPMI biofilms; Spider biofilm induced
orf19.5653	ATP2		1.10643	Verified	F1 beta subunit of F1F0 ATPase complex; antigenic in human, mice; induced by ciclopirox olamine; caspofungin repressed; macrophage/pseudohyphal-induced; detected during exponential and stationary growth phases; Spider biofilm repressed
orf19.5674	PGA10		-1.92315	Verified	GPI anchored membrane protein; utilization of hemin and hemoglobin for Fe in host; Rim101 at ph8/hypoxia/ketoconazole/ciclopirox/hypha-induced; required for RPMI biofilm formation, Bcr1-induced in a/a biofilm; rat catheter biofilm repressed
orf19.5729	FGR17		-1.65438	Verified	Putative DNA-binding transcription factor; has zinc cluster DNA-binding motif; lacks an ortholog in S. cerevisiae; transposon mutation affects filamentous growth; Hap43p-repressed gene
orf19.5742	ALS9		-1.09384	Verified	ALS family cell-surface glycoprotein; expressed during infection of human epithelial cells; confers laminin adhesion to S. cerevisiae; highly variable; putative GPI-anchor; Hap43-repressed
orf19.5779	RNR1	1.69345		Verified	Ribonucleotide reductase large subunit; induced in low iron; transposon mutation affects filamentous growth; farnesol upregulated in biofilm; regulated by cell cycle, tyrosol, cell density; regulated by Sef1, Sfu1, and Hap43
orf19.5902	RAS2	-1.60056		Verified	Protein similar to S. cerevisiae Ras2; has opposite effects to Ras1; Tn mutation affects filamentous growth; rat catheter and Spider biofilm induced
orf19.5928	RPP2B	-1.79736		Verified	Conserved acidic ribosomal protein; possibly involved in regulation of translation elongation; interacts with Rpp1A; 1 of 4 similar C. albicans proteins (Rpp1A, Rpp1B, Rpp2A, Rpp2B); macrophage/pseudohyphal-induced; Spider biofilm repressed
orf19.6073	HMX1	2.25732		Verified	Heme oxygenase; utilization of hemin iron; transcript induced by heat, low iron, or hemin; repressed by Efg1; induced by low iron; upregulated by Rim101 at pH 8; Hap43-induced; Spider and flow model biofilm induced
orf19.6086	LEU4		-1.53877	Verified	Putative 2-isopropylmalate synthase; regulated by Nrg1, Mig1, Tup1, Gcn4; induced by human whole blood or PMNs; macrophage/pseudohyphal-repressed after 16h; Spider biofilm repressed
orf19.6124	ACE2	2.00386	1.09436	Verified	Transcription factor; similar to S. cerevisiae Ace2 and Swi5; regulates morphogenesis, cell separation, adherence, virulence in a mice; mutant is hyperfilamentous; rat catheter and Spider biofilm induced
orf19.6127	LPD1		1.0764	Verified	Putative dihydrolipoamide dehydrogenase; soluble in hyphae; antigenic in human oral infection and murine systemic infection; macrophage-induced protein; protein present in exponential and stationary phase yeast cultures; Hap43p-repressed
orf19.6202	RBT4		-1.00922	Verified	Pry family protein; required for virulence in mouse systemic/rabbit corneal infections; not filamentation; mRNA binds She3, is localized to hyphal tips; Hap43-induced; in both yeast and hyphal culture supernatants; Spider biofilm induced
orf19.6229	CAT1	-1.89296	-1.83928	Verified	Catalase; resistance to oxidative stress, neutrophils, peroxide; role in virulence; regulated by iron, ciclopirox, fluconazole, carbon source, pH, Rim101, Ssn6, Hog1, Hap43, Sfu1, Sef1, farnesol, core stress response; Spider biofilm induced
orf19.6274	PBR1	-2.90252	-2.28459	Verified	Protein of unknown function; required for cohesion, adhesion, and RPMI biofilm formation; induced by alpha pheromone in white cells; fluconazole-induced; Spider biofilm induced
orf19.6339	NRG2	2.98473		Verified	Transcription factor; transposon mutation affects filamentous growth
orf19.6595	RTA4	2.58513	1.31333	Verified	Protein similar to S. cerevisiae Rsb1p, involved in fatty acid transport; transposon mutation affects filamentous growth; alkaline downregulated; caspofungin induced; possibly an essential gene; Hap43p-repressed
orf19.6645	HMO1		1.04938	Verified	HMG-box transcription factor; binds upstream of hexose and ergosterol metabolism and cell cycle genes; activates pseudohyphal growth when expressed in S. cerevisiae; repressed in hyphae; Spider biofilm repressed
orf19.6659	GAP6	-1.76215		Verified	Broad-specificity amino acid permease; Plc1, Gcn4 regulated; rat catheter biofilm induced
orf19.6705		-1.34971		Verified	Putative guanyl nucleotide exchange factor with Sec7 domain; required for normal filamentous growth; regulated by yeast-hyphal switch; filament induced; regulated by Nrg1, Tup1, Mob2, Hap43; mRNA binds She3; Spider biofilm induced
orf19.6824	TRY6		1.67326	Verified	Helix-loop-helix transcription factor; regulator of yeast form adherence; required for yeast cell adherence to silicone substrate; Spider and F-12/CO2 biofilm induced; repressed by alpha pheromone in SpiderM medium
orf19.6906	ASC1	-1.44358		Verified	40S ribosomal subunit similar to G-beta subunits; glucose or N starvation induced filamentation; required for virulence in mice; snoRNA snR24 encoded in ASC1 intron; repressed in stationary phase; GlcNAc-induced; Spider biofilm repressed
orf19.691	GPD2	-2.2341		Verified	Surface protein similar to glycerol 3-P dehydrogenase; binds host Factor H, FHL-1, plasminogen; regulated by Ssn6, Nrg1, Efg1; induced by cell wall regeneration, macrophage/pseudohyphal growth, core stress response; Spider biofilm induced
orf19.6937	PTR22	-2.93839	-1.53009	Verified	Oligopeptide transporter involved in uptake of di-/tripeptides; regulated by Stp2 and Stp3; transcript induced upon phagocytosis by macrophage; repressed by Rim101 at pH 8; flow model biofilm induced
orf19.7219	FTR1		1.18055	Verified	High-affinity iron permease; required for mouse virulence, low-iron growth; iron, amphotericin B, caspofungin, ciclopirox, Hog1p, Sef1p, Sfu1p, and Hap43p regulated; complements S. cerevisiae ftr1 iron transport; Hap43p-repressed
orf19.7314	CDG1	1.48592		Verified	Putative cysteine dioxygenases; role in conversion of cysteine to sulfite; transcript regulated upon white-opaque switch; rat catheter, Spider and flow model biofilm induced
orf19.7323	CBP1		-1.22667	Verified	Corticosteroid binding protein; transcription induced at late log-phase or upon adherence to polystyrene; not induced by corticosterone; contains a possible NAD/FAD binding region; regulated by Nrg1, Tup1; Spider biofilm induced
orf19.740	HAP41		1.41274	Verified	Putative Hap4-like transcription factor; Hap43-repressed; not required for response to low iron; induced by Mnl1 under weak acid stress; Spider biofilm induced
orf19.7479	NTH1	-1.8139	-1.12181	Verified	Neutral trehalase; hyphal induction in mutant delayed but not reduced overall; not required for virulence in mice; possible regulatory cAMP-dependent phosphorylation at S10,S213; Hap43-repressed gene; Spider biofilm induced
orf19.7561	DEF1	-1.7504	-1.06816	Verified	RNA polymerase II regulator; role in filamentation, epithelial cell escape, dissemination in RHE model; induced by fluconazole, high cell density; Efg1/hyphal regulated; role in adhesion, hyphal growth on solid media; Spider biofilm induced
orf19.7668	MAL2	-2.49871	-2.16664	Verified	Alpha-glucosidase; hydrolyzes sucrose for sucrose utilization; transcript regulated by Suc1, induced by maltose, repressed by glucose; Tn mutation affects filamentous growth; upregulated in RHE model; rat catheter and Spider biofilm induced
orf19.7676	XYL2		-1.26356	Verified	D-xylulose reductase; immunogenic in mice; soluble protein in hyphae; induced by caspofungin, fluconazole, Hog1 and during cell wall regeneration; Mnl1-induced in weak acid stress; stationary phase enriched; flow model biofilm induced
orf19.822	HSP21		-1.32209	Verified	Small heat shock protein; role in stress response and virulence; fluconazole-downregulated; induced in cyr1 or ras1 mutant; stationary phase enriched protein; detected in some, not all, biofilm extracts; Spider biofilm induced
orf19.921	HMS1	-2.24332		Verified	hLh domain Myc-type transcript factor; required for morphogenesis induced by elevated temperature or Hsp90 compromise; acts downstream of Pcl1; Spider biofilm induced
orf19.97	CAN1	-1.54914		Verified	Basic amino acid permease; complements lysine transport mutation; 10 predicted transmembrane regions, 3 predicted N-glycosylation sites; phagocytosis by macrophages induces transcript; rat catheter, Spider and flow model biofilm induced
orf19.999	GCA2		-1.21771	Verified	Predicted extracellular glucoamylase; induced by ketoconazole; possibly essential, disruptants not obtained by UAU1 method; promotes biofilm matrix formation; Spider biofilm induced; Bcr1-induced in RPMI a/a biofilms
orf19.2219	ORF298	-1.42806	-1.08485	Uncharacterized	Predicted ORF in retrotransposon Tca3; similar to Gag-Pol; a-specific transcript, alpha-factor induced; rat catheter biofilm repressed; mRNA binds She3
orf19.111	CAN2	-1.91794	-1.48032	Uncharacterized	Basic amino acid permease; arginine metabolism; regulated by Nrg1/Tup1; caspofungin, flucytosine induced; colony morphology-related regulation by Ssn6; Hap43-repressed; rat catheter and Spider biofilm induced; promoter bound by Efg1
orf19.1120	FAV2		-2.02615	Uncharacterized	Adhesin-like protein; induced by mating factor in MTLa/a opaque cells, in cyr1 null, in filaments; regulated by Nrg1, Rfg1, Tup1, Tec1, Efg1, Ntd80, Rob1, Brg1; induced in oralpharyngeal candidasis; Spider biofilm induced
orf19.1183			-1.21244	Uncharacterized	Ortholog of S. cerevisiae : YNL115C, C. glabrata CBS138 : CAGL0L03938g, C. dubliniensis CD36 : Cd36_60200, C. parapsilosis CDC317 : CPAR2_603320 and Candida tenuis NRRL Y-1498 : CANTEDRAFT_131201
orf19.1189		-2.24539	-1.80544	Uncharacterized	Protein of unknown function; regulated by yeast-hypha switch; induced by Mnl1 in weak acid stress; 5' UTR intron; repressed by chlamydospore formation in C. albicans and C. dubliniensis; rat catheter, Spider and flow model biofilm induced
orf19.1200			-1.07357	Uncharacterized	Protein of unknown function; Spider biofilm induced
orf19.1201			-1.01602	Uncharacterized	Ortholog(s) have serine-tRNA ligase activity, role in mitochondrial seryl-tRNA aminoacylation, spore germination and mitochondrion localization
orf19.1264	CFL2	2.62911	3.45533	Uncharacterized	Oxidoreductase; iron utilization; Sfu1/Sef1/Hap43/Nrg1/Tup1/Rim101 regulated; alkaline/low iron/fluphenazine/ciclopirox olamine, flucytosine, fluconazole, Spider/flow model/rat catheter biofilm induced; caspofungin/amphotericin B repressed
orf19.131.2			-1.01414	Uncharacterized	Ortholog of S. cerevisiae : YPR063C, C. glabrata CBS138 : CAGL0D01540g, C. dubliniensis CD36 : Cd36_61340, C. parapsilosis CDC317 : CPAR2_602790 and Candida tenuis NRRL Y-1498 : CANTEDRAFT_115026
orf19.1368		-1.85484	-1.74537	Uncharacterized	Protein of unknown function; flow model biofilm induced; Spider biofilm induced
orf19.1438		2.57225	1.54622	Uncharacterized	Protein with homology to NADH dehydrogenase; regulated by Sef1p-, Sfu1p-, and Hap43p
orf19.1470	RPS26A	-1.47774		Uncharacterized	Ribosomal protein; regulated by Nrg1, Tup1; repressed upon phagocytosis by murine macrophage; alternatively spliced intron in 5'-UTR; Spider biofilm repressed
orf19.1539		-2.03152	-1.2751	Uncharacterized	Protein of unknown function; F-12/CO2 early biofilm induced
orf19.1562		1.6354		Uncharacterized	Protein of unknown function; flow model biofilm induced; Spider biofilm induced; repressed by alpha pheromone in SpiderM medium
orf19.1606		1.47572		Uncharacterized	Protein of unknown function; Plc1-regulated
orf19.164		-2.41149	-1.31621	Uncharacterized	Ortholog(s) have triglyceride lipase activity, role in triglyceride catabolic process and peroxisomal matrix localization
orf19.1653		1.55255	1.19487	Uncharacterized	Has domain(s) with predicted integral component of membrane localization
orf19.1738.1		2.66228	1.90841	Uncharacterized	Protein involved in microtubule morphogenesis; required for protection from excess free beta-tubulin; possibly involved the beta-tubulin folding; Spider biofilm repressed
orf19.1747	KIP2	2.19407		Uncharacterized	Putative kinesin-related motor protein involved in mitotic spindle positioning; repressed by alpha pheromone in SpiderM medium; periodic mRNA expression, peak at cell-cycle G2/M phase
orf19.1763	IFR1	2.36197	2.28875	Uncharacterized	Predicted oxidoreductase/dehydrogenase; induced by nitric oxide; rat catheter and Spider biofilm induced
orf19.1782.1		1.91956		Uncharacterized	Ortholog of C. parapsilosis CDC317 : CPAR2_407200.1, C. dubliniensis CD36 : Cd36_24070, Pichia stipitis Pignal : PICST_31669 and Spathaspora passalidarum NRRL Y-27907 : spas_CGOB_00103
orf19.1830		-1.65407		Uncharacterized	Protein of unknown function; Hap43-induced; rat catheter and Spider biofilm induced
orf19.1868	RNR22	-2.7161	-3.02862	Uncharacterized	Putative ribonucleoside diphosphate reductase;colony morphology-related gene regulation by Ssn6; transcript regulated by tyrosol and cell density; Hap43-repressed; Spider biofilm induced
orf19.1920		2.9922		Uncharacterized	Ortholog of C. dubliniensis CD36 : Cd36_15040
orf19.202	CDC47		1.03822	Uncharacterized	Phosphorylated protein described as having role in control of cell division; RNA abundance regulated by tyrosol and cell density; merged with orf19.201 in Assembly 20; unmerged from orf19.201 in a revision of Assembly 21
orf19.2125		1.79327	1.3136	Uncharacterized	Protein of unknown function; GlcNAc-induced protein; Spider biofilm induced; rat catheter biofilm repressed
orf19.2232	RPL11	-1.96086		Uncharacterized	Ribosomal protein; repressed by phagocytosis; colony morphology-related gene regulation by Ssn6; Hap43-induced; Spider biofilm repressed
orf19.2247			2.02352	Uncharacterized	Ortholog of C. parapsilosis CDC317 : CPAR2_406700, C. dubliniensis CD36 : Cd36_21220, Candida tenuis NRRL Y-1498 : CANTEDRAFT_127772 and Candida orthopsilosis Co 90-125 : CORT_0C06120
orf19.2308		-1.43432		Uncharacterized	Putative 6-phosphofructo-2-kinase; catalyzes synthesis of fructose-2,6-bisphosphate; Hap43-repressed; flow model, rat catheter and Spider biofilm induced
orf19.2311	RPL82	-1.63746		Uncharacterized	Predicted ribosomal protein; genes encoding cytoplasmic ribosomal subunits, translation factors, and tRNA synthetases are downregulated upon phagocytosis by murine macrophage
orf19.236	RPL9B	-1.74929		Uncharacterized	Ribosomal protein L9; repressed upon phagocytosis by murine macrophages; repressed by nitric oxide; protein levels decrease in stationary phase; Hap43-induced; Spider biofilm repressed
orf19.2445		-1.84604	-1.06723	Uncharacterized	Putative dicarboxylic amino acid permease; fungal-specific (no human or murine homolog); induced by alpha pheromone in SpiderM medium
orf19.2591			1.82966	Uncharacterized	Ortholog(s) have adenosylmethionine-8-amino-7-oxononanoate transaminase activity and role in biotin biosynthetic process
orf19.2701		2.22488	1.83284	Uncharacterized	Protein of unknown function; Ras1 and Cyr1 repressed; rat catheter and Spider biofilm induced
orf19.2796			1.31098	Uncharacterized	Ortholog(s) have DNA-directed DNA polymerase activity, role in DNA replication initiation, telomere capping and alpha DNA polymerase:primase complex, nuclear envelope localization
orf19.2978			1.29073	Uncharacterized	Protein of unknown function; Hap43-repressed gene
orf19.2994.1	RPS16A	-1.50975		Uncharacterized	Putative 40S ribosomal subunit; macrophage/pseudohyphal-induced after 16 h; Spider biofilm repressed
orf19.301	PGA18	-3.40585	-2.53236	Uncharacterized	Putative GPI-anchored protein; regulated by Nrg1, Tup1; rat catheter biofilm repressed
orf19.3021		2.04033		Uncharacterized	Putative protein of unknown function; Hap43-repressed gene; Spider biofilm induced
orf19.3041		-1.49117		Uncharacterized	Ortholog(s) have ubiquitin protein ligase binding activity
orf19.3120		2.76389		Uncharacterized	PDR-subfamily ABC transporter (half-size); similar to WHITE subfamily proteins; repressed by fluphenazine treatment or in an azole-resistant strain that overexpresses CDR1 and CDR2; induced by nitric oxide; rat catheter biofilm induced
orf19.3156		-2.04296	-1.02978	Uncharacterized	Protein of unknown function; induced by Mnl1 under weak acid stress
orf19.3278	GSY1		-1.35897	Uncharacterized	UDP glucose/starch glucosyltransferase; transcript repressed by yeast-hyphal switch, Efg1-regulated; strong oxidative stress induced; colony morphology-related regulation by Ssn6; stationary phase enriched; flow model biofilm induced
orf19.3325.3	RPS21B	-1.66284		Uncharacterized	Ribosomal protein S21; regulated by Nrg1, Tup1; colony morphology-related gene regulation by Ssn6; positively regulated by Tbf1, Hap43; Spider biofilm repressed
orf19.3334	RPS21	-1.61579		Uncharacterized	Protein component of the small (40S) subunit; repressed upon phagocytosis by murine macrophage; positively regulated by Tbf1; Spider biofilm repressed
orf19.3337		-1.91764		Uncharacterized	Protein of unknown function; merged with orf19.3338; rat catheter, flow and Spider model biofilm induced; promoter bound by Bcr1, Efg1, Ndt80, and Rob1; orf19.3338 Bcr1-repressed in RPMI a/a biofilms
orf19.3354	RPS42	-2.11647		Uncharacterized	Predicted ribosomal protein S4, component of the small ribosomal subunit; has paralog RPS41
orf19.3422	FMP27		-1.04747	Uncharacterized	Putative mitochondrial protein; mRNA binds She3
orf19.3433	OYE23		-1.34288	Uncharacterized	Putative NAPDH dehydrogenase; induced by nitric oxide, benomyl; oxidative stress-induced via Cap1; Hap43p-repressed; rat catheter biofilm induced
orf19.3439			-1.18042	Uncharacterized	Protein of unknown function; Cyr1-repressed; rat catheter and Spider biofilm induced
orf19.3441	FRP6	-1.76396	-1.59854	Uncharacterized	Putative ammonia transport protein; regulated by Nrg1 and Tup1; regulated by Ssn6; induced by human neutrophils
orf19.3442		-2.00499	-1.71425	Uncharacterized	Putative oxidoreductase; Hap43-repressed gene
orf19.3443	OYE2		-1.13331	Uncharacterized	Putative NAPDH dehydrogenase; induced by nitric oxide; Spider biofilm induced
orf19.3448		-2.08876	-2.34938	Uncharacterized	Protein of unknown function; ketoconazole-repressed
orf19.3455			-1.27971	Uncharacterized	Putative mitochondrial inner membrane magnesium transporter; possibly an essential gene, disruptants not obtained by UAU1 method
orf19.3456			-1.12853	Uncharacterized	Protein with a predicted serine/threonine kinase and tyrosine kinase domain; possibly an essential gene, disruptants not obtained by UAU1 method
orf19.3459			-1.04319	Uncharacterized	Putative serine/threonine/tyrosine (dual-specificity) kinase; disruptants not obtained by UAU1 method
orf19.3460			-2.11539	Uncharacterized	Protein of unknown function; mRNA binds She3; transcript regulated upon yeast-hypha switch; induced in oralpharyngeal candidasis
orf19.3461		2.05875	1.60132	Uncharacterized	Protein of unknown function; oxidative stress-induced via Cap1; induced by alpha pheromone in SpiderM medium
orf19.3465	RPL10A	-2.26341		Uncharacterized	Predicted ribosomal protein; downregulated upon phagocytosis by murine macrophages; Hap43-induced; Spider biofilm repressed
orf19.3469		-1.53154		Uncharacterized	S. cerevisiae ortholog Stb1 has a role in regulation of MBF-specific transcription at Start; induced in a cyr1 null mutant; Spider biofilm induced
orf19.347	RSN1		-1.15862	Uncharacterized	Protein of unknown function; flow model biofilm induced; Spider biofilm induced; induced during the mating process; Hap43-repressed
orf19.3470		-1.43576		Uncharacterized	Putative flavodoxin; similar to S. cerevisiae Tyw1, an iron-sulfur protein required for synthesis of wybutosine modified tRNA; predicted Kex2p substrate; Spider biofilm induced
orf19.3475			-1.43985	Uncharacterized	Described as a Gag-related protein; hyphal induced; downregulation correlates with clinical development of fluconazole resistance; repressed by nitric oxide, 17-beta-estradiol, ethynyl estradiol
orf19.3477		-1.54458		Uncharacterized	Putative pseudouridine synthase; predicted role in snRNA pseudouridine synthesis, tRNA pseudouridine synthesis; Spider biofilm induced
orf19.348	SKN2		-1.12864	Uncharacterized	Protein with a potential role in beta-1,6 glucan biosynthesis; similarity to Kre6 and Skn1; possibly essential, disruptants not obtained by UAU1 method; Hap43-induced; flow model biofilm induced; rat catheter biofilm repressed
orf19.3508			-1.04981	Uncharacterized	Putative protein of unknown function; stationary phase enriched protein
orf19.3516			1.166	Uncharacterized	Protein of unknown function; Hap43-repressed; Spider biofilm repressed
orf19.3549	CDC21	1.76734	1.06646	Uncharacterized	Putative thymidylate synthase; flucytosine induced; rat catheter biofilm repressed; Spider biofilm repressed
orf19.3643			-1.75596	Uncharacterized	Protein of unknown function; Hap43-repressed gene
orf19.3644		-1.5623	-1.23832	Uncharacterized	Protein of unknown function; Cyr1-repressed; rat catheter and Spider biofilm induced
orf19.3649		-1.50658	-1.32594	Uncharacterized	Ortholog(s) have adenyl-nucleotide exchange factor activity, role in cytoplasm protein quality control by the ubiquitin-proteasome system and cytosol localization
orf19.3733	IDP2	2.15206	1.35514	Uncharacterized	Isocitrate dehydrogenase; white-opaque switch regulated; morphology-regulation by Ssn6; protein in exponential and stationary phase yeast; Hap43-repressed; Spider biofilm repressed by Bcr1, Tec1, Ndt80, Rob1, Brg1; Spider biofilm induced
orf19.3742			-1.48595	Uncharacterized	Protein of unknown function; Spider biofilm induced; upregulated in a cyr1 null mutant
orf19.376		3.60342	1.95483	Uncharacterized	Protein of unknown function; Hap43-repressed; Spider biofilm induced
orf19.385	GCV2		1.05462	Uncharacterized	Glycine decarboxylase P subunit; protein of glycine catabolism; repressed by Efg1; Hog1-induced; induced by Rim101 at acid pH; transcript induced in elevated CO2; stationary phase enriched protein
orf19.386	SAM4	-1.75464		Uncharacterized	Putative S-adenosylmethionine-homocysteine methyltransferase; Hap43-repressed; alkaline induced; Spider biofilm repressed
orf19.3942.1	RPL43A	-1.54652		Uncharacterized	Putative ribosomal protein, large subunit; repressed by human whole blood or PMNs; colony morphology-related gene regulation by Ssn6; Spider biofilm repressed
orf19.3988			-1.11267	Uncharacterized	Putative adhesin-like protein; induced by Mnl1 under weak acid stress; rat catheter and Spider biofilm induced
orf19.417	MTM1	1.46366	1.24497	Uncharacterized	Ortholog(s) have pyridoxal phosphate binding activity, role in cellular iron ion homeostasis, pyridoxal phosphate transport and mitochondrion localization
orf19.4194		-1.61691	-1.20026	Uncharacterized	Putative TFIIH complex subunit; possibly an essential gene, disruptants not obtained by UAU1 method
orf19.4279	MNN1	-1.41282		Uncharacterized	Putative alpha-1,3-mannosyltransferase; of the mannosyltransferase complex; negatively regulated by Rim101; transcript elevated in chk1 and nik1 mutants, but not in sln1 mutant; Spider and flow model biofilm induced
orf19.4342	SUT1		1.44622	Uncharacterized	Zn2Cys6 transcription factor involved in sterol uptake; flow model biofilm induced; Spider biofilm repressed
orf19.449		1.5216	1.0599	Uncharacterized	Putative phosphatidyl synthase; stationary phase enriched protein; transcript repressed by yeast-hypha switch; Hap43-repressed; rat catheter, Spider and flow model biofilm induced
orf19.4612		2.62147		Uncharacterized	Protein with a dienelactone hydrolase domain; Hap43-repressed gene
orf19.4650	ILV6	-1.57484		Uncharacterized	Putative regulatory subunit of acetolacetate synthase; alkaline induced; regulated by Gcn2 and Gcn4; protein present in exponential and stationary growth phase yeast; Spider biofilm repressed
orf19.4665		-1.76655	-1.6706	Uncharacterized	Protein of unknown function; Spider biofilm induced
orf19.4679	AGP2	-2.2785		Uncharacterized	Amino acid permease; hyphal repressed; white-opaque switch regulated; induced in core caspofungin response, during cell wall regeneration, by flucytosine; regulated by Sef1, Sfu1, and Hap43; rat catheter and Spider biofilm induced
orf19.4690		-1.74157	-1.20328	Uncharacterized	NRAMP metal ion transporter domain-containing protein; induced by nitric oxide independent of Yhb1; flow model biofilm induced; rat catheter biofilm repressed
orf19.4777	DAK2		-1.19496	Uncharacterized	Putative dihydroxyacetone kinase; repressed by yeast-hypha switch; fluconazole-induced; caspofungin repressed; protein enriched in stationary phase yeast cultures; flow model biofilm induced; rat catheter and Spider biofilm repressed
orf19.4779		1.65131		Uncharacterized	Putative transporter; slightly similar to the Sit1p siderophore transporter; Gcn4p-regulated; fungal-specific; induced by Mnl1p under weak acid stress
orf19.4883			-1.01527	Uncharacterized	Protein of unknown function; S. cerevisiae ortholog Cos111 confers resistance to the antifungal drug ciclopirox olamine; constitutive expression independent of MTL or white-opaque status; Spider biofilm induced
orf19.4909.1	RPL42	-1.5402		Uncharacterized	Putative 60S ribosomal subunit protein; colony morphology-related gene regulation by Ssn6; Spider biofilm repressed
orf19.4914.1	BLP1		-1.14535	Uncharacterized	Protein of unknown function, serum-induced
orf19.493	RPL15A	-1.7958		Uncharacterized	Putative ribosomal protein; repressed upon phagocytosis by murine macrophage; positively regulated by Tbf1; Spider biofilm repressed
orf19.4936.1			1.18995	Uncharacterized	Putative adhesin-like protein; Spider biofilm induced
orf19.4945	MSH6	1.51394		Uncharacterized	Protein similar to S. cerevisiae Msh6p, which is involved in mismatch repair; repressed under Cdc5p depletion; Hap43p-induced gene
orf19.5025	MET3	-2.67002	-1.44992	Uncharacterized	ATP sulfurlyase; sulfate assimilation; repressed by Met, Cys, Sfu1, or in fluconazole-resistant isolate; Hog1, caspofungin, white phase-induced; induced on biofilm formation, even in presence of Met and Cys; Spider, F-12/CO2 biofilm induced
orf19.510			-1.10743	Uncharacterized	Protein of unknown function; Spider biofilm induced
orf19.5114.1		-3.18872	-1.23542	Uncharacterized	Ortholog of C. dubliniensis CD36 : Cd36_02630, C. parapsilosis CDC317 : CPAR2_206910, Candida tenuis NRRL Y-1498 : cten_CGOB_00051 and Pichia stipitis Pignal : psti_CGOB_00173
orf19.5170	ENA21	-1.39537		Uncharacterized	Predicted P-type ATPase sodium pump; Gcn4p-regulated; flucytosine, amphotericin B, or ketoconazole-induced; osmotic stress-induced; overlaps orf19.5170.1, which is annotated as a blocked reading frame; Spider biofilm induced
orf19.5280	MUP1	-1.52276		Uncharacterized	Putative high affinity methionine permease; alkaline upregulated by Rim101; Spider biofilm induced
orf19.5288	IFE2		-1.36053	Uncharacterized	Putative alcohol dehydrogenase; yeast-enriched transcript; Efg1-regulated; induced by prostaglandins, Hog1, fluconazole; rat catheter biofilm induced
orf19.5294	PDB1		1.39195	Uncharacterized	Putative pyruvate dehydrogenase; fluconazole-induced; protein level decreases in stationary phase cultures; Spider biofilm repressed
orf19.5417	DOT5	-1.70397	-1.02009	Uncharacterized	Putative nuclear thiol peroxidase; alkaline downregulated; sumoylation target; Spider and flow model biofilm induced
orf19.5431		-1.70064	-1.06546	Uncharacterized	Protein of unknown function; Hap43-repressed; Spider biofilm induced
orf19.5466	RPS24	-1.75286		Uncharacterized	Predicted ribosomal protein; hyphal downregulated; repressed upon phagocytosis by murine macrophage; transcriptionally activated by Tbf1; Spider biofilm repressed
orf19.5517		-2.10056		Uncharacterized	Similar to alcohol dehydrogenases; induced by benomyl treatment, nitric oxide; induced in core stress response; oxidative stress-induced via Cap1; Spider biofilm repressed
orf19.5518			-1.04081	Uncharacterized	Protein of unknown function; Spider biofilm induced
orf19.5527			-1.35804	Uncharacterized	Protein with a predicted role in 5.8S rRNA processing; flow model biofilm induced
orf19.5584	PEP3		-1.11318	Uncharacterized	Peptidase; activity useful for strain identification by multilocus enzyme electrophoresis (MLEE); clade-associated gene expression
orf19.5610	ARG3	-1.40633		Uncharacterized	Putative ornithine carbamoyltransferase; Gcn4-regulated; Hap43-induced; repressed in alkalinizing medium; rat catheter and Spider biofilm induced
orf19.5615	AYR2		-1.33002	Uncharacterized	Putative NADPH-dependent 1-acyl dihydroxyacetone phosphate reductase; shows colony morphology-related gene regulation by Ssn6p
orf19.5622	GLC3	-1.9523	-1.81369	Uncharacterized	Putative 1,4-glucan branching enzyme; fluconazole-induced; colony morphology-related gene regulation by Ssn6; stationary phase enriched protein
orf19.5728		-2.28302	-2.10931	Uncharacterized	Putative cytochrome P450; Spider biofilm induced
orf19.5777			1.2143	Uncharacterized	Protein of unknown function; F-12/CO2 early biofilm induced
orf19.5785		2.97694	2.3505	Uncharacterized	Protein of unknown function; upregulated in a cyr1 or ras1 null mutant; induced by nitric oxide
orf19.5791	IDH2		1.12159	Uncharacterized	Putative mitochondrial NAD-isocitrate dehydrogenase subunit; induced by ciclopirox; induced in high iron; present in exponential and stationary growth phases; Spider biofilm repressed
orf19.5806	ALD5	2.55672	1.59841	Uncharacterized	NAD-aldehyde dehydrogenase; decreased expression in fluconazole-resistant isolate, or in hyphae; biofilm induced; fluconazole-downregulated; protein abundance is affected by URA3 expression in the CAI-4 strain; stationary phase enriched
orf19.5814.1		-2.46573		Uncharacterized	Protein of unknown function
orf19.5877	ATF1		1.05797	Uncharacterized	Putative alcohol acetyltransferase; caspofungin repressed; expression depends on Tac1p
orf19.5934		1.93847	1.27277	Uncharacterized	Ortholog(s) have DNA topoisomerase type I activity
orf19.5952		2.49767	1.66805	Uncharacterized	Protein of unknown function; induced by nitric oxide independent of Yhb1; Sef1, Sfu1, and Hap43-induced; rat catheter and Spider biofilm induced
orf19.5954		3.19406		Uncharacterized	Ortholog(s) have enzyme activator activity, ubiquitin ligase activator activity
orf19.5964.2	RPL35	-1.53299		Uncharacterized	Ribosomal protein; downregulation correlates with clinical development of fluconazole resistance; colony morphology-related gene regulation by Ssn6; Hap43-induced; Spider biofilm repressed
orf19.5982	RPL18	-1.76652		Uncharacterized	Predicted ribosomal protein; Plc1p-regulated, Tbf1-activated; repressed upon phagocytosis by murine macrophage; Hap43p-induced; Spider biofilm repressed
orf19.5996.1	RPS19A	-1.61544		Uncharacterized	Putative ribosomal protein S19; protein level decreases in stationary phase cultures; Spider biofilm repressed
orf19.6002	RPL8B	-1.5538		Uncharacterized	Predicted ribosomal protein; regulated upon yeast-hypha switch; repressed upon phagocytosis by murine macrophage; Spider biofilm repressed
orf19.6070	ENA2	-2.09316	-1.01571	Uncharacterized	Putative sodium transporter; induced by ciclopirox olamine; alkaline induced by Rim101; repressed by high-level peroxide stress; induced in oral candidiasis clinical isolates; possibly essential gene; rat catheter and Spider biofilm induced
orf19.6148		2.06015	1.53128	Uncharacterized	Homolog of nuclear distribution factor NudE, NUDEL; regulates dynein targeting to microtubule plus ends; flow model biofilm repressed
orf19.6249	HAK1	2.34104	1.95185	Uncharacterized	Putative potassium transporter; similar to Schwanniomyces occidentalis Hak1p; amphotericin B induced; induced upon phagocytosis by macrophage; Hap43-repressed; rat catheter biofilm repressed
orf19.6282			-1.08891	Uncharacterized	Ortholog of C. dubliniensis CD36 : Cd36_33320, C. parapsilosis CDC317 : CPAR2_701970, Candida tenuis NRRL Y-1498 : CANTEDRAFT_116124 and Debaryomyces hansenii CBS767 : DEHA2C15818g
orf19.6311		2.67193	1.65953	Uncharacterized	Protein of unknown function; Hap43-induced; rat catheter and Spider biofilm induced
orf19.6402	CYS3	-2.11256		Uncharacterized	Cystathionine gamma-lyase; induced by alkaline, amphotericin B, cadmium stress, oxidative stress via Cap1; possibly adherence-induced; Hog1 regulated; reduced levels in stationary phase yeast cells; Spider and flow model biofilm induced
orf19.6561	LAT1		1.17797	Uncharacterized	Putative dihydrolipoamide acetyltransferase component (E2) of pyruvate dehydrogenase complex; sumoylation target; Spider biofilm repressed
orf19.6580		-1.72572		Uncharacterized	Protein of unknown function; Spider biofilm induced
orf19.6688		-3.37813	-3.90973	Uncharacterized	Protein of unknown function; expression decreases by benomyl treatment or in an azole-resistant strain overexpressing MDR1; Spider biofilm induced
orf19.670.2		3.46818	2.16648	Uncharacterized	Protein of unknown function; hypoxia, Hap43-repressed; ketoconazole induced; induced in oralpharyngeal candidasis; 16h flow model biofilm repressed, late-stage flow model biofilm induced; rat catheter and Spider biofilm induced
orf19.6724	FUM12		1.43674	Uncharacterized	Putative fumarate hydratase; enzyme of citric acid cycle; fluconazole, Efg1 repressed; induced in high iron; protein present in exponential and stationary growth phase
orf19.6785	RPS12	-1.91245		Uncharacterized	Acidic ribosomal protein S12; regulated by Gcn4, activated by Tbf1; repressed by amino acid starvation (3-AT); protein abundance is affected by URA3 expression in CAI-4 strain background; sumoylation target; Spider biofilm repressed
orf19.6816			-1.1465	Uncharacterized	Putative xylose and arabinose reductase; flow model biofilm induced; Spider biofilm repressed
orf19.6834.10	TAR1	3.3525	1.51898	Uncharacterized	Ortholog of S. cerevisiae Tar1p; Transcript Antisense to Ribosomal RNA; encoded within the 25S rRNA gene on the opposite strand; induced by Tbf1
orf19.6837	FMA1	2.07235	2.21117	Uncharacterized	Putative oxidoreductase; induced by ciclopirox olamine; upregulation correlates with clinical development of fluconazole resistance; Spider biofilm repressed
orf19.6852.1			-1.17104	Uncharacterized	Protein of unknown function; Spider biofilm induced
orf19.6864			-1.53482	Uncharacterized	Putative ubiquitin-protein ligase; role in protein ubiquitination; Spider biofilm induced
orf19.687.1	RPL25	-1.97859		Uncharacterized	Putative rRNA-binding ribosomal protein component of the 60S ribosomal subunit; Hap43-induced; colony morphology-related gene regulation by Ssn6
orf19.692			-1.12144	Uncharacterized	Protein of unknown function; Hap43-repressed gene; rat catheter and Spider biofilm induced
orf19.6983			-1.26041	Uncharacterized	Protein of unknown function; Hap43-repressed gene; repressed by nitric oxide; Spider biofilm induced
orf19.6996	MNN14	-1.61892		Uncharacterized	Predicted alpha-1,3-mannosyltransferase activity with a role in protein glycosylation; Hap43-repressed; Spider biofilm induced
orf19.7015	RPP0	-1.45834		Uncharacterized	Putative ribosomal protein; antigenic in mouse; repressed upon phagocytosis by murine macrophage; induced by Tbf1; overlaps orf19.7014; Spider biofilm repressed
orf19.7283		-2.05858	-1.6899	Uncharacterized	Protein of unknown function; rat catheter and Spider biofilm induced
orf19.7306		1.40661		Uncharacterized	Aldo-keto reductase; increased transcript associated with MDR1 overexpression, benomyl or long-term fluconazole treatment; overexpression does not affect drug or oxidative stress sensitivity; stationary phase enriched; flow biofim repressed
orf19.7362	SKN1	-1.71697		Uncharacterized	Protein with a role in beta-1,6-glucan synthesis; probable N-glycosylated type II membrane protein; transcript and mRNA length change induced by yeast-hypha transition; induced by Rim101, caspofungin; rat catheter and Spider biofilm induced
orf19.7498	LEU1	-2.24037	-1.41755	Uncharacterized	3-isopropylmalate dehydratase; antigenic in humans; repressed in hyphae; alkaline repressed; upregulated by human whole blood or PMNs; regulated by Sef1, Sfu1, and Hap43; rat catheter biofilm induced, Spider biofilm repressed
orf19.7502		-1.47235	-1.42168	Uncharacterized	Protein of unknown function; Hap43-induced gene; upregulated in a cyr1 null mutant; Spider biofilm induced
orf19.7514	PCK1		1.74184	Uncharacterized	Phosphoenolpyruvate carboxykinase; glucose, C-source, yeast-hypha, Hap43 regulated; fluconazole, phagocytosis, H2O2, oral candidasis, Spider/rat catheter/flow model biofilm induced; repressed in biofilm by Bcr1, Tec1, Ndt80, Rob1, Brg1
orf19.753	MNN15	-1.47455		Uncharacterized	Putative alpha-1,3-mannosyltransferase; predicted role in protein O-linked glycosylation; Spider biofilm induced
orf19.7550	IFA14	-4.18503	-2.60337	Uncharacterized	Putative LPF family protein; Plc1-regulated; induced by alpha pheromone in SpiderM medium
orf19.7634	MCD1	2.91978		Uncharacterized	Alpha-kleisin cohesin complex subunit; for sister chromatid cohesion in mitosis and meiosis; repressed by alpha pheromone in SpiderM medium; periodic cell-cycle expression; Hap43-repressed; rat catheter and Spider biofilm repressed
orf19.7675			1.00993	Uncharacterized	Mitochondrial ribosomal protein of the large subunit; Spider biofilm repressed
orf19.771	LPG20		-1.48949	Uncharacterized	Aldo-keto reductase family protein; similar to aryl alcohol dehydrogenases; osmotic stress-induced, correlates with overexpression of MDR1 in fluconazole-resistant isolate; stationary phase enriched protein
orf19.787		2.42939	1.99034	Uncharacterized	Protein of unknown function
orf19.84	CAN3		-1.1254	Uncharacterized	Predicted amino acid transmembrane transporter; transcript regulated by white-opaque switch; Hap43-repressed gene
orf19.88	ILV5	-2.50974	-1.65244	Uncharacterized	Ketol-acid reductoisomerase; antigenic; regulated by Gcn4; GlcNAc, amino acid starvation (3-AT)-induced; macrophage-repressed protein; protein present in exponential and stationary phase; flow model and Spider biofilm repressed
orf19.946	MET14	-1.94906		Uncharacterized	Putative adenylylsulfate kinase; predicted role in sulfur metabolism; possibly adherence-induced; protein present in exponential and stationary growth phase yeast; F-12/CO2 biofilm induced
orf19.1353			-1.04644	Dubious	Protein of unknown function; repressed by yeast-hypha switch; Ras1-regulated; oral infection induced; mutants defective in damage to oral epithelium; flow model biofilm induced; Spider biofilm induced
orf19.2431		-2.6098	-2.22857	Dubious	Dubious open reading frame, only conserved in Candida dubliniensis; induced by alpha pheromone in SpiderM medium; mRNA binds She3; Spider biofilm induced; flow model biofilm repressed
orf19.3503		-1.87128		Dubious	Ortholog of Candida albicans WO-1 : CAWG_05160
orf19.4070		2.01716		Dubious	Ortholog of C. dubliniensis CD36 : Cd36_23270

## Sheet: hms1
ORF	Alternative Name	baseMean	log2 (mut/wt)	P value	- log10 P value	CGD Description
orf19.10	ALK8	219.213	-0.627748	0.00782309	2.10662	Alkane-inducible cytochrome P450; catalyzes hydroxylation of lauric acid to hydroxylauric acid; overproduction causes fluconazole resistance in a wild-type background and causes multidrug resistance in a cdr1 cdr2 double mutant background
orf19.100	orf19.100	753.306	-0.688566	3.64267e-05	4.43858	Predicted ORF in Assemblies 19, 20 and 21
orf19.1002	orf19.1002	546.654	-0.201542	0.28298	0.548244	Predicted ORF in Assemblies 19, 20 and 21; possibly spurious ORF (Annotation Working Group prediction)
orf19.1005	orf19.1005	144.821	0.212115	0.427926	0.368631	Predicted ORF in Assemblies 19, 20 and 21
orf19.1007	orf19.1007	2427.03	0.175447	0.166599	0.778327	Putative transcription factor with bZIP DNA-binding motif
orf19.1008	orf19.1008	23.1562	-0.146368	0.674578	0.170968	Predicted ORF in Assemblies 19, 20 and 21
orf19.1009	orf19.1009	42.1195	0.31451	0.365144	0.437536	Predicted ORF in Assemblies 19, 20 and 21
orf19.101	orf19.101	581.465	-0.750805	1.55718e-05	4.80766	Predicted ORF in Assemblies 19, 20 and 21
orf19.1010	MNT3	1265.27	-0.0633286	0.658637	0.181354	Protein with similarity to mannosyltransferases; transcription is elevated in cyr1, chk1, nik1, and sln1 homozygous null mutants; fungal-specific (no human or murine homolog)
orf19.1011	orf19.1011	6773.46	-0.149402	0.186408	0.729535	Predicted ORF in Assemblies 19, 20 and 21
orf19.1012	orf19.1012	1825.13	0.121572	0.351129	0.454534	Predicted ORF in Assemblies 19, 20 and 21
orf19.102	orf19.102	1424.07	-0.822584	2.20956e-09	8.65569	Predicted ORF in Assemblies 19, 20 and 21; possibly spurious ORF (Annotation Working Group prediction)
orf19.1026	orf19.1026	1256.19	-0.0316509	0.822499	0.0848646	Predicted ORF in Assemblies 19, 20 and 21
orf19.1026.1	orf19.1026.1	219.687	0.0217088	0.926735	0.0330446	ORF, Uncharacterized
orf19.1027	PDR16	1153.96	-0.80381	3.07619e-08	7.51199	Phosphatidylinositol transfer protein; increased transcription correlates with CDR1 and CDR2 overexpression and azole resistance; induced by fluphenazine, 17-beta-estradiol, ethynyl estradiol, nitric oxide; farnesol-downregulated in biofilm
orf19.1028	orf19.1028	880.135	-0.143015	0.367749	0.434449	Predicted ORF in Assemblies 19, 20 and 21
orf19.1029	orf19.1029	708.611	0.133022	0.417918	0.378909	Predicted ORF in Assemblies 19, 20 and 21
orf19.103	KAR5	156.574	-0.764522	0.00390587	2.40828	Protein of unknown function; induced by alpha factor
orf19.1030	orf19.1030	6858.26	0.279815	0.0120603	1.91864	Predicted ORF in Assemblies 19, 20 and 21
orf19.1031	HMG1	3554.73	0.33698	0.00503781	2.29776	HMG-CoA reductase; enzyme of sterol pathway; inhibited by lovastatin; gene not transcriptionally regulated in response to lovastatin and fluconazole
orf19.1032	SKO1	2010.02	0.0639077	0.620719	0.207105	Protein similar to S. cerevisiae Sko1p; mutation causes no obvious phenotype; induced by osmotic stress via Hog1p
orf19.1033	STR2	2431.86	-0.266468	0.0316774	1.49925	Protein not essential for viability; similar to S. cerevisiae Str2p, which is cystathionine gamma-synthase involved in sulfur metabolism
orf19.1034	orf19.1034	1611.5	-0.668724	6.13231e-07	6.21238	Predicted ORF in Assemblies 19, 20 and 21; caspofungin repressed
orf19.1035	WAR1	1380.92	-0.285026	0.0424452	1.37217	Predicted zinc-finger protein involved in resistance to weak organic acids; has similarity to S. cerevisiae War1p, which is a transcription factor involved in the regulation of weak acid stress response genes
orf19.1036	MNS1	2251.91	-0.131344	0.30552	0.51496	Putative alpha-mannosidase
orf19.1037	orf19.1037	338.728	0.297849	0.147496	0.831221	Predicted ORF in Assemblies 19, 20 and 21
orf19.1039	orf19.1039	1416.31	-0.113683	0.409467	0.387781	Predicted ORF in Assemblies 19, 20 and 21
orf19.104	orf19.104	214.112	-0.319073	0.181124	0.742024	Predicted ORF in Assemblies 19, 20 and 21; possibly spurious ORF (Annotation Working Group prediction); transcription is induced in response to alpha pheromone in SpiderM medium
orf19.1040	MAD2	816.225	0.000725406	0.996415	0.00155953	Protein required for the spindle assembly checkpoint of the cell cycle; necessary for survival in host cell macrophages and for virulence in a mouse model of systemic candidiasis
orf19.1041	orf19.1041	738.254	0.130054	0.422017	0.37467	Predicted ORF in Assemblies 19, 20 and 21
orf19.1042	POR1	34694.5	0.731664	6.18747e-11	10.2085	Protein described as similar to mitochondrial outer membrane porin; in detergent-resistant membrane fraction
orf19.1043	orf19.1043	795.592	0.501467	0.00156755	2.80478	Predicted ORF in Assemblies 19, 20 and 21
orf19.1045	orf19.1045	3244.7	0.12642	0.291527	0.535322	Predicted ORF in Assemblies 19, 20 and 21
orf19.1047	ERB1	5579.19	0.093603	0.410414	0.386778	Predicted ORF in Assemblies 19, 20 and 21; hyphal repressed; macrophage repressed
orf19.1048	IFD6	4325.76	-1.69305	4.73382e-48	47.3248	Aldo-keto reductase family member; similar to aryl alcohol dehydrogenases, S. cerevisiae Ypl088wp; increased protein correlates with MDR1 overexpression (but not CDR1 or CDR2) in fluconazole-resistant clinical isolates; farnesol regulated
orf19.1049	orf19.1049	501.002	0.330369	0.0757799	1.12045	Predicted ORF in Assemblies 19, 20 and 21; expression upregulated during planktonic growth
orf19.105	HAL22	1215.48	-0.605629	2.18986e-05	4.65958	Putative phosphoadenosine-5'-phosphate
orf19.1050	orf19.1050	410.429	0.224081	0.245121	0.61062	Predicted ORF in Assemblies 19, 20 and 21; possibly spurious ORF (Annotation Working Group prediction)
orf19.1051	HTA2	1984.54	-0.101691	0.430552	0.365975	Protein described as histone H2A; farnesol regulated
orf19.1052	orf19.1052	2731.58	-0.213395	0.0879645	1.05569	Predicted histone H2B
orf19.1053	orf19.1053	2177.28	-0.20317	0.139398	0.855743	Predicted ORF in Assemblies 19, 20 and 21
orf19.1054	orf19.1054	1500.89	-0.164124	0.233985	0.630811	Predicted ORF in Assemblies 19, 20 and 21; possibly spurious ORF (Annotation Working Group prediction)
orf19.1055	CDC3	11447.4	0.335958	0.0016751	2.77596	Septin; essential for viability; functional homolog of S. cerevisiae Cdc3p; down-regulation associated with azole resistance; macrophage/pseudohyphal-repressed; gene has intron
orf19.1057	orf19.1057	1767.58	-0.420099	0.00190095	2.72103	Predicted ORF in Assemblies 19, 20 and 21
orf19.1058	orf19.1058	4913.86	0.256625	0.0267848	1.57211	Predicted ORF in Assemblies 19, 20 and 21
orf19.1059	HHF1	2469.13	-0.0467338	0.711556	0.147791	Putative histone H4; reduced mRNA in homozygous fkh2 null mutant; regulated by Efg1p; fluconazole induced; amphotericin B repressed; farnesol regulated; shows colony morphology-related gene regulation by Ssn6p
orf19.1060	orf19.1060	145.695	0.284145	0.291964	0.53467	Predicted ORF in Assemblies 19, 20 and 21; possibly spurious ORF (Annotation Working Group prediction)
orf19.1061	HHT21	560.133	0.283875	0.106323	0.973374	Putative histone H3; amphotericin B repressed; regulated by Efg1p; farnesol regulated
orf19.1062	orf19.1062	26.4502	1.21218	0.000551341	3.25858	Predicted ORF in Assemblies 19, 20 and 21
orf19.1063	orf19.1063	312.389	0.483239	0.0252927	1.597	Predicted ORF in Assemblies 19, 20 and 21
orf19.1064	ACS2	36536.4	0.830188	6.8986e-12	11.1612	Probable acetyl-CoA synthetase, similar to known fungal acetyl-CoA synthetases; antigenic during murine systemic infection; antigenic in human; upregulated by Efg1p; macrophage-induced protein; soluble protein in hyphae
orf19.1065	SSA2	2169.18	0.886553	2.864e-09	8.54303	Cell-surface protein of the HSP70 family; antigenic; role in sensitivity to beta-defensin peptides; localizes to surface of hyphae, but not yeast-form cells; farnesol-downregulated in biofilm; caspofungin repressed
orf19.1066	orf19.1066	303.693	0.204046	0.342474	0.465372	Predicted ORF in Assemblies 19, 20 and 21
orf19.1067	GPM2	3287.4	-0.899832	4.03825e-14	13.3938	Protein described as phosphoglycerate mutase; decreased expression in hyphae compared to yeast-form cells; macrophage/pseudohyphal-repressed; induced by high levels of peroxide stress
orf19.1069	RPN4	84241.6	0.274117	0.0103418	1.98541	DNA binding protein with Cys2-His2 zinc-finger; putative regulator of proteasome genes; DNA recognition sequence
orf19.107	orf19.107	4594.74	-0.55192	2.49385e-06	5.60313	Predicted ORF in Assemblies 19, 20 and 21
orf19.1070	orf19.1070	1981.06	0.3102	0.0434086	1.36242	Predicted ORF in Assemblies 19, 20 and 21
orf19.1075	orf19.1075	181.075	-0.913824	0.000279279	3.55396	Predicted ORF in Assemblies 19, 20 and 21; possibly spurious ORF (Annotation Working Group prediction)
orf19.1077	ATM1	1392.64	-0.508896	0.000315829	3.50055	Member of MDR subfamily of ABC family; similar to S. cerevisiae ABC transporter, Atm1p; transcriptionally regulated by iron; expression greater in low iron; induced by nitric oxide in yhb1 mutant
orf19.1078	HBR2	2195.33	-0.497435	8.27745e-05	4.0821	Uncharacterized protein, regulated by Gcn4p and hemoglobin
orf19.1080	orf19.1080	159.001	-0.390936	0.14874	0.827574	Predicted ORF in Assemblies 19, 20 and 21; possibly spurious ORF (Annotation Working Group prediction)
orf19.1082	orf19.1082	387.53	-0.754489	0.000143307	3.84373	Predicted ORF in Assemblies 19, 20 and 21
orf19.1082.1	orf19.1082.1	4339.24	-0.117455	0.30645	0.51364	ORF Predicted by Annotation Working Group
orf19.1083	orf19.1083	950.702	-0.589748	9.92026e-05	4.00348	Predicted ORF in Assemblies 19, 20 and 21; macrophage-induced gene; possibly spurious ORF (Annotation Working Group prediction)
orf19.1084	CDC39	17923.9	-0.487853	7.83351e-06	5.10604	Protein similar to S. cerevisiae Cdc39p, which is part of the CCR4-NOT transcription regulatory complex; transposon mutation affects filamentous growth
orf19.1085	orf19.1085	5968.94	-0.349175	0.00201222	2.69632	Predicted ORF in Assemblies 19, 20 and 21
orf19.1086	orf19.1086	5653.39	-0.320964	0.0141166	1.85027	Predicted ORF in Assemblies 19, 20 and 21
orf19.1087	orf19.1087	2596.71	-0.730447	1.43944e-08	7.84181	Predicted ORF in Assemblies 19, 20 and 21
orf19.1089	orf19.1089	1900.62	-0.396577	0.00219326	2.65891	Predicted ORF in Assemblies 19, 20 and 21
orf19.109	orf19.109	2065.94	-0.498211	0.000240088	3.61963	Predicted ORF in Assemblies 19, 20 and 21
orf19.1090	orf19.1090	121.8	-0.55542	0.0488058	1.31153	Predicted ORF in Assemblies 19, 20 and 21; possibly spurious ORF (Annotation Working Group prediction)
orf19.1091	orf19.1091	3451.15	-0.462127	9.21074e-05	4.03571	Putative ortholog of S. cerevisiae Nop8p, which is a nucleolar protein required for 60S ribosomal subunit biogenesis
orf19.1092	orf19.1092	2440.26	-0.291071	0.0191816	1.71711	Predicted ORF in Assemblies 19, 20 and 21
orf19.1093	FLO8	9444.22	-1.14729	3.3938e-26	25.4693	Transcription factor; required for wild-type hyphal formation; regulates hyphal gene expression; required for virulence in mouse systemic infection; binds Efg1p; has LUFS domain; functional homolog of S. cerevisiae Flo8p
orf19.1095	orf19.1095	3523.85	-0.677994	1.46813e-07	6.83324	Predicted ORF in Assemblies 19, 20 and 21
orf19.1096	orf19.1096	1460.61	-0.819797	6.70088e-09	8.17387	Predicted ORF in Assemblies 19, 20 and 21
orf19.1097	ALS2	8139.85	-2.08276	6.56655e-80	79.1827	ALS family protein; role in adhesion, biofilm formation, germ tube induction; expressed at infection of human buccal epithelial cells; putative GPI-anchor; induced by ketoconazole, low iron and at cell wall regeneration; regulated by Sfu1p
orf19.11	orf19.11	136.583	-0.4794	0.0788003	1.10347	Gene transcription regulated by Mig1p and Tup1p; possibly spurious ORF
orf19.1105	orf19.1105	83.8223	0.538068	0.0819484	1.08646	Predicted ORF in Assemblies 19, 20 and 21; possibly spurious ORF (Annotation Working Group prediction)
orf19.1105.2	PGA56	159826	-0.313967	0.00577221	2.23866	Regulator of sorbose utilization; putative GPI-anchor; predicted helix-loop helix domain; hyphal induced; induced during cell wall regeneration; shows colony morphology-related gene regulation by Ssn6p; predicted nuclear localization
orf19.1105.3	orf19.1105.3	32.8045	0.0110802	0.974853	0.0110608	ORF Predicted by Annotation Working Group
orf19.1106	orf19.1106	484.137	-0.222718	0.224678	0.648439	Predicted ORF in Assemblies 19, 20 and 21; fluconazole-induced
orf19.1107	orf19.1107	1663.1	-0.0705353	0.596212	0.224599	Predicted ORF in Assemblies 19, 20 and 21
orf19.1108	HAM1	1391.74	0.0518049	0.707047	0.150552	Predicted ORF in Assemblies 19, 20 and 21; caspofungin repressed; regulated by Gcn2p and Gcn4p
orf19.1109	orf19.1109	878.88	0.0644334	0.676792	0.169545	Predicted ORF in Assemblies 19, 20 and 21
orf19.111	CAN2	5904.45	-1.48032	2.53075e-34	33.5968	Putative amino acid permease; transcription is regulated by Nrg1p and Tup1p; caspofungin induced; flucytosine induced; shows colony morphology-related gene regulation by Ssn6p; ; fungal-specific
orf19.1110	orf19.1110	486.339	-0.397105	0.0305482	1.51501	Thiamine pyrophosphokinase, phosphorylates thiamine to produce the coenzyme thiamine pyrophosphate (thiamine diphosphate); active as a homodimer
orf19.1111	orf19.1111	1185.01	-0.288726	0.0502414	1.29894	Predicted ORF in Assemblies 19, 20 and 21
orf19.1112	BUD7	3999.32	-0.050579	0.669257	0.174407	Predicted ORF in Assemblies 19, 20 and 21; fungal-specific (no human or murine homolog)
orf19.1113	orf19.1113	474.865	-0.381581	0.0401601	1.39621	Predicted ORF in Assemblies 19, 20 and 21; possibly spurious ORF (Annotation Working Group prediction)
orf19.1114	orf19.1114	1114.07	0.818423	7.82035e-08	7.10677	Predicted ORF in Assemblies 19, 20 and 21
orf19.1115	GUK1	804.714	0.594684	0.000370411	3.43132	Putative guanylate kinase; identified in extracts from biofilm and planktonic cells
orf19.1116	orf19.1116	836.446	-0.398702	0.0161191	1.79266	Predicted ORF in Assemblies 19, 20 and 21; possibly spurious ORF (Annotation Working Group prediction)
orf19.1117	orf19.1117	104.44	0.350401	0.236921	0.625396	Predicted ORF in Assemblies 19, 20 and 21
orf19.1119	MTR10	4143.49	-0.155051	0.185384	0.731927	Transcription is regulated by Mig1p
orf19.1120	FAV2	887.631	-2.02615	6.80923e-30	29.1669	Induced by mating factor in MTLa/MTLa opaque cells; greater mRNA abundance observed in a cyr1 homozygous null mutant than in wild type; filament induced; regulated by Nrg1p, Rfg1p, Tup1p; possibly spurious ORF (AWG prediction)
orf19.1121	orf19.1121	650.425	0.203865	0.235472	0.62806	Predicted ORF in Assemblies 19, 20 and 21
orf19.1122	orf19.1122	37.1583	0.290101	0.407492	0.389881	Predicted ORF in Assemblies 19, 20 and 21; transcription is induced in response to alpha pheromone in SpiderM medium
orf19.1123	orf19.1123	14.4165	0.372753	0.258027	0.588335	Predicted ORF in Assemblies 19, 20 and 21
orf19.1124	orf19.1124	279.769	-0.305085	0.161965	0.79058	Predicted ORF in Assemblies 19, 20 and 21
orf19.1124.2	orf19.1124.2	156.763	0.370069	0.15912	0.798275	Predicted ORF in Assemblies 19, 20 and 21
orf19.113	CIP1	1228.02	-0.976026	8.70978e-11	10.06	Protein with slight similarity to plant isoflavone reductase; transcription induced by cadmium (specifically, not by other heavy metals or heat shock), yeast-hyphal switch, oxidative stress (via Cap1p), or macrophage interaction
orf19.1133	MSB1	2420.95	0.603623	1.30805e-06	5.88338	Predicted ORF in Assemblies 19, 20 and 21; expression in S. cerevisiae flo8 and flo11 mutants suggests a role in regulation of adhesion factors
orf19.1135	CAS1	1628.05	0.0273174	0.844441	0.0734305	Putative transcription factor with beta-barrel DNA-binding motif; mutation causes marginal increase in caspofungin sensitivity
orf19.1136	orf19.1136	568.25	-0.337152	0.0531853	1.27421	Predicted ORF in Assemblies 19, 20 and 21
orf19.1137	orf19.1137	784.348	-0.156636	0.32466	0.488572	Predicted ORF in Assemblies 19, 20 and 21
orf19.1139	orf19.1139	14347.6	-0.245454	0.0204902	1.68845	Predicted ORF in Assemblies 19, 20 and 21
orf19.114	orf19.114	875.371	-0.99917	1.17928e-10	9.92838	Predicted ORF in Assemblies 19, 20 and 21
orf19.1140	orf19.1140	778.66	0.513946	0.00133976	2.87297	Predicted ORF in Assemblies 19, 20 and 21; possibly spurious ORF (Annotation Working Group prediction)
orf19.1142	orf19.1142	1481.45	-0.14445	0.292574	0.533765	Predicted ORF in Assemblies 19, 20 and 21; transcription is induced in response to alpha pheromone in SpiderM medium
orf19.1143	orf19.1143	1071.41	-0.134417	0.37136	0.430205	Predicted ORF in Assemblies 19, 20 and 21
orf19.1144	orf19.1144	27364.7	-0.31225	0.00265899	2.57528	Predicted ORF in Assemblies 19, 20 and 21
orf19.1146	orf19.1146	2021.99	-0.406899	0.00149995	2.82392	Predicted ORF in Assemblies 19, 20 and 21
orf19.1148	orf19.1148	10.6501	0.540582	0.0858988	1.06601	Predicted ORF in Assemblies 19, 20 and 21
orf19.1149	MRF1	10719.6	-0.34948	0.00135474	2.86815	Protein similar to mitochondrial respiratory proteins; increased transcription is observed upon benomyl treatment; induced by nitric oxide; induced in core stress response; oxidative stress-induced via Cap1p
orf19.115	orf19.115	419.942	-0.892542	4.04372e-06	5.39322	Predicted ORF in Assemblies 19, 20 and 21; possibly spurious ORF (Annotation Working Group prediction)
orf19.1150	orf19.1150	1282.81	-0.228491	0.135269	0.868803	Predicted ORF in Assemblies 19, 20 and 21; regulated by Gcn2p and Gcn4p
orf19.1150.1	orf19.1150.1	293.099	0.240529	0.263607	0.579043	ORF Predicted by Annotation Working Group
orf19.1152	orf19.1152	5631.64	-0.0606263	0.588276	0.230419	Predicted ORF in Assemblies 19, 20 and 21; regulated by Gcn2p and Gcn4p; induced in core stress response
orf19.1153	GAD1	26912.6	-0.175922	0.113418	0.945318	Protein described as glutamate decarboxylase; macrophage-downregulated gene; alkaline downregulated; amphotericin B induced
orf19.1154	EGD1	6772.23	0.20207	0.0684143	1.16485	Predicted ORF in Assemblies 19, 20 and 21; soluble protein in hyphae; macrophage/pseudohyphal-induced
orf19.1155	DPP2	540.651	-0.142031	0.429463	0.367075	Predicted ORF in Assemblies 19, 20 and 21; similar to S. cerevisiae pyrophosphate phosphatase Lpp1p; possible role in farnesol biosynthesis
orf19.1156	FUS1	186.544	0.14523	0.562336	0.250004	Probable ortholog of S. cerevisiae Fus1p, which is a membrane protein required for mating; transcription is activated by Cph1p in mating type a cells, homozygous for the MTLa locus; alpha factor induced
orf19.1158	orf19.1158	181.969	-0.398149	0.112579	0.948543	Predicted ORF in Assemblies 19, 20 and 21
orf19.1159	orf19.1159	920.219	-0.594391	0.000105443	3.97698	Predicted ORF in Assemblies 19, 20 and 21; similar to A. nidulans CYSA serine O-trans-acetylase, suggesting that C. albicans uses an O-acetyl-serine (OAS) pathway of sulfur assimilation; induced upon biofilm formation
orf19.1160	orf19.1160	956.857	0.264132	0.0797607	1.09821	Predicted ORF in Assemblies 19, 20 and 21
orf19.1161	PLD1	13965.5	0.496378	3.39776e-06	5.46881	Phospholipase D1; required for phosphatidic acid and for most diacylglycerol production; required for wild-type mouse virulence, but not rat oral virulence; mutant defect in hyphal growth on solid substrates; similar to S. cerevisiae Spo14p
orf19.1162	orf19.1162	2138.29	0.204979	0.133587	0.874236	Predicted ORF in Assemblies 19, 20 and 21; increased transcription is observed upon benomyl treatment
orf19.1162.1	orf19.1162.1	385.551	-0.338977	0.0898284	1.04659	ORF Predicted by Annotation Working Group
orf19.1163	orf19.1163	1092.03	-0.0280112	0.853068	0.0690164	Predicted ORF in Assemblies 19, 20 and 21
orf19.1164	GAR1	4740.16	0.453472	6.92721e-05	4.15944	Predicted ORF in Assemblies 19, 20 and 21; macrophage/pseudohyphal-induced
orf19.1166	CTA3	9452.98	0.194382	0.0735525	1.1334	Protein similar to S. cerevisiae Ede1p, which is involved in endocytosis; activates transcription in 1-hybrid assay in S. cerevisiae
orf19.1167	orf19.1167	357.645	-0.0371583	0.856353	0.0673472	Predicted ORF in Assemblies 19, 20 and 21
orf19.1168	orf19.1168	4233.09	-0.0205709	0.868646	0.0611574	Predicted zinc-finger protein of unknown function
orf19.1169	orf19.1169	1465.61	0.347338	0.0111764	1.9517	Predicted ORF in Assemblies 19, 20 and 21
orf19.117	orf19.117	9177.29	-0.788856	1.12801e-11	10.9477	Predicted ORF in Assemblies 19, 20 and 21
orf19.1170	ARO7	981.389	0.0155466	0.918092	0.0371139	Putative chorismate mutase; fungal-specific
orf19.1171	orf19.1171	30.804	0.447225	0.204356	0.689612	Predicted ORF in Assemblies 19, 20 and 21
orf19.1177	orf19.1177	2680.21	-0.345334	0.00503259	2.29821	Predicted ORF in Assemblies 19, 20 and 21
orf19.1178	orf19.1178	145.028	-0.700061	0.00902204	2.0447	Putative transcription factor with bZIP DNA-binding motif
orf19.1179	orf19.1179	4346.51	-0.109218	0.393149	0.405443	Transcriptionally regulated by iron; expression greater in high iron; possibly subject to Kex2p processing
orf19.118	FAD2	22647.9	-0.00475711	0.964937	0.0155009	Delta-12 fatty acid desaturase, involved in production of linoleic acid, which is a major component of membranes
orf19.1180	orf19.1180	2556.56	-0.613682	6.95367e-07	6.15779	Predicted ORF in Assemblies 19, 20 and 21
orf19.1181	orf19.1181	465.596	-0.9308	1.18584e-06	5.92597	Predicted ORF in Assemblies 19, 20 and 21
orf19.1182	orf19.1182	721.953	-1.0437	4.92339e-10	9.30774	Predicted ORF in Assemblies 19, 20 and 21
orf19.1183	orf19.1183	3019.85	-1.21244	1.00085e-23	22.9996	Predicted ORF in Assemblies 19, 20 and 21
orf19.1185	orf19.1185	7506.24	-0.504407	1.46464e-05	4.83427	Predicted ORF in Assemblies 19, 20 and 21
orf19.1186	orf19.1186	3089.32	-0.215376	0.103539	0.984894	Predicted ORF in Assemblies 19, 20 and 21; possibly spurious ORF (Annotation Working Group prediction)
orf19.1187	CPH2	15121	-0.349786	0.00129051	2.88924	Transcriptional activator of hyphal growth; Myc bHLH family: directly regulates Tec1p, which regulates hypha-specific genes; probably homodimeric, phosphorylated; enhances S. cerevisiae nitrogen starvation-induced pseudohyphal growth
orf19.1189	orf19.1189	15482.4	-1.80544	4.0209e-56	55.3957	Predicted ORF in Assemblies 19, 20 and 21; transcription regulated upon yeast-hyphal switch
orf19.119	orf19.119	257.95	-0.563106	0.0129032	1.8893	Predicted ORF in Assemblies 19, 20 and 21
orf19.1190	orf19.1190	7748.5	-0.487789	1.40354e-05	4.85278	Predicted ORF in Assemblies 19, 20 and 21
orf19.1191	orf19.1191	7508.77	-0.426581	0.000144779	3.83929	Predicted ORF in Assemblies 19, 20 and 21
orf19.1192	DNA2	1746.01	-0.224174	0.0891514	1.04987	Protein similar to S. cerevisiae Dna2p, which is a DNA replication factor involved in DNA repair; induced under hydroxyurea treatment
orf19.1193	GNP1	78362.7	-0.7684	2.4817e-11	10.6053	Protein described as similar to asparagine and glutamine permease; fluconazole or caspofungin induced; transcription is regulated by Nrg1p, Mig1p, Tup1p, Gcn2p, Gcn4p, and alkaline regulated by Rim101p; fungal-specific
orf19.1195	orf19.1195	6486.3	-0.353085	0.00177561	2.75065	Predicted ORF in Assemblies 19, 20 and 21
orf19.1196	orf19.1196	2975.98	-0.756165	7.65612e-10	9.11599	Predicted ORF in Assemblies 19, 20 and 21
orf19.1198	orf19.1198	1092.13	-0.598658	5.57082e-05	4.25408	Predicted ORF in Assemblies 19, 20 and 21
orf19.1199	NOP5	12356.4	-0.319562	0.00566745	2.24661	Protein similar to S. cerevisiae Nop5p protein of small nucleolar ribonucleoprotein complex; transposon mutation affects filamentous growth; macrophage/pseudohyphal-induced
orf19.120	orf19.120	132.879	-0.425352	0.122803	0.91079	Predicted protein C-terminal S-isoprenylcysteine carboxyl O-methyltransferase activity
orf19.1200	orf19.1200	2382.97	-1.07357	1.50823e-17	16.8215	Predicted ORF in Assemblies 19, 20 and 21; possibly spurious ORF (Annotation Working Group prediction)
orf19.1201	orf19.1201	3551.6	-1.01602	6.24011e-16	15.2048	Predicted ORF in Assemblies 19, 20 and 21
orf19.1202	orf19.1202	1256.88	-0.663558	4.39222e-06	5.35732	Predicted ORF in Assemblies 19, 20 and 21
orf19.1203	SRO77	5247.62	-0.861293	5.11245e-13	12.2914	Predicted ORF in Assemblies 19, 20 and 21; filament induced; fungal-specific (no human or murine homolog)
orf19.1203.1	orf19.1203.1	5487.92	-0.250071	0.0397372	1.4008	ORF Predicted by Annotation Working Group
orf19.1204	orf19.1204	1358.88	-0.800603	8.46082e-09	8.07259	Predicted ORF in Assemblies 19, 20 and 21
orf19.1207	orf19.1207	528.766	0.0321715	0.858404	0.0663083	Predicted ORF in Assemblies 19, 20 and 21
orf19.1208	orf19.1208	356.556	0.167888	0.406326	0.391126	Predicted ORF in Assemblies 19, 20 and 21
orf19.121	orf19.121	870.775	-0.493603	0.00225745	2.64638	Predicted ORF in Assemblies 19, 20 and 21
orf19.1210	orf19.1210	2864.42	-0.534834	1.13521e-05	4.94492	Predicted ORF in Assemblies 19, 20 and 21
orf19.1212	orf19.1212	11462.9	-0.443156	3.43267e-05	4.46437	Predicted ORF in Assemblies 19, 20 and 21
orf19.1214	orf19.1214	13104.5	-0.365946	0.000580577	3.23614	Predicted ORF in Assemblies 19, 20 and 21
orf19.1215	orf19.1215	164.215	-0.812192	0.00371882	2.4296	Predicted ORF in Assemblies 19, 20 and 21
orf19.1217	orf19.1217	3403.27	-0.471815	0.000104114	3.98249	Predicted ORF in Assemblies 19, 20 and 21
orf19.1219	orf19.1219	984.419	-0.54071	0.000334371	3.47577	Predicted ORF in Assemblies 19, 20 and 21
orf19.122	CDC20	1705.14	-0.862183	4.31769e-09	8.36475	Protein similar to S. cerevisiae Cdc20p, which is a cell-cycle regulated activator of the anaphase promoting complex; induced under Cdc5p depletion
orf19.1220	RVS167	11991.9	-0.509598	1.96095e-06	5.70753	Predicted ORF in Assemblies 19, 20 and 21; cosediments with phosphorylated Myo5p
orf19.1221	ALG2	2092.32	-0.539274	2.51222e-05	4.59994	Putative mannosyltransferase involved in cell wall mannan biosynthesis; transcription is elevated in chk1, nik1, and sln1 homozygous null mutants
orf19.1223	DBF2	977.875	0.166044	0.270465	0.567889	Predicted ORF in Assemblies 19, 20 and 21
orf19.1224	FRP3	884.687	0.0977205	0.525231	0.27965	Upregulated in the presence of human neutrophils; fluconazole-downregulated; repressed by nitric oxide
orf19.1225	orf19.1225	2015.49	-0.359093	0.00739128	2.13128	Predicted ORF in Assemblies 19, 20 and 21; possibly spurious ORF (Annotation Working Group prediction)
orf19.1227	orf19.1227	218.423	-0.168531	0.476552	0.32189	Putative transcription factor with zinc cluster DNA-binding motif; possibly spurious ORF
orf19.1228	orf19.1228	1449.39	0.0618709	0.65071	0.186612	Predicted ORF in Assemblies 19, 20 and 21
orf19.1229	orf19.1229	4825.43	-0.529627	3.32419e-06	5.47831	Predicted ORF in Assemblies 19, 20 and 21
orf19.123	orf19.123	328.933	-0.558902	0.0171853	1.76484	Predicted ORF in Assemblies 19, 20 and 21; possibly spurious ORF (Annotation Working Group prediction)
orf19.1232	VRG4	7785.17	-0.397814	0.000272968	3.56389	GDP-mannose transporter; essential; required for glycosylation, hyphal growth; functional homolog of S. cerevisiae Vrg4p, which imports GDP-mannose from cytoplasm to Golgi for protein and lipid mannosylation; no mammalian homolog
orf19.1233	ADE4	7388.45	0.128104	0.258433	0.587652	Predicted ORF in Assemblies 19, 20 and 21; flucytosine induced
orf19.1234	FGR6-10	825.215	0.0801936	0.649371	0.187507	Protein lacking an ortholog in S. cerevisiae; member of a family of related proteins; transposon mutation affects filamentous growth
orf19.1235	HOM3	5767.44	-0.778898	6.81972e-11	10.1662	Putative L-aspartate 4-P-transferase; fungal-specific
orf19.1236	orf19.1236	5350.45	-0.00830383	0.941221	0.0263085	Predicted ORF in Assemblies 19, 20 and 21
orf19.1237	ARO9	7300.51	0.741597	1.54805e-11	10.8102	Predicted ORF in Assemblies 19, 20 and 21
orf19.1238	TUB4	618.467	-0.118951	0.484163	0.315008	Putative gamma-tubulin; induced upon adherence to polystyrene; transcription is regulated by Nrg1p and Mig1p
orf19.1239	orf19.1239	2.3794	0.0431103	0.828817	0.0815411	Predicted ORF in Assemblies 19, 20 and 21; fluconazole-downregulated; possibly spurious ORF (Annotation Working Group prediction)
orf19.124	orf19.124	3347.88	-0.363386	0.00285203	2.54485	Predicted ORF in Assemblies 19, 20 and 21
orf19.1240	orf19.1240	6971.02	-0.197621	0.0740614	1.13041	Predicted ORF in Assemblies 19, 20 and 21; fungal-specific (no human or murine homolog)
orf19.1244	GYP2	2324.5	0.0475706	0.708327	0.149766	Predicted ORF in Assemblies 19, 20 and 21
orf19.1246	orf19.1246	5990.8	-0.294781	0.00858908	2.06605	Predicted ORF in Assemblies 19, 20 and 21; greater mRNA abundance observed in a cyr1 homozygous null mutant than in wild type
orf19.1247	orf19.1247	693.526	-0.138791	0.407615	0.38975	Predicted ORF in Assemblies 19, 20 and 21
orf19.1248	orf19.1248	5433.6	0.198486	0.0777003	1.10958	Predicted ORF in Assemblies 19, 20 and 21
orf19.1249	orf19.1249	929.558	0.0954304	0.570788	0.243525	Predicted ORF in Assemblies 19, 20 and 21
orf19.125	EBP1	1560.24	-0.599763	7.17785e-05	4.14401	NADPH oxidoreductase; interacts with phenolic substrates, such as 17beta-estradiol; possible role in response to estrogen; induced by oxidative stress (via Cap1p), nitric oxide, benomyl; no human or murine homolog
orf19.1250	orf19.1250	2752.76	0.110204	0.365932	0.4366	Predicted ORF in Assemblies 19, 20 and 21
orf19.1251	orf19.1251	1979.82	0.0115747	0.928902	0.0320303	Predicted ORF in Assemblies 19, 20 and 21
orf19.1252	YME1	22353.6	0.171202	0.101562	0.993267	Protein not essential for viability; similar to S. cerevisiae Yme1p, which is a mitochondrial inner membrane protease of the AAA family
orf19.1253	orf19.1253	959.921	-0.225102	0.152997	0.815316	Predicted ORF in Assemblies 19, 20 and 21
orf19.1254	SEC23	17012.2	0.326429	0.00235662	2.62771	Transcription is regulated upon yeast-hyphal switch
orf19.1255	orf19.1255	361.627	-0.632326	0.00212895	2.67183	Putative transcription factor with zinc cluster DNA-binding motif; shows colony morphology-related gene regulation by Ssn6p
orf19.1257	orf19.1257	23.7522	-0.00725621	0.983533	0.00721097	Predicted ORF in Assemblies 19, 20 and 21
orf19.1258	orf19.1258	70.9314	1.01489	0.00167537	2.77589	Predicted ORF in Assemblies 19, 20 and 21; regulated by Tsa1p, Tsa1Bp in minimal media at 37 deg; transcription is induced in response to alpha pheromone in SpiderM medium
orf19.1259	orf19.1259	6243.63	-0.0417627	0.711313	0.147939	Predicted ORF in Assemblies 19, 20 and 21
orf19.1260	LEA1	1508.32	-0.101241	0.455428	0.34158	Protein similar to S. cerevisiae Lea1p; transcription is induced in response to alpha pheromone in SpiderM medium
orf19.1261	CGT1	1809.07	-0.232335	0.0755945	1.12151	mRNA 5' guanylyltransferase; small subunit of mRNA capping enzyme; binds an RNA Pol II C-terminal domain peptide; Cet1p and Cgt1p form a 2:1 complex; functional homolog of S. cerevisiae Ceg1p
orf19.1263	CFL1	1042.45	0.0844383	0.567052	0.246377	Protein similar to ferric reductase Fre10p; possible functional homolog of S. cerevisiae Fre1p (reports differ); transcription is negatively regulated by Sfu1p, copper, amphotericin B, caspofungin; induced by ciclopirox olamine
orf19.1264	CFL2	755.041	3.45533	1.74861e-80	79.7573	Iron utilization protein; similar to an S. cerevisiae oxidoreductase, Ynr060Wp; regulated by Sfu1p, Nrg1p, Tup1p; alkaline (via Rim101p, low iron, fluphenazine, ciclopirox olamine, flucytosine, induced; caspofungin, amphotericin B repressed
orf19.1265	orf19.1265	1763.93	0.563943	3.69014e-05	4.43296	Predicted ORF in Assemblies 19, 20 and 21
orf19.1266	orf19.1266	1816.81	0.0820828	0.529589	0.276061	Predicted ORF in Assemblies 19, 20 and 21
orf19.1267	orf19.1267	9849.65	0.152529	0.184113	0.734916	Predicted ORF in Assemblies 19, 20 and 21
orf19.1267.1	orf19.1267.1	968.589	0.231862	0.12427	0.905635	ORF Predicted by Annotation Working Group
orf19.1268	orf19.1268	28.0372	0.0179405	0.95941	0.0179956	Predicted ORF in Assemblies 19, 20 and 21
orf19.1270	orf19.1270	392.978	-0.495314	0.0120517	1.91895	Predicted ORF in Assemblies 19, 20 and 21; similar to ferric reductase Fre10p
orf19.1272	orf19.1272	1284.24	-0.039059	0.78856	0.103165	Predicted ORF in Assemblies 19, 20 and 21
orf19.1273	orf19.1273	2144.65	0.163028	0.203718	0.69097	Predicted ORF in Assemblies 19, 20 and 21
orf19.1274	orf19.1274	28.5177	-0.189655	0.590578	0.228723	Predicted ORF in Assemblies 19, 20 and 21
orf19.1275	GAT1	1082.27	-0.606454	4.28767e-05	4.36778	Zinc finger transcriptional regulator of nitrogen utilization; required for nitrogen catabolite repression and utilization of isoleucine, tyrosine and tryptophan N sources; required for virulence in a mouse systemic infection model
orf19.1276	orf19.1276	421.602	0.0824833	0.666443	0.176237	Predicted ORF in Assemblies 19, 20 and 21; not essential for viability; similar to S. cerevisiae Vhs3p, which is a putative phosphopantothenoylcysteine decarboxylase
orf19.1277	orf19.1277	6022.53	-0.912745	6.74051e-16	15.1713	Predicted ORF in Assemblies 19, 20 and 21; repressed by Rgt1p
orf19.1279	CDS1	10434.8	-0.313792	0.00633658	2.19814	Protein similar to S. cerevisiae Cds1p; transposon mutation affects filamentous growth
orf19.1280	SUI1	11449.3	-0.037338	0.728862	0.137355	Putative translation initiation factor; flucytosine induced; genes encoding ribosomal subunits, translation factors, and tRNA synthetases are downregulated upon phagocytosis by murine macrophage
orf19.1281	orf19.1281	2182.48	-0.15402	0.232723	0.633161	Predicted ORF in Assemblies 19, 20 and 21
orf19.1282	orf19.1282	936.474	-0.26379	0.0953431	1.02071	Predicted ORF in Assemblies 19, 20 and 21
orf19.1283	MEC1	3577.47	-0.208119	0.0763747	1.11705	Protein described as cell cycle checkpoint protein; RNA abundance regulated by tyrosol and cell density
orf19.1285	orf19.1285	3562.57	0.0329064	0.78948	0.102659	Predicted ORF in Assemblies 19, 20 and 21
orf19.1286	orf19.1286	120.507	0.277042	0.326153	0.486578	Predicted ORF in Assemblies 19, 20 and 21
orf19.1287	orf19.1287	1441.54	-0.047471	0.732238	0.135348	Predicted ORF in Assemblies 19, 20 and 21; possibly spurious ORF (Annotation Working Group prediction)
orf19.1288	FOX2	1945.22	-0.310663	0.0210775	1.67618	Predicted 3-hydroxyacyl-CoA epimerase, required for fatty acid beta-oxidation; upregulated upon phagocytosis; transcription is regulated by Mig1p; expression is regulated upon white-opaque switching
orf19.1289	SCT1	2176.67	-0.256607	0.0436193	1.36032	Putative glycerol-3-phosphate O-acyltransferase; fungal-specific
orf19.1290	orf19.1290	1089.75	-0.140894	0.343516	0.464054	Predicted ORF in Assemblies 19, 20 and 21
orf19.1291	ABZ1	2631.63	-0.0848649	0.49134	0.308618	Protein not essential for viability; similar to S. cerevisiae Abz1p, which is para-aminobenzoate (PABA) synthase; reports differ on whether a murine homolog exists
orf19.1295	VAS1	9312.02	0.216452	0.0530515	1.2753	Putative tRNA-Val synthetase; genes encoding ribosomal subunits, translation factors, and tRNA synthetases are downregulated upon phagocytosis by murine macrophage
orf19.1296	orf19.1296	982.282	-0.115957	0.442819	0.353774	Predicted ORF in Assemblies 19, 20 and 21
orf19.1297	orf19.1297	1652.05	-0.0257524	0.847144	0.0720427	Predicted ORF in Assemblies 19, 20 and 21
orf19.1298	orf19.1298	2832.29	-0.0609898	0.632719	0.198789	Predicted ORF in Assemblies 19, 20 and 21
orf19.1299	RPN6	4834.61	0.18419	0.127047	0.896035	Predicted ORF in Assemblies 19, 20 and 21; regulated by Gcn2p and Gcn4p
orf19.130	orf19.130	3489	-0.944501	5.80287e-15	14.2364	Predicted ORF in Assemblies 19, 20 and 21
orf19.1300	orf19.1300	2279.62	0.356662	0.00485214	2.31407	Predicted ORF in Assemblies 19, 20 and 21
orf19.1301	orf19.1301	1524.26	0.438239	0.00120043	2.92066	Predicted ORF in Assemblies 19, 20 and 21
orf19.1302	orf19.1302	18.9739	0.909879	0.00787578	2.10371	Predicted ORF in Assemblies 19, 20 and 21
orf19.1303	orf19.1303	1081.25	0.23224	0.113151	0.94634	Predicted ORF in Assemblies 19, 20 and 21
orf19.1304	orf19.1304	1456.49	0.0732672	0.601222	0.220965	Predicted ORF in Assemblies 19, 20 and 21
orf19.1305	orf19.1305	1657.21	0.431131	0.00376372	2.42438	Predicted ORF in Assemblies 19, 20 and 21
orf19.1306	orf19.1306	1434.9	0.123208	0.368424	0.433652	Predicted ORF in Assemblies 19, 20 and 21
orf19.1307	orf19.1307	592.195	0.117459	0.4958	0.304693	Predicted ORF in Assemblies 19, 20 and 21
orf19.1308	orf19.1308	827.34	0.0515532	0.769428	0.113832	Predicted ORF in Assemblies 19, 20 and 21
orf19.1309	orf19.1309	256.09	0.92651	4.06924e-05	4.39049	Predicted ORF in Assemblies 19, 20 and 21; possibly spurious ORF (Annotation Working Group prediction)
orf19.131	orf19.131	280.616	-1.04136	3.63095e-06	5.43998	Predicted ORF in Assemblies 19, 20 and 21
orf19.131.2	orf19.131.2	1940.67	-1.01414	6.77079e-14	13.1694	ORF Predicted by Annotation Working Group
orf19.1310	orf19.1310	1522.19	-0.00322179	0.982038	0.0078716	Predicted ORF in Assemblies 19, 20 and 21
orf19.1311	SPO75	2908.37	0.0179261	0.891947	0.0496607	Similar to S. cerevisiae sporulation protein; fungal-specific
orf19.1313	CDR3	980.035	0.188427	0.209396	0.679031	Transporter of the Pdrp/Cdrp family of the ATP-binding cassette
orf19.1314	orf19.1314	2800.29	-0.416445	0.000631782	3.19943	Predicted ORF in Assemblies 19, 20 and 21
orf19.1317	OSH3	3882.22	-0.386962	0.000943354	3.02533	Protein required for wild-type filamentation; has oxysterol binding protein domain and pleckstrin homology motif; overproducton suppresses cph1 homozygous null filamnetation defect; similar to S. cerevisiae Osh3p
orf19.1318	orf19.1318	192.368	-0.0829716	0.737177	0.132428	Predicted ORF in Assemblies 19, 20 and 21
orf19.132	orf19.132	2873.22	-0.399829	0.00108889	2.96301	Predicted ORF in Assemblies 19, 20 and 21
orf19.1321	HWP1	29990.3	-0.846597	2.61369e-14	13.5827	Hyphal cell wall protein; covalently crosslinked to epithelial cells by host transglutaminase; opaque- and a-specific, alpha-factor induced; at MTLa side of conjugation tube; assessment of virulence role complicated by URA3 effects
orf19.1323	orf19.1323	2678.35	-0.230207	0.0802279	1.09567	Predicted ORF in Assemblies 19, 20 and 21
orf19.1324	RAD2	2439.16	-0.136866	0.281338	0.550771	Protein described as nucleotide excision repair nuclease; macrophage-induced gene
orf19.1325	ECM38	1028.23	-0.13889	0.348067	0.458337	Alkaline upregulated
orf19.1326	orf19.1326	660.038	-0.470464	0.00633343	2.19836	Predicted ORF in Assemblies 19, 20 and 21
orf19.1327	RBT1	225.475	-0.00192956	0.993543	0.00281354	Putative cell wall protein with similarity to Hwp1p, required for virulence; predicted to be cell-wall attached and glycosylated; Tup1p repressed; serum, hyphal and alkaline induced; farnesol, alpha factor induced; Rfg1p-, Rim101p-regulated
orf19.133	orf19.133	896.498	0.616383	6.17509e-05	4.20936	Predicted ORF in Assemblies 19, 20 and 21; induced by nitric oxide in yhb1 mutant
orf19.1330	orf19.1330	112.441	-0.301482	0.293561	0.532302	Predicted ORF in Assemblies 19, 20 and 21
orf19.1331	HSM3	2845.92	-0.551137	8.16288e-06	5.08816	Protein not essential for viability; similar to S. cerevisiae Hsm3p, which may be involved in DNA mismatch repair
orf19.1332	orf19.1332	696.945	-0.835169	4.64686e-07	6.33284	Predicted ORF in Assemblies 19, 20 and 21
orf19.1333	SNG3	948.873	-1.31235	2.55285e-17	16.593	Predicted ORF in Assemblies 19, 20 and 21; shows colony morphology-related gene regulation by Ssn6p
orf19.1334	orf19.1334	42.2593	-0.324655	0.347567	0.458962	Predicted ORF in Assemblies 19, 20 and 21; possibly spurious ORF (Annotation Working Group prediction); transcription is repressed in response to alpha pheromone in SpiderM medium
orf19.1335	orf19.1335	5185.84	-0.165213	0.143592	0.842869	Predicted ORF in Assemblies 19, 20 and 21
orf19.1336	PUP3	5023.34	0.383098	0.00100801	2.99653	Predicted ORF in Assemblies 19, 20 and 21; macrophage/pseudohyphal-repressed
orf19.1336.2	orf19.1336.2	931.552	0.478982	0.00162434	2.78932	ORF Predicted by Annotation Working Group
orf19.1338	orf19.1338	2688.68	-0.361164	0.00310597	2.5078	Predicted ORF in Assemblies 19, 20 and 21
orf19.1339	CPY1	16809.1	0.230776	0.0374083	1.42703	Carboxypeptidase Y; transcriptionally regulated at yeast-hyphal transition or macrophage response; upregulated in the presence of human neutrophils; regulated by Gcn2p and Gcn4p; putative N-glycosylation
orf19.134	orf19.134	1360.33	0.732686	1.46445e-07	6.83432	Predicted ORF in Assemblies 19, 20 and 21; ciclopirox olamine induced
orf19.1340	orf19.1340	226.307	0.619355	0.00859121	2.06595	Predicted ORF in Assemblies 19, 20 and 21
orf19.1341	orf19.1341	132.156	-0.245312	0.372772	0.428556	Predicted ORF in Assemblies 19, 20 and 21
orf19.1342	SHM1	6356.87	0.256787	0.0219872	1.65783	Mitochondrial serine hydroxymethyltransferase; complements the glycine auxotrophy of an S. cerevisiae shm1 null shm2 null gly1-1 triple mutant
orf19.1343	orf19.1343	3402.49	-0.0917294	0.442387	0.354197	Predicted ORF in Assemblies 19, 20 and 21; induced by nitric oxide
orf19.1344	orf19.1344	4292.35	0.374345	0.190427	0.720271	Predicted ORF in Assemblies 19, 20 and 21; fluconazole-induced; possibly spurious ORF (Annotation Working Group prediction)
orf19.1345	LIP8	4283.72	-0.0299072	0.820079	0.0861443	Secreted lipase, member of a differentially expressed lipase gene family with possible roles in nutrition and/or in creating an acidic microenvironment; LIP5 and LIP8 are expressed at all stages of both mucosal and systemic infection
orf19.1348	orf19.1348	14.8348	0.15134	0.652613	0.185344	Predicted ORF in Assemblies 19, 20 and 21
orf19.1349	orf19.1349	76.5664	0.303098	0.336424	0.473114	Predicted ORF in Assemblies 19, 20 and 21; possibly spurious ORF (Annotation Working Group prediction)
orf19.135	orf19.135	6178.25	-0.415249	0.000358803	3.44514	Predicted ORF in Assemblies 19, 20 and 21
orf19.1350	orf19.1350	4060.01	-0.441155	0.00093437	3.02948	Predicted ORF in Assemblies 19, 20 and 21
orf19.1351	orf19.1351	111.249	0.405431	0.159543	0.797121	Predicted ORF in Assemblies 19, 20 and 21
orf19.1352	orf19.1352	903.863	0.069304	0.652368	0.185507	Predicted ORF in Assemblies 19, 20 and 21
orf19.1353	orf19.1353	5943.46	-1.04644	3.80606e-15	14.4195	Predicted ORF in Assemblies 19, 20 and 21; transcription downregulated upon yeast-hyphal switch; Ras1p-regulated
orf19.1354	UCF1	54879.2	-0.977531	9.5545e-15	14.0198	Transcriptionally regulated by iron or by yeast-hyphal switch; expression greater in high iron, decreased upon yeast-hyphal switch; downregulation correlates with clinical development of fluconazole resistance; Ras1p-regulated
orf19.1355	orf19.1355	4675.96	-0.114043	0.31696	0.498996	Predicted ORF in Assemblies 19, 20 and 21
orf19.1356	orf19.1356	345.035	-0.53373	0.0121863	1.91413	Predicted ORF in Assemblies 19, 20 and 21
orf19.1357	FCY21	20251.2	-0.241712	0.0446747	1.34994	High affinity, high capacity, hypoxanthine-adenine-guanine-cytosine/ H+ symporter; purine-cytosine permease of pyrimidine salvage; similar to S. cerevisiae Fcy2p
orf19.1358	GCN4	42071.5	-0.314911	0.00582929	2.23438	Transcriptional activator of general amino acid control response; required for Efg1p-dependent pseudohyphal filament induction by amino acid starvation but not by serum; upregulated in the presence of human whole blood or PMN cells
orf19.1359	orf19.1359	3657.79	-0.0354917	0.767106	0.115145	Predicted ORF in Assemblies 19, 20 and 21
orf19.136	orf19.136	1789.3	-0.465645	0.000377076	3.42357	Predicted ORF in Assemblies 19, 20 and 21
orf19.1360	orf19.1360	311.18	-0.0737037	0.726227	0.138928	Predicted ORF in Assemblies 19, 20 and 21
orf19.1360.1	orf19.1360.1	439.499	-0.237282	0.213985	0.669617	ORF Predicted by Annotation Working Group
orf19.1361	orf19.1361	2549.2	0.313597	0.0108868	1.9631	Predicted ORF in Assemblies 19, 20 and 21
orf19.1362	SMM1	2550.14	-0.295072	0.0316374	1.4998	Predicted ORF in Assemblies 19, 20 and 21
orf19.1363	orf19.1363	20420.3	-0.38496	0.00127004	2.89618	Predicted ORF in Assemblies 19, 20 and 21; Plc1p-regulated
orf19.1364	orf19.1364	1249.29	-0.229879	0.114767	0.940184	Predicted ORF in Assemblies 19, 20 and 21; constitutive expression independent of MTL or white-opaque status
orf19.1365	orf19.1365	1156.85	-0.830283	1.29346e-08	7.88825	Predicted ORF in Assemblies 19, 20 and 21; constitutive expression independent of MTL or white-opaque status
orf19.1366	orf19.1366	90.0645	-0.110138	0.716568	0.144743	Predicted ORF in Assemblies 19, 20 and 21
orf19.1367	orf19.1367	537.646	-0.525713	0.0038106	2.41901	Predicted ORF in Assemblies 19, 20 and 21
orf19.1367.1	orf19.1367.1	733.395	0.612667	0.000167535	3.77589	ORF, Uncharacterized
orf19.1368	orf19.1368	9407.12	-1.74537	1.83563e-46	45.7362	Predicted ORF in Assemblies 19, 20 and 21
orf19.1369	orf19.1369	6642.76	0.619549	2.79034e-08	7.55434	Predicted ORF in Assemblies 19, 20 and 21
orf19.137	orf19.137	2883.55	-0.50608	0.000117638	3.92945	Predicted ORF in Assemblies 19, 20 and 21; transcription is induced in response to alpha pheromone in SpiderM medium
orf19.1370	orf19.1370	4.16217	0.307979	0.202365	0.693865	Predicted ORF in Assemblies 19, 20 and 21; expression is regulated upon white-opaque switching; transcription is repressed in response to alpha pheromone in SpiderM medium
orf19.1371	orf19.1371	1250.49	0.484394	0.000612259	3.21306	Predicted ORF in Assemblies 19, 20 and 21
orf19.1372	orf19.1372	2127.37	0.318392	0.0163395	1.78676	Gene transcription regulated by Mig1p and Tup1p
orf19.1373	orf19.1373	2165.75	0.0342184	0.787039	0.104004	Predicted ORF in Assemblies 19, 20 and 21
orf19.1374	orf19.1374	1293.87	0.295448	0.0454605	1.34237	Predicted ORF in Assemblies 19, 20 and 21; possibly spurious ORF (Annotation Working Group prediction)
orf19.1375	LEU42	3857.58	-0.532899	1.43316e-05	4.84371	Putative alpha-isopropylmalate synthase; fungal-specific
orf19.1376	orf19.1376	7326.71	0.0199309	0.868276	0.0613425	Predicted ORF in Assemblies 19, 20 and 21
orf19.1377	IPK2	3509.51	0.281972	0.0202074	1.69449	Predicted ORF in Assemblies 19, 20 and 21; moderately induced at 42 deg
orf19.1378	SUP35	8610.67	0.151033	0.186797	0.728629	Translation factor eRF3; shows prion-like aggregation in some, not all, studies; partially complements S. cerevisiae sup35 mutant translation defect; species barrier with S. cerevisiae Sup35p prion; gene not regulated by yeast-hyphal switch
orf19.138	FIG1	162.466	-0.168486	0.514962	0.288225	Probable ortholog of S. cerevisiae Fig1p, which is an integral membrane protein required for mating; transcription is opaque-specific, a-specific, and activated by Cph1p or alpha pheromone
orf19.1381	orf19.1381	878.465	-0.459178	0.00309975	2.50867	Predicted ORF in Assemblies 19, 20 and 21
orf19.1382	YEA4	1185.2	0.254921	0.0751023	1.12435	Protein similar to S. cerevisiae Yea4p; transcription is induced in response to alpha pheromone in SpiderM medium
orf19.1383	orf19.1383	1878.74	-0.135415	0.299687	0.523332	Predicted ORF in Assemblies 19, 20 and 21; transcription is induced in response to alpha pheromone in SpiderM medium
orf19.1386	orf19.1386	1997.48	-0.254343	0.0539133	1.2683	Predicted ORF in Assemblies 19, 20 and 21
orf19.1387	orf19.1387	2696.16	0.068892	0.577683	0.23831	Predicted ORF in Assemblies 19, 20 and 21
orf19.1388	orf19.1388	4547.53	0.0772194	0.499303	0.301636	Predicted ORF in Assemblies 19, 20 and 21; induced upon biofilm formation
orf19.1389	orf19.1389	17494.8	0.56748	2.22377e-07	6.65291	Predicted ORF in Assemblies 19, 20 and 21
orf19.139	TRA1	14871.9	-0.340348	0.00136799	2.86392	Predicted ORF in Assemblies 19, 20 and 21
orf19.1390	PMI1	5189.55	-0.0376783	0.738487	0.131657	Phosphomannose isomerase; cell wall biosynthesis enzyme; drug target; functional homolog of S. cerevisiae and E. coli phosphomannose isomerase; Gcn4p-regulated; repressed by 3-AT; induced on adherence to polystyrene, phagocytosis
orf19.1391	orf19.1391	503.636	0.617727	0.00126164	2.89906	Predicted ORF in Assemblies 19, 20 and 21
orf19.1392	orf19.1392	1870.68	0.216478	0.101802	0.992242	Predicted ORF in Assemblies 19, 20 and 21
orf19.1393	orf19.1393	1219.67	0.285774	0.0557576	1.2537	Predicted ORF in Assemblies 19, 20 and 21
orf19.1394	orf19.1394	1808.21	0.0338655	0.796416	0.0988599	Protein not essential for viability
orf19.1395	orf19.1395	1421.36	0.133004	0.345245	0.461872	Predicted ORF in Assemblies 19, 20 and 21
orf19.1396	orf19.1396	1406.86	0.210573	0.134757	0.870448	Predicted ORF in Assemblies 19, 20 and 21
orf19.1397	orf19.1397	548.514	0.600958	0.000703865	3.15251	Predicted ORF in Assemblies 19, 20 and 21
orf19.1400	orf19.1400	2820.12	0.0124922	0.917986	0.0371641	Predicted ORF in Assemblies 19, 20 and 21
orf19.1401	EAP1	2421.31	0.122062	0.363326	0.439704	Cell wall adhesin required for cell-cell adhesion and biofilm formation; GPI anchored; Efg1p-regulated; suppresses polystyrene or cell adhesion, filamentation, invasive growth defects of S. cerevisiae flo8 or flo11 mutant
orf19.1402	orf19.1402	8664.28	0.463305	0.00010596	3.97486	Predicted ORF in Assemblies 19, 20 and 21
orf19.1403	orf19.1403	4982.66	-0.090694	0.423617	0.373027	Predicted ORF in Assemblies 19, 20 and 21
orf19.1404	orf19.1404	2556.09	0.170841	0.170553	0.76814	Predicted ORF in Assemblies 19, 20 and 21
orf19.1405	PHO13	1074.25	0.610521	3.37914e-05	4.47119	Transcription is regulated upon yeast-hyphal switch
orf19.1406	orf19.1406	2561.9	0.762571	6.83089e-09	8.16552	Predicted ORF in Assemblies 19, 20 and 21
orf19.1409	VAC7	2377.94	-0.122868	0.326575	0.486018	Protein not essential for viability; similar to S. cerevisiae Fab1p, which is an enzyme regulator involved in phospholipid metabolism
orf19.1409.1	orf19.1409.1	7923.16	0.0594833	0.590421	0.228839	Predicted ORF in Assembly 20 and 21; gene has intron
orf19.1409.2	orf19.1409.2	3702.88	0.561407	2.12398e-06	5.67285	Predicted ORF in Assembly 21
orf19.1409.3	orf19.1409.3	7.21102	-0.302613	0.292717	0.533551	Predicted ORF in Assembly 21
orf19.1411	orf19.1411	173.416	0.0870628	0.731061	0.136046	Predicted ORF in Assemblies 19, 20 and 21
orf19.1412	orf19.1412	1208.58	0.14495	0.308487	0.510763	Predicted ORF in Assemblies 19, 20 and 21; possibly spurious ORF (Annotation Working Group prediction)
orf19.1413	YFH1	771.415	-0.141423	0.384432	0.415181	Frataxin; homolog of S. cerevisiae Yfh1p, mammalian frataxin; may be required for iron storage or delivery; role in oxidative stress resistance; transcription regulated by Nrg1p, repressed if iron absent, induced by macrophage interaction
orf19.1414	orf19.1414	4984.02	-0.0411212	0.718329	0.143677	Predicted ORF in Assemblies 19, 20 and 21; possibly spurious ORF (Annotation Working Group prediction)
orf19.1415	FRE10	81094.3	0.478599	5.01203e-06	5.29999	Major cell-surface ferric reductase under low-iron conditions; 7 transmembrane regions and a secretion signal predicted; repressed by Tup1p, Rim101p, Ssn6p, Hog1p, caspofungin; ciclopirox olamine induced; not required for filamentous growth
orf19.1416	COX11	3187.08	0.638545	8.78452e-08	7.05628	Protein repressed during the mating process; transcription is regulated by Nrg1p
orf19.1417	orf19.1417	459.539	0.131344	0.480149	0.318624	Predicted ORF in Assemblies 19, 20 and 21; possibly spurious ORF (Annotation Working Group prediction)
orf19.1418	SEC15	4366.7	-0.0691422	0.55347	0.256906	Predicted exocyst subunit; ortholog of S. cerevisiae SEC15
orf19.1420	orf19.1420	1009.95	-0.279271	0.0657356	1.1822	Predicted ORF in Assemblies 19, 20 and 21
orf19.1421	orf19.1421	860.759	-0.112902	0.488703	0.310955	Predicted ORF in Assemblies 19, 20 and 21
orf19.1422	FZO1	6051.76	0.152937	0.177537	0.750711	Putative mitochondrial biogenesis protein; fungal-specific
orf19.1424	orf19.1424	2451.76	0.139422	0.261398	0.582698	Predicted ORF in Assemblies 19, 20 and 21
orf19.1426	orf19.1426	6412.38	0.0607042	0.584308	0.233358	Predicted ORF in Assemblies 19, 20 and 21
orf19.1427	orf19.1427	1043.72	-0.172511	0.24206	0.616077	Putative transporter; fungal-specific
orf19.1428	orf19.1428	279.013	-0.216314	0.331382	0.479671	Predicted ORF in Assemblies 19, 20 and 21
orf19.1429	orf19.1429	709.79	-0.191417	0.247358	0.606673	Predicted ORF in Assemblies 19, 20 and 21
orf19.1430	orf19.1430	242.417	0.782993	0.000727878	3.13794	Predicted ORF in Assemblies 19, 20 and 21
orf19.1433	orf19.1433	4494.12	-0.34348	0.00899073	2.04621	Predicted ORF in Assemblies 19, 20 and 21; shows colony morphology-related gene regulation by Ssn6p
orf19.1433.1	orf19.1433.1	9.49971	-0.116655	0.706926	0.150626	ORF, Uncharacterized
orf19.1434	orf19.1434	1928.57	0.414619	0.00147243	2.83197	Predicted ORF in Assemblies 19, 20 and 21
orf19.1435	TEF1	19144.3	0.616519	5.80808e-09	8.23597	Translation elongation factor 1-alpha, detected at surface of yeast-form and hyphal cells; binds human plasminogen; macrophage/pseudohyphal-induced
orf19.1438	orf19.1438	535.477	1.54622	2.59223e-16	15.5863	Predicted ORF in Assemblies 19, 20 and 21
orf19.1439	IPK1	8960.83	-0.508797	3.15716e-06	5.5007	Predicted ORF in Assemblies 19, 20 and 21
orf19.144	SNU114	2521.28	-0.226013	0.0668218	1.17508	Protein likely to be essential for growth, based on an insertional mutagenesis strategy; similar to S. cerevisiae Snu114p, which is an RNA helicase involved in pre-mRNA splicing
orf19.1440	orf19.1440	1993.99	0.012843	0.920299	0.036071	Predicted ORF in Assemblies 19, 20 and 21; possibly spurious ORF (Annotation Working Group prediction)
orf19.1440.1	orf19.1440.1	605.064	-0.842471	1.38387e-06	5.85891	Protein of unknown function
orf19.1440.2	orf19.1440.2	394.092	-0.519004	0.00878723	2.05615	ORF, Uncharacterized
orf19.1441	orf19.1441	3773.92	-0.078893	0.515964	0.28738	Predicted ORF in Assemblies 19, 20 and 21
orf19.1442	PLB4.5	3946.03	-0.0461102	0.738372	0.131725	Putative phospholipase B; Hog1p-induced; regulated by Ssn6p; putative GPI-anchor; repressed during cell wall regeneration
orf19.1444	orf19.1444	2043.67	0.095272	0.462608	0.334787	Predicted ORF in Assemblies 19, 20 and 21
orf19.1445	ESC4	230.688	1.24546	1.2632e-07	6.89853	Protein similar to S. cerevisiae Esc4p, which represses transposition; transposon mutation affects filamentous growth
orf19.1446	CLB2	1094.7	-0.463993	0.00170032	2.76947	B-type mitotic cyclin
orf19.1447	orf19.1447	585.308	0.0104798	0.952996	0.0209087	Predicted ORF in Assemblies 19, 20 and 21
orf19.1448	APT1	1609.44	0.185589	0.169787	0.770097	Predicted ORF in Assemblies 19, 20 and 21; flucytosine induced; repressed by nitric oxide
orf19.1448.1	orf19.1448.1	1969.03	0.181803	0.163987	0.78519	Predicted ORF in Assembly 20 and 21; gene has intron
orf19.1449	orf19.1449	83.3059	-0.201986	0.518635	0.285138	Increased transcription is observed in an azole-resistant strain that overexpresses MDR1
orf19.145	RPB4	2760.42	-0.101358	0.404582	0.392994	Protein similar to S. cerevisiae Rpb4p, which is a component of RNA polymerase II; transposon mutation affects filamentous growth
orf19.1450	orf19.1450	4.9845	0.0246778	0.924236	0.0342171	Predicted ORF in Assemblies 19, 20 and 21; possibly spurious ORF (Annotation Working Group prediction)
orf19.1451	SRB9	3358.23	-0.174624	0.140207	0.853229	Protein with similarity to S. cerevisiae Srb9p transcription mediator; transposon mutation affects filamentous growth; suppresses S. cerevisiae diploid filamentous (flo8, ste7, ste12, tec1) or haploid invasive (flo8) mutant growth defects
orf19.1453	SPT5	11638.6	-0.0806041	0.45105	0.345776	Protein similar to S. cerevisiae Spt5p transcription elongation factor; transposon mutation affects filamentous growth
orf19.1456	orf19.1456	184.938	-0.292661	0.244519	0.611687	ORF Predicted by Annotation Working Group; possibly spurious ORF
orf19.1457	orf19.1457	2477.08	-0.106563	0.388877	0.410188	Predicted ORF in Assemblies 19, 20 and 21
orf19.1458	orf19.1458	1102.47	0.0437631	0.765862	0.11585	Predicted ORF in Assemblies 19, 20 and 21
orf19.1459	PPE1	1015.22	-0.23774	0.109402	0.960974	Protein similar to S. cerevisiae Ppe1p; shows genetic interaction with some genes involved in diploid filamentous growth and haploid invasive growth in S. cerevisiae
orf19.1460	orf19.1460	9753.29	0.127163	0.249584	0.602783	Putative glutamine-dependent NAD synthetase, involved in NAD salvage pathway
orf19.1461	orf19.1461	1742.68	-0.158656	0.26146	0.582596	Predicted ORF in Assemblies 19, 20 and 21; possibly transcriptionally regulated upon hyphal formation
orf19.1462	SMP2	6070.44	0.00988955	0.933747	0.0297707	Transcription is regulated by Nrg1p
orf19.1464	orf19.1464	9095.53	0.657405	1.58602e-09	8.79969	Predicted ORF in Assemblies 19, 20 and 21
orf19.1465	orf19.1465	286.771	0.281223	0.193804	0.712638	Predicted ORF in Assemblies 19, 20 and 21
orf19.1466	orf19.1466	608.255	-0.191727	0.263751	0.578805	Predicted ORF in Assemblies 19, 20 and 21
orf19.1467	COX13	3741.16	0.435043	0.00024351	3.61348	Predicted ORF in Assemblies 19, 20 and 21; flucytosine induced; repressed by nitric oxide
orf19.1468	orf19.1468	4034.23	-0.284337	0.0180325	1.74394	Predicted ORF in Assemblies 19, 20 and 21
orf19.147	orf19.147	2806.2	-0.320327	0.00940863	2.02647	Predicted ORF in Assemblies 19, 20 and 21; induced in core caspofungin response
orf19.1470	RPS26A	15910.8	-0.10823	0.312019	0.505819	Predicted ribosomal protein; regulated by Nrg1p, Tup1p; genes encoding cytoplasmic ribosomal subunits, translation factors, and tRNA synthetases are downregulated upon phagocytosis by murine macrophage; intron in 5'-UTR
orf19.1471	COX4	4488.46	0.267389	0.0197085	1.70535	Protein described as subunit IV of cytochrome c oxidase; transcription is regulated by Mig1p; macrophage/pseudohyphal-induced gene; macrophage-induced protein; repressed by nitric oxide: intron in 5'-UTR
orf19.1473	orf19.1473	113.414	0.723589	0.0150279	1.8231	Predicted ORF in Assemblies 19, 20 and 21; transcription is induced in response to alpha pheromone in SpiderM medium
orf19.1474	SLA1	3596.99	-0.104881	0.37282	0.4285	Predicted ORF in Assemblies 19, 20 and 21; transcription is regulated by Nrg1p and Mig1p; fungal-specific (no human or murine homolog)
orf19.1476	orf19.1476	341.703	0.208055	0.309595	0.509206	Predicted ORF in Assemblies 19, 20 and 21
orf19.1477	orf19.1477	1526.69	0.259433	0.054925	1.26023	Predicted ORF in Assemblies 19, 20 and 21
orf19.1478	orf19.1478	8158.25	0.337407	0.00248985	2.60383	Predicted ORF in Assemblies 19, 20 and 21
orf19.1479	orf19.1479	4407.67	-0.294353	0.0120873	1.91767	Predicted ORF in Assemblies 19, 20 and 21
orf19.1480	orf19.1480	4539.82	1.08944	2.06555e-21	20.685	Protein described as succinate dehydrogenase, enzyme of citric acid cycle; downregulated by Efg1p; repressed by nitric oxide
orf19.1481	HAP42	2998.52	0.630002	2.99509e-07	6.52359	Predicted ORF in Assemblies 19, 20 and 21
orf19.1482	orf19.1482	1190.24	-0.724383	2.02519e-06	5.69353	Predicted ORF in Assemblies 19, 20 and 21; expression regulated during planktonic growth
orf19.1483	orf19.1483	2247.27	-0.153312	0.245693	0.609608	Predicted ORF in Assemblies 19, 20 and 21
orf19.1484	orf19.1484	430.593	0.390831	0.0397975	1.40014	Predicted ORF in Assemblies 19, 20 and 21
orf19.1485	orf19.1485	801.91	0.507319	0.00145061	2.83845	Predicted ORF in Assemblies 19, 20 and 21
orf19.1486	orf19.1486	3469.13	-0.516558	1.19577e-05	4.92235	Predicted ORF in Assemblies 19, 20 and 21; possibly spurious ORF (Annotation Working Group prediction)
orf19.1488	orf19.1488	532.785	-0.402261	0.0255355	1.59286	Predicted ORF in Assemblies 19, 20 and 21; possibly spurious ORF (Annotation Working Group prediction)
orf19.149	orf19.149	374.555	-1.06214	1.12079e-07	6.95048	Predicted ORF in Assemblies 19, 20 and 21
orf19.1490	MSB2	4064.41	-0.268241	0.0204518	1.68927	Protein of unknown function; transcription is negatively regulated by Rim101p
orf19.1490.1	orf19.1490.1	43.3727	-0.20296	0.555708	0.255153	Predicted ORF in retrotransposon Tca16 with similarity to the Gag-Pol region of retrotransposons
orf19.1491	orf19.1491	1524.48	-0.262086	0.0536279	1.27061	Predicted ORF in Assemblies 19, 20 and 21
orf19.1492	orf19.1492	1192.44	-0.133049	0.358944	0.444973	Predicted ORF in Assemblies 19, 20 and 21
orf19.1493	RAD7	5171.91	0.455958	0.000110367	3.95716	Protein similar to S. cerevisiae Rad7p, which is a subunit of the Nucleotide Excision Repair Factor 4; induced under hydroxyurea treatment
orf19.1494	RAD23	9188.43	0.199829	0.068788	1.16249	Predicted ORF in Assemblies 19, 20 and 21
orf19.1495	orf19.1495	767.466	0.233591	0.144381	0.840489	Predicted ORF in Assemblies 19, 20 and 21
orf19.1496	orf19.1496	831.728	0.0398076	0.800196	0.0968035	Putative transcription factor with zinc finger DNA-binding motif; possibly spurious ORF
orf19.1497	orf19.1497	606.191	0.0306812	0.860453	0.065273	Putative transcription factor with zinc cluster DNA-binding motif
orf19.1499	CTF1	1528.99	0.244763	0.079555	1.09933	Predicted zinc-finger protein of unknown function; has similarity to S. cerevisiae transcription factors
orf19.150	orf19.150	2089.24	0.468439	0.000235694	3.62765	Predicted ORF in Assemblies 19, 20 and 21
orf19.1500	orf19.1500	2098.83	-0.210394	0.0979112	1.00917	Predicted ORF in Assemblies 19, 20 and 21
orf19.1502	orf19.1502	546.091	-0.231806	0.198892	0.701382	Predicted ORF in Assemblies 19, 20 and 21
orf19.1504	orf19.1504	6690.3	0.0501039	0.656445	0.182801	Putative patatin-like phospholipase; fungal-specific
orf19.1505	orf19.1505	13008.7	-0.516998	1.22113e-06	5.91324	Predicted ORF in Assemblies 19, 20 and 21
orf19.1506	orf19.1506	226.439	-0.101046	0.668273	0.175046	Predicted ORF in Assemblies 19, 20 and 21; possibly spurious ORF (Annotation Working Group prediction)
orf19.1507	orf19.1507	338.393	0.398063	0.0525748	1.27922	Predicted ORF in Assemblies 19, 20 and 21; Plc1p-regulated
orf19.1508	orf19.1508	83.4918	-0.640637	0.0398393	1.39969	Predicted ORF in Assemblies 19, 20 and 21
orf19.1509	ROD1	13648.7	-0.0519064	0.635881	0.196624	Protein not essential for viability; similar to S. cerevisiae Rod1p, which is a membrane protein with a role in drug tolerance; repressed by Rgt1p
orf19.151	TPO5	883.863	-0.224309	0.150406	0.822736	Predicted ORF in Assemblies 19, 20 and 21; hyphal induced; macrophage induced
orf19.1510	orf19.1510	532.533	0.258668	0.146364	0.834567	Protein not essential for viability
orf19.1513	FAB1	8328.13	0.0778062	0.505083	0.296637	Phosphatidylinositol 3-phosphate 5-kinase; required for hyphal growth on solid media, and for wild-type vacuolar morphology and acidification; not required for wild-type virulence in mouse systemic infection or for adherence to HeLa cells
orf19.1514	orf19.1514	5229.97	-0.05322	0.638221	0.195029	Predicted ORF in Assemblies 19, 20 and 21
orf19.1515	CHT4	560.869	-0.392199	0.0276938	1.55762	Putative chitinase similar to S. cerevisiae Cts2p, which is described as a sporulation-specific chitinase; homozygous null mutation causes no obvious defects; transcription decreases upon yeast-to-hyphal switch
orf19.1516	orf19.1516	3976.98	-0.0107396	0.930097	0.0314719	Predicted ORF in Assemblies 19, 20 and 21
orf19.1517	ARO3	3686.26	-0.444453	0.000219059	3.65944	3-Deoxy-D-arabinoheptulosonate-7-phosphate synthase; enzyme of aromatic amino acid biosynthesis; GCN-regulated; feedback-inhibited by phenylalanine when heterologously produced in S. cerevisiae; Aro3p and Aro4p catalyze the same reaction
orf19.1519	orf19.1519	5277.2	-0.471472	3.27979e-05	4.48415	Predicted ORF in Assemblies 19, 20 and 21
orf19.1522	orf19.1522	46.3564	0.37836	0.269097	0.570091	Predicted ORF in Assemblies 19, 20 and 21
orf19.1523	orf19.1523	179.339	0.313526	0.238819	0.621931	Predicted ORF in Assemblies 19, 20 and 21
orf19.1524	SPR3	44.2379	0.819021	0.0182535	1.73865	Septin; mutant has no obvious phenotype
orf19.1525	orf19.1525	2324.12	-0.0333028	0.791774	0.101399	Predicted ORF in Assemblies 19, 20 and 21
orf19.1526	SNF2	7484.65	-0.140181	0.206336	0.685425	Protein involved in transcriptional regulation; ortholog of S. cerevisiae Snf2p, which is the catalytic subunit of the SWI/SNF chromatin remodeling complex; interacts with Swi1p; SWI/SNF complex is essential for hyphal growth and virulence
orf19.1527	orf19.1527	623.82	-0.049045	0.773048	0.111794	Predicted ORF in Assemblies 19, 20 and 21; possibly spurious ORF (Annotation Working Group prediction)
orf19.1528	orf19.1528	2371.87	0.0235508	0.852898	0.0691031	Predicted ORF in Assemblies 19, 20 and 21
orf19.1529	orf19.1529	50.8176	0.0912502	0.788491	0.103203	Predicted ORF in Assemblies 19, 20 and 21; macrophage-induced gene; possibly spurious ORF (Annotation Working Group prediction)
orf19.1530	orf19.1530	17.4068	0.149729	0.660346	0.180228	Predicted ORF in Assemblies 19, 20 and 21
orf19.1531	orf19.1531	3196.62	-0.51278	2.18409e-05	4.66073	Predicted ORF in Assemblies 19, 20 and 21
orf19.1532	orf19.1532	518.335	-0.348894	0.0530227	1.27554	Predicted ORF in Assemblies 19, 20 and 21
orf19.1533	orf19.1533	3188.26	0.15779	0.185616	0.731384	Predicted ORF in Assemblies 19, 20 and 21
orf19.1534	orf19.1534	1191.48	0.317036	0.0296735	1.52763	Protein similar to S. cerevisiae Zrt3p, which is a transporter of zinc ions; predicted Kex2p substrate
orf19.1535	orf19.1535	372.276	-0.445563	0.0271951	1.56551	Predicted ORF in Assemblies 19, 20 and 21; possibly spurious ORF (Annotation Working Group prediction)
orf19.1536	orf19.1536	3039.47	0.132529	0.280665	0.551812	Predicted ORF in Assemblies 19, 20 and 21
orf19.1538	TLG2	803.618	-0.472684	0.00277764	2.55632	Predicted ORF in Assemblies 19, 20 and 21; macrophage/pseudohyphal-repressed
orf19.1539	orf19.1539	826.952	-1.2751	9.44182e-16	15.0249	Predicted ORF in Assemblies 19, 20 and 21; highly induced upon biofilm formation
orf19.154	orf19.154	1031.93	-0.142825	0.335336	0.474519	Predicted ORF in Assemblies 19, 20 and 21
orf19.1541	orf19.1541	87.2919	-0.0925802	0.761949	0.118074	Protein not essential for viability; transcription is repressed in response to alpha pheromone in SpiderM medium
orf19.1542	HEX3	7018.88	-0.286571	0.00934451	2.02944	Protein similar to S. cerevisiae Hex3p, which is involved in DNA damage response; transposon mutation affects filamentous growth
orf19.1543	OPI1	2600.38	-0.262297	0.0334233	1.47595	Functional homolog of S. cerevisiae Opi1p, which is a transcriptional repressor of INO1 involved in inositol biosynthesis; has leucine zipper and putative Opi1-Sin3 interaction domain; interacts with ScSin3p, but not CaSin3p
orf19.1544	orf19.1544	3982.01	-0.425576	0.000737722	3.13211	Predicted ORF in Assemblies 19, 20 and 21
orf19.1545	orf19.1545	1070.07	0.339982	0.020591	1.68632	Predicted ORF in Assemblies 19, 20 and 21
orf19.1546	orf19.1546	1338.82	0.51677	0.000215438	3.66668	Predicted ORF in Assemblies 19, 20 and 21
orf19.1547	orf19.1547	418.557	0.0356276	0.854971	0.0680486	Predicted ORF in Assemblies 19, 20 and 21
orf19.1548	orf19.1548	797.118	-0.134096	0.396892	0.401328	Predicted ORF in Assemblies 19, 20 and 21
orf19.1549	orf19.1549	1969.68	0.547246	2.20715e-05	4.65617	Predicted ORF in Assemblies 19, 20 and 21; repressed by nitric oxide; identified in detergent-resistant membrane fraction (possible lipid raft component); predicted transmembrane helix
orf19.155	URE2	1365.47	-0.144553	0.29661	0.527814	Functional homolog of S. cerevisiae Ure2p, which is a regulator of nitrogen utilization, and which also has a prion form called [URE3]
orf19.1551	orf19.1551	145.242	0.552404	0.0391531	1.40723	Predicted ORF in Assemblies 19, 20 and 21
orf19.1552	CPR3	2029.27	0.443242	0.000568478	3.24529	Protein described as a peptidyl-prolyl cis-trans isomerase; macrophage-induced protein
orf19.1553	ENT3	7717.61	0.230599	0.0350298	1.45556	Protein induced during the mating process
orf19.1555	SAC3	3485.76	-0.152151	0.196898	0.705759	Predicted ORF in Assemblies 19, 20 and 21
orf19.1557	orf19.1557	445.928	-0.270972	0.149328	0.82586	Predicted ORF in Assemblies 19, 20 and 21
orf19.1559	HOM2	9297.17	-0.26935	0.0127847	1.89331	Putative aspartate-semialdehyde dehydrogenase; fungal-specific
orf19.156	FGR51	3024.29	-0.222539	0.0641604	1.19273	Protein lacking an ortholog in S. cerevisiae; transposon mutation affects filamentous growth
orf19.1560	POB3	4987.75	0.252383	0.0319937	1.49494	Protein similar to S. cerevisiae Pob3p, which is involved in chromatin assembly and disassembly; transposon mutation affects filamentous growth
orf19.1562	orf19.1562	9704.32	0.618527	1.23507e-08	7.90831	Predicted ORF in Assemblies 19, 20 and 21; transcription is repressed in response to alpha pheromone in SpiderM medium
orf19.1563	ECM3	2259.21	-0.119703	0.344073	0.46335	Predicted ORF in Assemblies 19, 20 and 21
orf19.1564	orf19.1564	3428.82	0.142889	0.237607	0.624141	Predicted ORF in Assemblies 19, 20 and 21
orf19.1565	orf19.1565	3473.86	-0.42531	0.000311785	3.50614	Putative transcription factor with zinc finger DNA-binding motif
orf19.1566	orf19.1566	7326.35	0.104996	0.338648	0.470252	Predicted ORF in Assemblies 19, 20 and 21
orf19.1567	orf19.1567	2238.24	-0.102488	0.415679	0.381242	Predicted ORF in Assemblies 19, 20 and 21
orf19.1569	UTP22	7207.75	-0.423717	0.000116724	3.93284	Predicted ORF in Assemblies 19, 20 and 21; decreased expression observed in an ssr1 homozygous null mutant
orf19.1570	ERG7	24307	0.0305038	0.779093	0.10841	2,3-epoxysqualene-lanosterol cyclase (lanosterol synthase), catalyzes the conversion of 2,3-oxidosqualene to lanosterol in sterol biosynthesis; fluconazole-induced
orf19.1573	orf19.1571	3142.51	-0.143793	0.23289	0.632849	Predicted ORF in Assemblies 19, 20 and 21
orf19.1574	orf19.1573	1897.91	-0.25873	0.0457977	1.33916	Predicted ORF in Assemblies 19, 20 and 21
orf19.1575	orf19.1574	3624.3	0.0621038	0.604661	0.218488	Predicted ORF in Assemblies 19, 20 and 21
orf19.1576	PRS1	1624.06	-0.359923	0.00763647	2.11711	Phosphoribosylpyrophosphate synthetase; enzyme of purine, pyrimidine, histidine, and tryptophan biosynthesis; essential; flucytosine induced; macrophage/pseudohyphal-induced
orf19.1577	orf19.1576	114.251	-0.316108	0.269779	0.568992	Predicted ORF in Assemblies 19, 20 and 21
orf19.1578	orf19.1577	8455.49	0.114376	0.303677	0.517588	Predicted ORF in Assemblies 19, 20 and 21
orf19.158	orf19.1578	7246.41	0.304904	0.00553799	2.25665	Predicted ORF in Assemblies 19, 20 and 21
orf19.1580	orf19.158	682.309	0.315359	0.0596729	1.22422	Predicted ORF in Assemblies 19, 20 and 21
orf19.1581	orf19.1580	55.1266	0.240968	0.471079	0.326907	Predicted ORF in Assemblies 19, 20 and 21
orf19.1582	orf19.1581	536.728	-0.269826	0.147159	0.832212	Predicted ORF in Assemblies 19, 20 and 21
orf19.1584	orf19.1582	3521.8	-0.499392	5.06894e-05	4.29508	Predicted ORF in Assemblies 19, 20 and 21
orf19.1585	orf19.1584	1437.76	-0.962311	4.67763e-12	11.33	Predicted ORF in Assemblies 19, 20 and 21; shows colony morphology-related gene regulation by Ssn6p
orf19.1586	ZRT2	159.875	-0.440707	0.100463	0.997995	Protein described as predicted zinc transporter; ciclopirox olamine, fluconazole, or alkaline downregulated; transcriptionally induced by interaction with macrophage; amphotericin B induced
orf19.1587	FGR22	222.315	-0.201466	0.395621	0.402721	Putative phosphatidylinositol-specific phospholipase C (PI-PLC); predicted type 2 membrane protein; no S. cerevisiae ortholog; role in, and regulated by, filamentation; no mouse systemic virulence role; almost identical to orf19.5797
orf19.1588	HGT20	2489.42	0.116484	0.372749	0.428583	Putative glucose transporter of the major facilitator superfamily; the C. albicans glucose transporter family comprises 20 members; 12 probable membrane-spanning segments; regulated by Nrg1p
orf19.1589	orf19.1588	1447.25	-0.133258	0.330393	0.480969	Predicted ORF in Assemblies 19, 20 and 21
orf19.1589.1	orf19.1589	946.318	-0.264933	0.0916688	1.03778	Putative DNA-binding transcription factor
orf19.1590	orf19.1590	445.093	-0.213114	0.274678	0.561177	Predicted ORF in Assemblies 19, 20 and 21
orf19.1591	ERG10	30819.6	0.445857	1.83171e-05	4.73714	Protein similar to acetyl-CoA acetyltransferase; role in ergosterol biosynthesis; soluble in hyphae; changes in protein abundance associated with azole resistance; fluconazole or ketoconazole induced; macrophage-downregulated protein
orf19.1592	orf19.1592	2894.62	-0.167047	0.172465	0.763298	Predicted ORF in Assemblies 19, 20 and 21
orf19.1595	orf19.1595	1454.4	-0.0516502	0.708122	0.149892	Predicted ORF in Assemblies 19, 20 and 21
orf19.1596	FGR28	2473.95	0.0440454	0.727193	0.138351	Protein lacking an ortholog in S. cerevisiae; transposon mutation affects filamentous growth; possibly spurious ORF
orf19.1597	ABG1	3515.73	0.29508	0.0121972	1.91374	Vacuolar membrane protein; depletion causes abnormal vacuolar morphology, cell separation defect, sensitivity to cell wall perturbation, and increased hyphal branching; essential gene with no mammalian homolog; Cyr1p-regulated
orf19.1598	ERG24	15925.3	0.685601	3.82209e-10	9.4177	C-14 sterol reductase, has a role in ergosterol biosynthesis
orf19.1599	orf19.1599	32.0399	0.305785	0.385444	0.414039	Predicted ORF in Assemblies 19, 20 and 21
orf19.1600	orf19.1600	2430.91	-0.350547	0.0245175	1.61052	Predicted ORF in Assemblies 19, 20 and 21
orf19.1601	RPL3	29612.1	-0.132002	0.203239	0.691993	Putative ribosomal protein; similar to S. cerevisiae Rpl3p; gene induced by ciclopirox olamine treatment; genes encoding cytoplasmic ribosomal subunits are downregulated upon phagocytosis by murine macrophage
orf19.1604	orf19.1604	5686.66	-0.157079	0.160458	0.79464	Predicted ORF in Assemblies 19, 20 and 21; Gal4p-like DNA-binding domain
orf19.1605	PMS1	1893.54	0.0619206	0.669418	0.174302	Protein described as DNA mismatch repair factor; ortholog of S. cerevisiae PMS1 which is an ATP-binding protein involved in DNA mismatch repair
orf19.1606	orf19.1606	1724.52	0.828518	1.73562e-08	7.76055	Predicted ORF in Assemblies 19, 20 and 21; Plc1p-regulated
orf19.1607	ALR1	9905.3	-0.0984965	0.363473	0.439528	Putative transporter of divalent cations; hyphal-induced expression; fungal-specific
orf19.1608	orf19.1608	521.471	-0.820838	6.14967e-06	5.21115	Predicted ORF in Assemblies 19, 20 and 21
orf19.1609	orf19.1609	7155.29	0.108319	0.334697	0.475348	Predicted ORF in Assemblies 19, 20 and 21
orf19.1610	orf19.1610	413.259	-0.576315	0.00342182	2.46574	Predicted ORF in Assemblies 19, 20 and 21
orf19.1611	orf19.1611	477.784	0.10926	0.552633	0.257564	Predicted ORF in Assemblies 19, 20 and 21
orf19.1613	ILV2	13108.8	-0.677452	4.40981e-10	9.35558	Protein described as acetolactate synthase; regulated by Gcn4p; induced in response to amino acid starvation
orf19.1614	MEP1	6922.64	0.571593	5.80712e-06	5.23604	Ammonium permease; Mep1p is a more efficient ammonium permease than Mep2p, whereas Mep2p has additional regulatory role; not essential for viability; 11 predicted transmembrane regions; low mRNA abundance; hyphal downregulated
orf19.1616	FGR23	1953.17	-0.825435	3.19146e-10	9.49601	Protein lacking an ortholog in S. cerevisiae; transposon mutation affects filamentous growth; transcriptionally repressed by A1p and Alpha2p in white-phase cells, a-specific and induced by alpha factor
orf19.1617	orf19.1617	2931.95	0.446628	0.000216422	3.6647	Protein similar to S. cerevisiae Ydr282cp; transposon mutation affects filamentous growth
orf19.1618	GFA1	132035	0.176427	0.100342	0.998515	Glucosamine-6-phosphate synthase; enzyme of chitin/hexosamine biosynthesis; homotetrameric; inhibited by UDP-GlcNAc, FMDP, N-acyl peptide, kanosamine-6-P; functional homolog of S. cerevisiae Gfa1p; growth-phase regulated; catalytic Cys
orf19.1618.1	orf19.1618.1	318.034	0.697902	0.000950759	3.02193	ORF, Uncharacterized
orf19.1619	orf19.1619	4327.91	0.0857897	0.471513	0.326506	Predicted ORF in Assemblies 19, 20 and 21
orf19.1620	orf19.1620	11.8004	-0.255891	0.430153	0.366377	Predicted ORF in Assemblies 19, 20 and 21; transcription is induced in response to alpha pheromone in SpiderM medium
orf19.1621	GPA2	2100.82	0.0449201	0.73627	0.132963	G-protein alpha subunit; regulates filamentous growth; reports differ on a role in cAMP-mediated glucose signaling, cAMP-PKA pathway, MAP kinase cascade; Gpr1p C terminus binds Gpa2p; regulates HWP1 and ECE1
orf19.1622	orf19.1622	3500.91	0.485568	4.21409e-05	4.3753	Predicted ORF in Assemblies 19, 20 and 21
orf19.1623	CAP1	6896.85	-0.0325452	0.768587	0.114307	Transcription factor, AP-1 family; role in oxidative stress response and resistance, multidrug resistance; oxidative stress regulates nuclear localization; partially complements S. cerevisiae yap1 mutation; human neutrophil-induced
orf19.1624	orf19.1624	2669.33	0.0240319	0.844375	0.0734647	Predicted ORF in Assemblies 19, 20 and 21
orf19.1624.1	orf19.1624.1	61.0223	-0.09926	0.762896	0.117535	ORF, Uncharacterized
orf19.1625	orf19.1625	2722.32	0.568048	3.76969e-06	5.42369	Predicted ORF in Assemblies 19, 20 and 21; repressed by nitric oxide
orf19.1626	orf19.1626	1608.71	0.27841	0.0462358	1.33502	Predicted ORF in Assemblies 19, 20 and 21
orf19.1628	LAP41	5683.26	0.190487	0.104437	0.981145	Protein not essential for viability; similar to S. cerevisiae Lap4p, which is a vacuolar aminopeptidase
orf19.163	orf19.163	1975.03	0.0172272	0.89464	0.0483515	Predicted ORF in Assemblies 19, 20 and 21
orf19.1630	orf19.1630	3699.72	-0.480153	5.68992e-05	4.24489	Predicted ORF in Assemblies 19, 20 and 21
orf19.1631	ERG6	56830.8	0.626798	4.96794e-09	8.30382	Delta(24)-sterol C-methyltransferase, converts zymosterol to fecosterol in ergosterol biosynthesis by methylating position C-24; mutation confers nystatin resistance; fluconazole-induced; transcription increased in azole-resistant strain
orf19.1632	orf19.1632	782.052	0.126733	0.446522	0.350157	Predicted ORF in Assemblies 19, 20 and 21
orf19.1633	orf19.1633	5091.1	0.215682	0.0702782	1.15318	Predicted ORF in Assemblies 19, 20 and 21
orf19.1634	orf19.1634	2127.53	-0.0986736	0.436491	0.360025	Predicted ORF in Assemblies 19, 20 and 21
orf19.1635	RPL12	14815.6	-0.0150719	0.886775	0.0521865	Predicted ribosomal protein; downregulated in the presence of human whole blood or polymorphonuclear
orf19.1636	STE50	1436.47	-0.345775	0.0116069	1.93528	Protein with sterile alpha motif (SAM) and Ras-associated domain (RAD); similar to S. cerevisiae Rad50p, which is involved in signal transduction via interaction with and regulation of MAPKKK
orf19.1637	orf19.1637	1494.49	0.0109539	0.937288	0.028127	Predicted ORF in Assemblies 19, 20 and 21
orf19.1638	orf19.1638	3054.7	0.156758	0.193544	0.71322	Predicted ORF in Assemblies 19, 20 and 21
orf19.1639	orf19.1639	293.633	0.172503	0.425981	0.37061	Predicted ORF in Assemblies 19, 20 and 21
orf19.164	orf19.164	8043.77	-1.31621	2.65083e-23	22.5766	Predicted ORF in Assemblies 19, 20 and 21
orf19.1641	orf19.1641	1091.09	0.0661382	0.656075	0.183047	Predicted ORF in Assemblies 19, 20 and 21
orf19.1642	orf19.1642	2649.14	0.390503	0.00143075	2.84444	Predicted ORF in Assemblies 19, 20 and 21
orf19.1643	orf19.1643	2830.1	0.212059	0.0828975	1.08146	Predicted ORF in Assemblies 19, 20 and 21
orf19.1646	orf19.1646	5689.37	0.04107	0.735151	0.133623	Predicted ORF in Assemblies 19, 20 and 21
orf19.1647	orf19.1647	191.5	0.650558	0.00868107	2.06143	Predicted ORF in Assemblies 19, 20 and 21
orf19.1648	RAD50	8365.77	0.41579	0.000487552	3.31198	Protein described as DNA double-strand break repair factor; involved in response to oxidative stress and drug resistance
orf19.1649	orf19.1649	6498.89	0.287351	0.00949436	2.02253	Predicted ORF in Assemblies 19, 20 and 21
orf19.1650	orf19.1650	1142.56	0.269327	0.0645184	1.19032	Predicted ORF in Assemblies 19, 20 and 21
orf19.1651	orf19.1651	63.0117	0.494563	0.133024	0.876069	Predicted ORF in Assemblies 19, 20 and 21
orf19.1652	POX1-3	3667.27	-0.157741	0.214436	0.668703	Predicted acyl-CoA oxidase; farnesol regulated
orf19.1653	orf19.1653	1723.5	1.19487	9.7259e-19	18.0121	Predicted ORF in Assemblies 19, 20 and 21; possibly spurious ORF (Annotation Working Group prediction)
orf19.1654	orf19.1654	3651.22	0.67336	3.28715e-08	7.48318	Predicted ORF in Assemblies 19, 20 and 21
orf19.1655	PXP2	558.623	0.83282	3.82479e-06	5.41739	Putative acyl-CoA oxidase; enzyme of fatty acid beta-oxidation; induced during macrophage infection; expression is opaque specific; has putative peroxisome targeting signal
orf19.1655.3	orf19.1655.3	715.613	0.782098	2.09563e-06	5.67868	ORF Predicted by Annotation Working Group
orf19.1656	orf19.1656	1351.18	-0.354286	0.0175404	1.75596	Predicted ORF in Assemblies 19, 20 and 21
orf19.1658	orf19.1658	9692.68	-0.337241	0.00177637	2.75047	Predicted ORF in Assemblies 19, 20 and 21
orf19.1659	ALG8	1809.89	0.0444519	0.73892	0.131403	Putative glucosyltransferase involved in cell wall mannan biosynthesis; transcription is elevated in nik1 and sln1 homozygous null mutants, but not in the chk1 null mutant
orf19.166	orf19.166	4289.7	-0.371785	0.00123516	2.90828	Predicted zinc-finger protein of unknown function; has similarity to S. cerevisiae Asg1p, which is a proposed transcription factor of the Gal4p family
orf19.1661	orf19.1661	11920.3	0.234195	0.0377376	1.42323	Predicted ORF in Assemblies 19, 20 and 21
orf19.1662	orf19.1662	2124.95	0.353027	0.00546316	2.26256	Predicted ORF in Assemblies 19, 20 and 21
orf19.1663	MNT2	4654.77	-0.162878	0.159895	0.796164	Alpha-1,2-mannosyl transferase; adds third mannose during cell-wall mannoprotein biosynthesis; partially redundant with Mnt1p; role in adherence and virulence; expressed in yeast-form and hyphal cells; fungal-specific
orf19.1664	orf19.1664	2121.09	0.0913258	0.4865	0.312917	Predicted ORF in Assemblies 19, 20 and 21; decreased expression observed in an ssr1 homozygous null mutant
orf19.1665	MNT1	11607.1	0.0818299	0.443772	0.35284	Alpha-1,2-mannosyl transferase; adds second mannose during cell-wall mannoprotein biosynthesis; required for wild-type virulence and adherence to epithelial cells; predicted type II membrane protein of Golgi; fungal-specific
orf19.1666	orf19.1666	2414.94	-0.0682054	0.583929	0.23364	Predicted ORF in Assemblies 19, 20 and 21; transcription is induced in response to alpha pheromone in SpiderM medium
orf19.1667	orf19.1667	2207.62	-0.229802	0.0703951	1.15246	Predicted ORF in Assemblies 19, 20 and 21
orf19.1667.1	orf19.1667.1	386.384	0.615698	0.00246697	2.60784	ORF Predicted by Annotation Working Group
orf19.1668	orf19.1668	1642.82	-0.0688166	0.630521	0.200301	Predicted ORF in Assemblies 19, 20 and 21; decreased expression observed in an ssr1 homozygous null mutant; possibly spurious ORF (Annotation Working Group prediction)
orf19.1669	AFG3	5465.35	0.378995	0.00112043	2.95062	Protein likely to be essential for growth, based on an insertional mutagenesis strategy; similar to S. cerevisiae Afg3p, which is a subunit of the mitochondrial inner membrane m-AAA protease
orf19.1670	BRO1	1745.4	-0.24594	0.0670467	1.17362	Protein involved in transport from multivesicular body to vacuole; similar to S. cerevisiae Bro1p, which is a class E vacuolar protein sorting (VPS) factor; not involved in RIM101 pathway; macrophage/pseudohyphal-repressed
orf19.1671	UTR2	28954.4	-0.480388	1.52015e-05	4.81811	Putative cell-surface glycosidase, role in adhesion; required for hyphal growth on Spider (not serum) medium; chitin-binding, glycosyl hydrolase, GPI anchor domains; induced during cell wall regeneration; mRNA detected in yeast-form cells
orf19.1671.1	orf19.1671.1	3.07183	0.278496	0.16712	0.776972	ORF, Uncharacterized
orf19.1672	orf19.1672	21954.9	0.0673145	0.531793	0.274258	Predicted ORF in Assemblies 19, 20 and 21
orf19.1673	PPT1	2039.04	-0.0591339	0.648656	0.187986	Protein described as serine/threonine phosphatase; transcriptionally regulated by iron; expression greater in high iron
orf19.1674	orf19.1674	5025.67	-0.0973102	0.389946	0.408996	Predicted ORF in Assemblies 19, 20 and 21
orf19.1675	orf19.1675	4002.49	0.475633	0.00011511	3.93889	Predicted ORF in Assemblies 19, 20 and 21
orf19.1676	orf19.1676	1497.14	-0.150672	0.266838	0.573753	Predicted ORF in Assemblies 19, 20 and 21
orf19.1677	orf19.1677	3781.94	-0.141788	0.244204	0.612248	Predicted ORF in Assemblies 19, 20 and 21; possibly spurious ORF (Annotation Working Group prediction)
orf19.1678	orf19.1678	1173.32	-0.169802	0.241451	0.61717	Predicted ORF in Assemblies 19, 20 and 21
orf19.1679	orf19.1679	19.1686	0.373575	0.281071	0.551183	Predicted ORF in Assemblies 19, 20 and 21
orf19.168	orf19.168	1490.36	0.208679	0.134419	0.871538	Predicted ORF in Assemblies 19, 20 and 21
orf19.1680	orf19.1680	5464.62	0.183095	0.148991	0.826841	Predicted ORF in Assemblies 19, 20 and 21
orf19.1681	orf19.1681	481.235	-0.363029	0.0512733	1.29011	Predicted ORF in Assemblies 19, 20 and 21
orf19.1682	orf19.1682	4910.02	0.722071	2.23256e-10	9.6512	Predicted ORF in Assemblies 19, 20 and 21; repressed by nitric oxide
orf19.1683	PPH21	2372.49	-0.0998552	0.422907	0.373755	Predicted ORF in Assemblies 19, 20 and 21; caspofungin repressed
orf19.1684	orf19.1684	826.28	0.0854533	0.589327	0.229644	Predicted ORF in Assemblies 19, 20 and 21
orf19.1685	orf19.1685	422.569	0.0759245	0.691107	0.160455	Predicted zinc-finger protein of unknown function
orf19.1686	orf19.1686	1178.63	-0.204213	0.160473	0.794599	Predicted ORF in Assemblies 19, 20 and 21
orf19.1687	orf19.1687	4514.49	0.0131968	0.908893	0.0414872	Predicted ORF in Assemblies 19, 20 and 21
orf19.169	CHO2	2082.98	0.355532	0.00524617	2.28016	Putative phosphatidyl-ethanolamine N-methyltransferase; fungal-specific
orf19.1690	TOS1	25047.6	-0.0563648	0.603874	0.219054	Protein described as similar to alpha agglutinin anchor subunit; fluconazole-induced; transcription is induced in response to alpha pheromone in SpiderM medium
orf19.1691	orf19.1691	58695.7	-1.6419	2.52494e-55	54.5977	Predicted ORF in Assemblies 19, 20 and 21; fluconazole-induced; filament induced; Hog1p-induced; regulated by Nrg1p, Tup1p
orf19.1693	CAS4	8618.07	-0.0293926	0.801982	0.0958353	Protein similar to S. cerevisiae Tao3p; essential for viability; insertion mutation near 3' end of gene causes increase in caspofungin sensitivity; transcription is induced in response to alpha pheromone in SpiderM medium
orf19.1697	orf19.1697	5119.96	-0.136877	0.231097	0.636205	Predicted ORF in Assemblies 19, 20 and 21
orf19.1698	orf19.1698	2171.26	0.125192	0.321778	0.492444	Predicted ORF in Assemblies 19, 20 and 21
orf19.1699	BZZ1	3437.38	0.137725	0.249423	0.603063	Protein similar to S. cerevisiae Bzz1p, which is an SH3 domain protein involved in the regulation of actin polymerization
orf19.17	SCP1	328.68	0.0889337	0.667389	0.175621	Predicted ORF in Assemblies 19, 20 and 21; constitutive expression independent of MTL or white-opaque status
orf19.1700	RPS7A	14246	-0.15437	0.150138	0.823509	Predicted ribosomal protein; genes encoding cytoplasmic ribosomal subunits, translation factors, and tRNA synthetases are downregulated upon phagocytosis by murine macrophage
orf19.1701	orf19.1701	419.563	0.188337	0.327211	0.485172	Predicted ORF in Assemblies 19, 20 and 21
orf19.1702	ARF3	2742.57	-0.171803	0.160866	0.793535	Transcription is filament induced; Tup1p regulated
orf19.1704	FOX3	3234.1	0.167831	0.239915	0.619942	Putative peroxisomal 3-oxoacyl CoA thiolase; expression is regulated upon white-opaque switching
orf19.1706	MET18	1010.96	0.533223	0.000341084	3.46714	Predicted ORF in Assemblies 19, 20 and 21; Plc1p-regulated
orf19.1707	orf19.1707	409.41	0.323953	0.102997	0.987174	Predicted ORF in Assemblies 19, 20 and 21
orf19.1708	orf19.1708	1053.67	0.153455	0.317295	0.498537	Predicted ORF in Assemblies 19, 20 and 21
orf19.1709	orf19.1709	547.791	-0.459486	0.0107328	1.96929	Predicted ORF in Assemblies 19, 20 and 21; alkaline downregulated; shows colony morphology-related gene regulation by Ssn6p
orf19.171	DBP2	18809.3	0.135486	0.205924	0.686294	Predicted ORF in Assemblies 19, 20 and 21; flucytosine induced; downregulated in core stress response
orf19.1710	orf19.1710	1948.24	0.422138	0.00118444	2.92649	Protein described as NADH-ubiquinone oxidoreductase; identified in detergent-resistant membrane fraction
orf19.1711	END3	1539.38	-0.0641053	0.634694	0.197436	Regulated by Gcn4p; induced in response to amino acid starvation
orf19.1712	GEA2	5887.77	-0.0940438	0.407504	0.389868	Protein described as an ARF GTP/GDP exchange factor; transcriptionally regulated by iron; expression greater in low iron
orf19.1714	PGA44	51.3868	0.485587	0.150972	0.821103	Putative GPI-anchored protein of unknown function
orf19.1715	IRO1	2037.39	-0.871078	1.85114e-11	10.7326	Putative transcription factor; role in iron utilization, pathogenesis; both IRO1 and adjacent URA3 are mutated in strain CAI4; suppresses S. cerevisiae aft1 mutant low-iron growth defect; hyphal-induced; reports differ about iron regulation
orf19.1716	URA3	862.325	-0.923619	2.98345e-09	8.52528	Orotidine-5'-phosphate decarboxylase, enzyme of pyrimidine biosynthesis; gene used as a molecular genetic marker, but decreased expression when integrated at ectopic chromosomal locations can cause defects in hyphal growth and virulence
orf19.1717	orf19.1717	320.727	-0.18284	0.382521	0.417345	Predicted ORF in Assemblies 19, 20 and 21
orf19.1718	orf19.1718	1551.55	-0.518692	0.000158498	3.79998	Predicted zinc-finger protein of unknown function; decreased transcription is observed upon fluphenazine treatment
orf19.1719	SGA1	639.215	-0.432734	0.0114448	1.94139	Putative glucoamylase; fungal-specific
orf19.172	orf19.172	1524.82	0.318051	0.0189921	1.72143	Predicted ORF in Assemblies 19, 20 and 21
orf19.1720	orf19.1720	1410.62	0.27686	0.0464013	1.33347	Predicted ORF in Assemblies 19, 20 and 21
orf19.1721	NCE103	558.294	0.062285	0.724574	0.139917	Carbonic anhydrase involved in the conversion of carbon dioxide to bicarbonate; essential for pathogenesis in host niches with limited CO2; induced upon biofilm formation
orf19.1722	orf19.1722	25.7387	0.205261	0.556975	0.254165	Predicted ORF in Assemblies 19, 20 and 21
orf19.1723	orf19.1723	935.269	0.276363	0.071033	1.14854	Predicted ORF in Assemblies 19, 20 and 21
orf19.1724	orf19.1724	16.549	0.835373	0.013942	1.85567	Predicted ORF in Assemblies 19, 20 and 21; induced by nitric oxide in yhb1 mutant
orf19.1725	orf19.1725	266.951	-0.0501129	0.822101	0.0850747	Predicted ORF in Assemblies 19, 20 and 21
orf19.1727	PMC1	20329.1	0.136898	0.328765	0.483115	Vacuolar calcium P-type ATPase; transcription is regulated by calcineurin and fluconazole; mutant shows increased resistance to fluconazole or lithium, and increased sensitivity to calcium
orf19.1728	orf19.1728	382.313	-0.614069	0.0024397	2.61266	Predicted ORF in Assemblies 19, 20 and 21
orf19.1729	orf19.1729	1303.45	-0.323668	0.0207942	1.68206	Putative transcription factor with zinc finger DNA-binding motif; possibly spurious ORF
orf19.173	orf19.173	3229.16	-0.18128	0.13112	0.88233	Putative transcription factor with zinc finger DNA-binding motif
orf19.1730	orf19.1730	2646.3	-0.0187846	0.878604	0.0562066	Predicted ORF in Assemblies 19, 20 and 21
orf19.1734	orf19.1734	7876.12	-0.329345	0.00377403	2.42319	Predicted ORF in Assemblies 19, 20 and 21
orf19.1735	orf19.1735	348.304	-0.220209	0.291481	0.535389	Predicted ORF in Assemblies 19, 20 and 21
orf19.1736	orf19.1736	492.651	0.5723	0.00191772	2.71721	Predicted ORF in Assemblies 19, 20 and 21
orf19.1737	orf19.1737	24.3586	0.137695	0.695509	0.157697	Predicted ORF in Assemblies 19, 20 and 21; possibly spurious ORF (Annotation Working Group prediction)
orf19.1738	UGP1	37626.7	-0.175431	0.0953644	1.02061	Protein similar to UTP-glucose-1-phosphaturidyl transferase; localizes to cell surface of yeast-form cells, but not hyphal cells; Hog1p-downregulated
orf19.1738.1	orf19.1738.1	762.883	1.90841	1.11439e-30	29.953	ORF Predicted by Annotation Working Group
orf19.1741	orf19.1741	399.588	0.126923	0.514186	0.288879	Predicted ORF in Assemblies 19, 20 and 21
orf19.1742	HEM3	4326.8	-0.00155493	0.989777	0.00446258	Hydroxymethylbilane synthase (uroporphyrinogen I synthase); catalyzes the conversion of 4-porphobilinogen to hydroxymethylbilane, the third step in the heme biosynthetic pathway; transcription greater in high iron; alkaline downregulated
orf19.1743	ACS1	3114.86	0.015479	0.897208	0.0471069	Putative acetyl-CoA synthetase, similar to S. cerevisiae Acs2p; upregulated in the presence of human neutrophils; fluconazole-downregulated; regulated by Nrg1p and Mig1p; shows colony morphology-related gene regulation by Ssn6p
orf19.1744	HEM4	547.386	0.0410824	0.818332	0.0870704	Protein described as uroporphyrinogen III synthase; transcriptionally regulated by iron; expression greater in high iron; alkaline downregulated
orf19.1745	orf19.1745	263.471	-0.012877	0.954103	0.0204049	Predicted ORF in Assemblies 19, 20 and 21; possibly spurious ORF (Annotation Working Group prediction)
orf19.1746	orf19.1746	16.3616	0.505696	0.137181	0.862705	Predicted ORF in Assemblies 19, 20 and 21; similar to S. cerevisiae meiosis-specific, spore-wall-localized protein Ssp2p, which is required for wild-type formation of outer spore wall in S. cerevisiae
orf19.1747	KIP2	151.277	1.18427	9.77299e-06	5.00997	Protein similar to S. cerevisiae Kip2p; transcription is repressed in response to alpha pheromone in SpiderM medium
orf19.1748	orf19.1748	382.203	-0.714225	0.000561391	3.25073	Predicted ORF in Assemblies 19, 20 and 21; shows colony morphology-related gene regulation by Ssn6p
orf19.175	orf19.175	1622.05	0.521988	9.8845e-05	4.00505	Predicted ORF in Assemblies 19, 20 and 21
orf19.1750	orf19.1750	16622.6	-0.0609585	0.577712	0.238289	Predicted ORF in Assemblies 19, 20 and 21; similar to mammalian SR-like RNA splicing factor; gene has intron; significant changes made to ORF with coordinate updates (see Locus History)
orf19.1751	SPT23	31333.4	-0.338155	0.00119178	2.9238	Protein involved in regulation of unsaturated fatty acid biosynthesis; controls the expression of the Ole1p delta-9-fatty acid desaturase
orf19.1753	PUS7	2707.54	0.0330682	0.78722	0.103904	Protein similar to S. cerevisiae tRNA modification protein; induced upon biofilm formation
orf19.1754	orf19.1754	3195.03	-0.393605	0.00104016	2.9829	Predicted ORF in Assemblies 19, 20 and 21
orf19.1755	orf19.1755	4515.06	-0.125098	0.27541	0.56002	Predicted ORF in Assemblies 19, 20 and 21
orf19.1756	GPD1	9266.93	-0.339762	0.00472575	2.32553	Protein similar to S. cerevisiae glycerol-3-phosphate dehydrogenase (enzyme of glycerol biosynthesis); biofilm-induced expression; regulated by Efg1p; regulated by Tsa1p, Tsa1Bp under H2O2 stress conditions
orf19.1757	orf19.1757	2045.33	0.0592782	0.650628	0.186667	Putative transcription factor with zinc finger DNA-binding motif
orf19.1759	PHO23	2267.37	-0.22591	0.0722577	1.14112	Protein not essential for viability; similar to S. cerevisiae Pho23p, which is a probable component of the Rpd3 histone deacetylase complex
orf19.176	OPT4	263.399	-0.240911	0.281046	0.551222	Oligopeptide transporter; detected at germ tube plasma membrane by mass spectrometry; transcriptionally induced upon phagocytosis by macrophage; fungal-specific
orf19.1760	RAS1	3217.08	-0.0731078	0.541456	0.266437	RAS signal transduction GTPase; regulates cAMP and MAP kinase pathways; role in hyphal induction, virulence, apoptosis, heat-shock sensitivity; nonessential; glutamine-rich C terminus; complements viability of S. cerevisiae ras1 ras2 mutant
orf19.1761	orf19.1761	1530.05	0.325165	0.0161227	1.79256	Predicted ORF in Assemblies 19, 20 and 21
orf19.1762	orf19.1762	680.708	-0.0332396	0.844196	0.073557	Protein not essential for viability
orf19.1763	IFR1	2777.89	2.28875	2.76897e-70	69.5577	Predicted ORF in Assemblies 19, 20 and 21; induced by nitric oxide
orf19.1764	orf19.1764	1559.59	0.376614	0.0118998	1.92446	Predicted ORF in Assemblies 19, 20 and 21
orf19.1765	orf19.1765	5288.08	0.821344	0.00640534	2.19346	Predicted ORF in Assemblies 19, 20 and 21
orf19.1766	orf19.1766	525.796	0.184083	0.333612	0.476758	Predicted ORF in Assemblies 19, 20 and 21
orf19.1767	orf19.1767	717.036	-0.0857575	0.603956	0.218994	Predicted ORF in Assemblies 19, 20 and 21
orf19.1768	orf19.1768	796.382	0.0501192	0.766238	0.115637	Predicted ORF in Assemblies 19, 20 and 21
orf19.1769	orf19.1769	1285.8	-0.090121	0.541941	0.266048	Predicted ORF in Assemblies 19, 20 and 21
orf19.177	orf19.177	1587.9	0.180146	0.183186	0.737107	Predicted ORF in Assemblies 19, 20 and 21
orf19.1770	CYC1	5110.45	0.990608	6.66843e-17	16.176	Cytochrome c; complements defects of an S. cerevisiae cyc1 cyc7 double mutant; transcriptionally regulated by iron; expression greater in high iron; alkaline downregulated; repressed by nitric oxide
orf19.1771	orf19.1771	1161.63	-0.221231	0.124392	0.905209	Predicted ORF in Assemblies 19, 20 and 21
orf19.1772	orf19.1772	2373.58	0.0744268	0.572741	0.242042	Predicted ORF in Assemblies 19, 20 and 21
orf19.1773	RAP1	720.735	0.289228	0.0764977	1.11635	Protein similar to (but shorter than) S. cerevisiae Rap1p, a transcriptional regulator that binds telomeres and regulatory sequences; binds DNA; represses hyphal growth under yeast-favoring conditions
orf19.1774	orf19.1774	72.8354	0.172819	0.587136	0.231261	Predicted ORF in Assemblies 19, 20 and 21
orf19.1776	orf19.1776	318.154	0.0183997	0.92985	0.0315872	Predicted ORF in Assemblies 19, 20 and 21
orf19.1777	orf19.1777	12447	-0.31932	0.00329747	2.48182	Predicted ORF in Assemblies 19, 20 and 21
orf19.1778	orf19.1778	22.3725	0.0829838	0.812887	0.0899697	Predicted ORF in Assemblies 19, 20 and 21
orf19.1779	MP65	115988	0.0926316	0.380247	0.419934	Cell surface mannoprotein; mycelial antigen; possible role in cell-wall glucan metabolism; has adhesin motif; O-glycosylation but no predicted N-glycosylation; induced by heat, upon germ tube formation, wall regeneration; diagnostic marker
orf19.178	orf19.178	1081.6	0.0729375	0.623944	0.204855	Predicted ORF in Assemblies 19, 20 and 21
orf19.1780	orf19.1780	144.181	0.965929	0.000435065	3.36145	Predicted ORF in Assemblies 19, 20 and 21
orf19.1782	orf19.1782	1824.46	0.325433	0.0131773	1.88017	Predicted ORF in Assemblies 19, 20 and 21
orf19.1782.1	orf19.1782.1	264.875	0.791571	0.000390404	3.40849	ORF, Uncharacterized
orf19.1783	YOR1	6066.32	0.428715	0.000758792	3.11988	Protein similar to S. cerevisiae Yor1p, which is a plasma membrane transporter of the ATP-binding cassette (ABC) family involved in resistance to aureobasidin A; transcription is specific to white cell type
orf19.1785	orf19.1785	6730.53	-0.288279	0.0146869	1.83307	Predicted ORF in Assemblies 19, 20 and 21
orf19.1789	orf19.1789	544.062	0.00244918	0.988994	0.00480652	Predicted ORF in Assemblies 19, 20 and 21
orf19.1789.1	LYS1	5779.24	-0.265221	0.0199888	1.69921	Saccharopine dehydrogenase
orf19.1791	orf19.1791	2796.72	0.0115693	0.924522	0.034083	Predicted ORF in Assemblies 19, 20 and 21
orf19.1792	orf19.1792	2840.56	-0.346901	0.00457961	2.33917	Predicted ORF in Assemblies 19, 20 and 21
orf19.1793	orf19.1793	750.002	-0.132555	0.412653	0.384415	Protein not essential for viability
orf19.1794	orf19.1794	395.938	-0.201316	0.301739	0.520368	Predicted ORF in Assemblies 19, 20 and 21
orf19.1795	PUF3	2202.71	0.0940745	0.462297	0.335079	Protein not essential for viability; similar to S. cerevisiae Puf3p, which is an mRNA-binding protein involved in RNA catabolism
orf19.1795.1	orf19.1795.1	628.545	-0.00813182	0.961684	0.0169677	ORF, Uncharacterized
orf19.1796	orf19.1796	860.041	-0.142103	0.369485	0.432403	Predicted ORF in Assemblies 19, 20 and 21
orf19.1797	orf19.1797	3158.22	0.545795	4.89828e-06	5.30996	Predicted ORF in Assemblies 19, 20 and 21; induced upon biofilm formation; has GutQ domain, which is associated with phosphosugar binding
orf19.1798	orf19.1798	1580.65	0.00145838	0.991398	0.00375196	Protein not essential for viability; similar to mammalian tuberin
orf19.1799	orf19.1799	7620.13	-0.364731	0.00194228	2.71169	Putative general amino acid permease; fungal-specific
orf19.18	IMH3	14613.4	0.408616	0.000201646	3.69541	Inosine monophosphate
orf19.1800	orf19.1800	12603.6	0.019252	0.869677	0.060642	Predicted ORF in Assemblies 19, 20 and 21
orf19.1801	orf19.1801	11582.5	0.569499	1.30987e-07	6.88277	Predicted ORF in Assemblies 19, 20 and 21
orf19.1802	orf19.1802	2958.09	-0.544822	6.43917e-06	5.19117	Predicted ORF in Assemblies 19, 20 and 21
orf19.1803	CDC43	1004.6	-0.324526	0.0293944	1.53173	Beta subunit of heterodimeric protein geranylgeranyltransferase type I; GGTase I enzyme binds zinc, is Mg-dependent; Cdc42p is GGTase I substrate
orf19.1804	orf19.1804	2747.63	-0.156985	0.221805	0.654029	Predicted ORF in Assemblies 19, 20 and 21
orf19.1805	PEX14	2948.17	-0.193151	0.109388	0.961032	Protein not essential for viability; similar to S. cerevisiae Pex14p, which is a peroxisomal protein involved in import of peroxisomal matrix proteins
orf19.1806	orf19.1806	145.804	-0.107059	0.688211	0.162278	Predicted ORF in Assemblies 19, 20 and 21; possibly spurious ORF (Annotation Working Group prediction)
orf19.1808	orf19.1808	2158.68	-0.350805	0.00558257	2.25317	Predicted ORF in Assemblies 19, 20 and 21
orf19.1813	FLC2	10547.8	-0.857489	1.00865e-14	13.9963	Protein involved in heme uptake; putative FAD transporter, similar to S. cerevisiae Flc2p
orf19.1814	orf19.1814	5928.38	-0.113002	0.318364	0.497077	Predicted ORF in Assemblies 19, 20 and 21
orf19.1815	orf19.1815	5141.8	0.225646	0.0459145	1.33805	Predicted ORF in Assemblies 19, 20 and 21
orf19.1816	ALS3	2180.65	0.485586	0.000135599	3.86774	Adhesin; ALS family; role in epithelial adhesion, endothelial invasiveness; allelic variation in adhesiveness; immunoprotective in mice; predicted GPI-anchor cell wall protein; macrophage, hyphal induced, pH, Nrg1p, Rfg1p, Tup1p regulated
orf19.182	orf19.182	2586.37	0.211763	0.0876354	1.05732	Predicted ORF in Assemblies 19, 20 and 21
orf19.1821	orf19.1821	6.89099	-0.100155	0.724552	0.139931	Predicted ORF in Assemblies 19, 20 and 21; transcription is repressed in response to alpha pheromone in SpiderM medium
orf19.1822	UME6	1063.84	-0.507305	0.00210033	2.67771	Transcription factor; required for wild-type hyphal extension, virulence; zinc cluster DNA-binding motif; similar to S. cerevisiae Ume6p, which is a meiotic regulator; alkaline upregulated; filament induced; regulated by Nrg1p, Tup1p, RFG1p
orf19.1823	orf19.1823	1615.69	-0.376402	0.00490451	2.3094	Predicted ORF in Assemblies 19, 20 and 21; transcription is downregulated in response to treatment with ciclopirox olamine
orf19.1824	PGA50	3.52606	0.149464	0.489606	0.310153	Putative GPI-anchored protein of unknown function
orf19.1825	orf19.1825	116.205	-0.0290958	0.918949	0.0367085	Protein not essential for viability; filament induced; regulated by Nrg1p, Rfg1p, Tup1p
orf19.1826	MDM34	3739.47	-0.324143	0.0105013	1.97876	Putative transcription factor with zinc finger DNA-binding motif; macrophage-downregulated gene
orf19.1827	orf19.1827	67.1308	-0.353187	0.277716	0.556399	Predicted ORF in Assemblies 19, 20 and 21; transcription is induced in response to alpha pheromone in SpiderM medium
orf19.1828	BUD16	1224.18	-0.107611	0.449065	0.347691	Protein similar to S. cerevisiae Bud16p; induced in response to alpha pheromone in SpiderM medium
orf19.183	HIS3	818.904	0.540882	0.000588779	3.23005	Imidazoleglycerol-phosphate dehydratase, enzyme of histidine biosynthesis; functionally complements S. cerevisiae his3-1 mutation; hyphal-induced expression; regulated by Gcn2p and Gcn4p; fungal-specific (no human or murine homolog)
orf19.1830	orf19.1830	1973.09	-0.206813	0.120268	0.919848	Predicted ORF in Assemblies 19, 20 and 21
orf19.1831	orf19.1831	2.26764	0.0633937	0.74517	0.127745	Predicted ORF in Assemblies 19, 20 and 21
orf19.1832	FCY23	2344.34	-0.307738	0.017968	1.7455	Putative transporter; Gcn4p-regulated; more similar to S. cerevisiae Tpn1p, which is a vitamin B6 transporter, than to purine-cytosine permeases
orf19.1833	orf19.1833	10140.6	0.241017	0.0312793	1.50474	Predicted ORF in Assemblies 19, 20 and 21
orf19.1834	orf19.1834	2686.77	-0.290947	0.0186504	1.72931	Predicted ORF in Assemblies 19, 20 and 21
orf19.1835	orf19.1835	3677.17	-0.492769	2.67882e-05	4.57206	Predicted ORF in Assemblies 19, 20 and 21
orf19.1836	APN2	795.262	-0.243498	0.126222	0.898864	Predicted ORF in Assemblies 19, 20 and 21; flucytosine induced
orf19.1837	TBP1	13388.6	0.200682	0.0643488	1.19146	Transcription initiation factor; binds TATA box sequence, and binding does not require TFIIA; caspofungin repressed; functional homolog of S. cerevisiae and human TATA-binding proteins
orf19.1839	RPA190	9874.12	0.308935	0.00593382	2.22667	Predicted ORF in Assemblies 19, 20 and 21;flucytosine induced
orf19.184	orf19.184	916.784	-0.15967	0.312562	0.505064	Predicted ORF in Assemblies 19, 20 and 21
orf19.1840	orf19.1840	15158.8	-0.34029	0.00144536	2.84002	Predicted ORF in Assemblies 19, 20 and 21
orf19.1841	orf19.1841	122.658	-0.22638	0.440442	0.356112	Predicted ORF in Assemblies 19, 20 and 21
orf19.1842	orf19.1842	4167.51	-0.393354	0.000702815	3.15316	Predicted ORF in Assemblies 19, 20 and 21
orf19.1843	ALG6	1553.25	-0.281998	0.0426617	1.36996	Putative glucosyltransferase involved in cell wall mannan biosynthesis; transcription is elevated in chk1, nik1, and sln1 homozygous null mutants; repressed by nitric oxide
orf19.1844	orf19.1844	50.0529	-0.00961261	0.977359	0.00994591	Predicted ORF in Assemblies 19, 20 and 21; similar to ferric reductase Fre10p
orf19.1847	ARO10	411.539	0.150437	0.44801	0.348712	Protein described as pyruvate decarboxylase; alkaline downregulated; protein abundance is affected by URA3 expression in the CAI-4 strain background
orf19.1848.1	orf19.1848.1	548.569	-0.265338	0.138884	0.857349	ORF Predicted by Annotation Working Group
orf19.1849	orf19.1849	3455.77	-0.17578	0.136686	0.864276	Predicted ORF in Assemblies 19, 20 and 21
orf19.185	orf19.185	2179.87	0.454484	0.000446602	3.35008	Predicted ORF in Assemblies 19, 20 and 21
orf19.1850	orf19.1850	922.795	-0.441367	0.00373962	2.42717	Predicted ORF in Assemblies 19, 20 and 21
orf19.1852	orf19.1852	416.767	-0.0239675	0.900529	0.0455025	Predicted ORF in Assemblies 19, 20 and 21
orf19.1853	HHT2	193.442	-0.19736	0.420921	0.375799	Protein described as histone H3; farnesol regulated
orf19.1854	HHF22	322.167	-0.343464	0.0993166	1.00298	Putative histone H4; regulated by Efg1p; flucytosine, fluconazole-induced; amphotericin B, caspofungin repressed; shows colony morphology-related gene regulation by Ssn6p
orf19.1855	orf19.1855	276.484	-0.644779	0.00368761	2.43326	Predicted ORF in Assemblies 19, 20 and 21; Gcn4p-regulated; flucytosine induced; ketoconazole-repressed; oxidative stress-induced via Cap1p
orf19.1856	orf19.1856	1150.4	-0.0789866	0.583246	0.234148	Predicted ORF in Assemblies 19, 20 and 21
orf19.1857	orf19.1857	885.599	0.329368	0.0438412	1.35812	Protein not essential for viability
orf19.1860	LSC2	13962.3	0.800243	3.21122e-13	12.4933	Protein described as beta subunit of succinate-CoA ligase; transcription regulated by Mig1p and Tup1p; transcriptionally regulated by iron; expression greater in high iron; filament induced
orf19.1860.1	orf19.1860.1	2337.81	-0.0477435	0.712046	0.147492	Predicted ORF in Assemblies 19, 20 and 21
orf19.1861	orf19.1861	3526.81	-0.316233	0.00718722	2.14344	Predicted ORF in Assemblies 19, 20 and 21
orf19.1862	orf19.1862	5676.09	-0.622493	4.05144e-08	7.39239	Possible stress protein; increased transcription is associated with CDR1 and CDR2 overexpression or fluphenazine treatment; transcription regulated by Sfu1p, Nrg1p, Tup1p
orf19.1863	orf19.1863	151.442	-0.0892373	0.73711	0.132468	Predicted ORF in Assemblies 19, 20 and 21
orf19.1864	orf19.1864	4804.21	-0.0507168	0.658976	0.181131	Predicted ORF in Assemblies 19, 20 and 21
orf19.1865	orf19.1865	13500.8	0.213786	0.0523649	1.28096	Predicted ORF in Assemblies 19, 20 and 21
orf19.1866	orf19.1866	2610.2	0.45282	0.000469982	3.32792	Predicted ORF in Assemblies 19, 20 and 21
orf19.1867	orf19.1867	194.495	0.48393	0.0483323	1.31576	Putative malate permease; induced during macrophage infection; regulated by Gcn2p and Gcn4p; has putative peroxisome targeting signal
orf19.1868	RNR22	59054.8	-3.02862	5.0152e-182	181.3	Protein described as ribonucleoside diphosphate reductase; shows colony morphology-related gene regulation by Ssn6p; RNA abundance regulated by tyrosol and cell density
orf19.1871	orf19.1871	6804.58	0.0967636	0.385146	0.414375	Predicted ORF in Assemblies 19, 20 and 21
orf19.1872	orf19.1872	3431.39	0.410815	0.000639883	3.1939	Predicted ORF in Assemblies 19, 20 and 21; repressed by nitric oxide
orf19.1873	orf19.1873	761.155	0.535087	0.000939973	3.02688	Predicted ORF in Assemblies 19, 20 and 21; repressed by nitric oxide; possibly spurious ORF (Annotation Working Group prediction)
orf19.1874	orf19.1874	33.9643	-0.155953	0.656793	0.182571	Predicted ORF in Assemblies 19, 20 and 21
orf19.1876	orf19.1876	1713.29	-0.213187	0.110338	0.957274	Predicted ORF in Assemblies 19, 20 and 21
orf19.1877	orf19.1877	571.634	-0.239496	0.177547	0.750688	Predicted ORF in Assemblies 19, 20 and 21
orf19.1878	orf19.1878	959.175	-0.185074	0.220385	0.656818	Predicted ORF in Assemblies 19, 20 and 21
orf19.188	orf19.188	8470	0.0573064	0.599122	0.222485	Predicted ORF in Assemblies 19, 20 and 21
orf19.1880	HEM15	5011.68	0.407364	0.000425096	3.37151	Putative ferrochelatase involved in heme biosynthesis; transcription is not regulated by iron levels and is also not affected by a yfh1 null mutation
orf19.1881	orf19.1881	7357.18	-0.0985406	0.377818	0.422717	Predicted ORF in Assemblies 19, 20 and 21
orf19.1883	orf19.1883	3867.1	0.0785178	0.509639	0.292737	Predicted ORF in Assemblies 19, 20 and 21
orf19.1885	orf19.1885	2577.51	-0.474675	0.00011883	3.92508	Predicted ORF in Assemblies 19, 20 and 21
orf19.1886	RCL1	2515.84	0.198466	0.107891	0.967013	Predicted ORF in Assemblies 19, 20 and 21; essential; downregulated during core stress response; S. cerevisiae ortholog is essential
orf19.1887	orf19.1887	1912.99	-0.156843	0.225584	0.646691	Predicted ORF in Assemblies 19, 20 and 21
orf19.1888	orf19.1888	1264.46	0.248366	0.0940181	1.02679	Predicted ORF in Assemblies 19, 20 and 21
orf19.1889	orf19.1889	3167.06	-0.624716	2.55501e-07	6.59261	Predicted ORF in Assemblies 19, 20 and 21
orf19.1890	orf19.1890	896.59	0.318549	0.0412845	1.38421	Predicted ORF in Assemblies 19, 20 and 21
orf19.1891	APR1	32412.7	-0.0229614	0.826367	0.0828269	Vacuolar aspartic proteinase; mRNA abundance is equivalent in yeast-form and mycelial cells but is elevated at lower growth temperatures; upregulated in the presence of human neutrophils
orf19.1893	orf19.1893	1284.49	-0.321007	0.0221846	1.65395	Predicted ORF in Assemblies 19, 20 and 21
orf19.1896	SSC1	21656.7	0.683157	1.01317e-09	8.99432	Heat shock protein; at surface of yeast-form cells, but not hyphae; antigenic; soluble in hyphae; Gcn4p-regulated; induced upon amino acid starvation (3-aminotriazole) or upon adherence to polystyrene; macrophage-downregulated protein
orf19.1897	orf19.1897	1059.89	0.159715	0.287299	0.541667	Predicted ORF in Assemblies 19, 20 and 21
orf19.190	orf19.190	2091.38	-0.0310817	0.807813	0.0926891	Predicted ORF in Assemblies 19, 20 and 21
orf19.1900	orf19.1900	1970.4	-0.325946	0.011257	1.94858	Predicted ORF in Assemblies 19, 20 and 21
orf19.1901	orf19.1901	4909.11	0.370552	0.00126431	2.89815	Predicted ORF in Assemblies 19, 20 and 21
orf19.1902	orf19.1902	3669.34	-0.255958	0.031919	1.49595	Predicted ORF in Assemblies 19, 20 and 21
orf19.1906	orf19.1906	104.889	-0.56253	0.0547875	1.26132	Predicted ORF in Assemblies 19, 20 and 21
orf19.1907	EMC9	15751.2	-0.304787	0.00511186	2.29142	Protein not essential for viability, induced during the mating process
orf19.191	KIC1	2214.16	0.0244359	0.846502	0.0723722	Predicted ORF in Assemblies 19, 20 and 21; constitutive expression independent of MTL or white-opaque status
orf19.1910	orf19.1910	1500.43	-0.17709	0.218126	0.661292	Predicted ORF in Assemblies 19, 20 and 21
orf19.1911	PGA52	19133.6	-0.412601	0.000589054	3.22984	Putative GPI-anchored protein of unknown function; fluconazole-induced
orf19.1913	orf19.1913	675.643	-0.178049	0.286461	0.542934	Predicted ORF in Assemblies 19, 20 and 21
orf19.1914	FAV3	1392.44	-0.289959	0.0385913	1.41351	Induced by mating factor in MTLa/MTLa opaque cells
orf19.1915	MPP10	9110.71	-0.0567018	0.600611	0.221407	Predicted ORF in Assemblies 19, 20 and 21; downregulated in core stress response
orf19.1917	orf19.1917	4145.51	0.183225	0.142504	0.846174	Predicted ORF in Assemblies 19, 20 and 21
orf19.192	orf19.192	5405.83	0.290701	0.0221174	1.65527	Predicted ORF in Assemblies 19, 20 and 21
orf19.1920	orf19.1920	61.7912	1.0686	0.00122242	2.91278	Predicted ORF in Assemblies 19, 20 and 21
orf19.1923	RRN3	4268.05	0.135328	0.241633	0.616843	Predicted ORF in Assemblies 19, 20 and 21; caspofungin induced, flucytosine repressed; downregulated in core stress response
orf19.1925	TLO5	950.376	-0.0418618	0.783534	0.105942	Member of a family of telomere-proximal genes of unknown function; may be spliced in vivo
orf19.1926	SEF2	1071.07	0.315515	0.0370236	1.43152	Putative zinc cluster protein; expression is repressed by Sfu1p under high-iron conditions
orf19.1927	SNM1	792.905	-0.0502503	0.758959	0.119782	Protein described as similar to RNase MRP RNA binding protein; ciclopirox olamine induced
orf19.193	orf19.193	502.579	-0.122544	0.501194	0.299994	Predicted ORF in Assemblies 19, 20 and 21; possibly spurious ORF (Annotation Working Group prediction)
orf19.1930	CFL5	12.624	0.178503	0.586715	0.231573	Protein similar to ferric reductase Fre10p; expression greater in low iron; negatively regulated by Sfu1p; ciclopirox olamine, flucytosine induced; amphotericin B repressed; similar to ferric reductase N-terminal region
orf19.1932	CFL4	35.441	1.10579	0.00163026	2.78774	Similar to ferric reductase, C-terminal region; expression greater in low iron; transcription is negatively regulated by Sfu1p; ciclopirox olamine induced; shows colony morphology-related gene regulation by Ssn6p
orf19.1933	orf19.1933	2613.57	-0.0720686	0.559136	0.252483	Predicted ORF in Assemblies 19, 20 and 21
orf19.1934	orf19.1934	1226.62	-0.0801037	0.572942	0.241889	Predicted ORF in Assemblies 19, 20 and 21; repressed upon high-level peroxide stress
orf19.1935	orf19.1935	14.8869	0.283088	0.400583	0.397307	Predicted ORF in Assemblies 19, 20 and 21; possibly spurious ORF (Annotation Working Group prediction)
orf19.1936	SNF1	8036.16	0.211197	0.0542534	1.26557	Essential protein; functional homolog of S. cerevisiae Snf1p, which is a regulator of sugar metabolism; constitutively expressed; up-regulation associated with azole resistance
orf19.1938	orf19.1938	610.55	0.0433294	0.81039	0.0913058	Decreased transcription is observed in an azole-resistant strain that overexpresses CDR1 and CDR2; increased transcription is observed upon benomyl treatment
orf19.1939	orf19.1939	1411.78	0.121341	0.378982	0.421382	Predicted ORF in Assemblies 19, 20 and 21
orf19.194	orf19.194	1376.1	-0.190083	0.168953	0.772235	Predicted ORF in Assemblies 19, 20 and 21; possibly spurious ORF (Annotation Working Group prediction)
orf19.1940	orf19.1940	7258.86	0.0097735	0.930041	0.031498	Predicted ORF in Assemblies 19, 20 and 21
orf19.1941	orf19.1941	968.012	0.0582095	0.699818	0.155015	Predicted ORF in Assemblies 19, 20 and 21
orf19.1942	SGE1	2818.74	0.260435	0.0390305	1.4086	Protein described as a multidrug resistance factor; transcriptionally regulated by iron; expression greater in low iron
orf19.1943	orf19.1943	403.872	0.268205	0.167055	0.777142	Predicted ORF in Assemblies 19, 20 and 21
orf19.1944	GPR1	6448.97	0.300747	0.282683	0.548701	Putative G-protein-coupled receptor of plasma membrane; required for wild-type hyphal growth; acts in cAMP-PKA pathway; reports differ on role in cAMP-mediated glucose signaling; Gpr1p C terminus binds Gpa2p; regulates HWP1 and ECE1
orf19.1945	AUR1	13913.9	-0.348393	0.0135489	1.8681	Inositolphosphorylceramide (IPC) synthase, catalyzes the key step in the synthesis of sphingolipids; potential target for antifungal drugs; mutations confer resistance to aureobasidin A
orf19.1946	orf19.1946	7085.22	0.953902	1.34693e-17	16.8707	Similar to an aldose 1-epimerase-related protein; antigenic during murine systemic infection
orf19.1948	orf19.1948	766.091	-0.316183	0.0483339	1.31575	Predicted ORF in Assemblies 19, 20 and 21
orf19.1949	VPS1	24945.7	0.574092	4.55056e-08	7.34194	Protein described as a dynamin-family GTPase-related protein; induced upon adherence to polystyrene; regulated by Gcn2p and Gcn4p
orf19.1950	orf19.1950	1101.86	0.127357	0.400357	0.397553	Predicted ORF in Assemblies 19, 20 and 21
orf19.1953	orf19.1953	1409.92	0.134924	0.327341	0.484999	Predicted ORF in Assemblies 19, 20 and 21
orf19.1954	PUS4	2911.46	0.0752987	0.532632	0.273572	Transcription is regulated by Nrg1p, Mig1p, and Tup1p
orf19.1955	orf19.1955	600.682	-0.20206	0.23885	0.621874	Predicted ORF in Assemblies 19, 20 and 21
orf19.1956	orf19.1956	2883.95	0.405145	0.000875499	3.05774	Predicted ORF in Assemblies 19, 20 and 21
orf19.1957	CYC3	4234.38	0.516253	8.16572e-06	5.08801	Cytochrome c heme lyase, mitochondrial; gene also encodes antigenic cell-wall protein; mRNA more abundant in filaments than yeast-form; induced on polystyrene adherence, interaction with macrophage; N-glycosylation, 2 heme-binding motifs
orf19.1958	orf19.1958	8.85939	-0.184635	0.544557	0.263957	Predicted ORF in Assemblies 19, 20 and 21; possibly spurious ORF (Annotation Working Group prediction)
orf19.1959	orf19.1959	1348.43	0.0856828	0.556951	0.254183	Predicted ORF in Assemblies 19, 20 and 21
orf19.1960	CLN3	4038.71	-0.380499	0.00173112	2.76167	G1 cyclin; depletion causes abolished budding and hyphal growth defects; likely to be essential; farnesol regulated, upregulated in biofilm; functional in S. cerevisiae; similar to S. cerevisiae Cln3p, which is a G1-specific cyclin
orf19.1961	orf19.1961	5462.36	-0.388968	0.000620809	3.20704	Predicted ORF in Assemblies 19, 20 and 21
orf19.1963	orf19.1963	9654.53	-0.711937	3.67489e-10	9.43476	Predicted ORF in Assemblies 19, 20 and 21
orf19.1964	orf19.1964	34792.7	0.457256	0.000146251	3.8349	Decreased transcription is observed upon fluphenazine treatment; increased transcription is observed upon benomyl treatment; regulated by Nrg1p, Tup1p
orf19.1966	orf19.1966	1735.97	0.334631	0.0168067	1.77452	Predicted ORF in Assemblies 19, 20 and 21
orf19.1967	orf19.1967	1812.56	0.351483	0.00878156	2.05643	Predicted ORF in Assemblies 19, 20 and 21
orf19.1968	orf19.1968	184.724	0.303082	0.225137	0.647554	Predicted ORF in Assemblies 19, 20 and 21; possibly spurious ORF (Annotation Working Group prediction)
orf19.1968.1	orf19.1968.1	351.869	-0.154348	0.461429	0.335895	ORF Predicted by Annotation Working Group
orf19.1969	CCW14	1987.64	-0.0976993	0.458378	0.338776	Putative mannoprotein of cell wall with role in response to stress; increased mRNA abundance observed in cyr1 homozygous mutant
orf19.1970	orf19.1970	2443.91	-0.134943	0.279988	0.55286	Predicted ORF in Assemblies 19, 20 and 21
orf19.1971	orf19.1971	3018.66	-0.0325973	0.788261	0.10333	Predicted ORF in Assemblies 19, 20 and 21
orf19.1972	orf19.1972	2462.88	-0.0557658	0.652687	0.185295	Predicted ORF in Assemblies 19, 20 and 21
orf19.1973	HAP5	1307.58	-0.0670616	0.631983	0.199294	Component of CCAAT-binding transcription factor; mutation causes defects in filamentous growth; regulates genes with roles in respiratory growth; functional homolog of S. cerevisiae Hap5p
orf19.1974	TFS1	7363.51	0.410891	0.000217465	3.66261	Transcription is regulated upon yeast-hyphal switch; shows colony morphology-related gene regulation by Ssn6p
orf19.1975	orf19.1975	507.511	0.699195	0.000121277	3.91622	Predicted ORF in Assemblies 19, 20 and 21
orf19.1976	orf19.1976	151.549	-0.467676	0.0928748	1.0321	Predicted ORF in Assemblies 19, 20 and 21
orf19.1977	orf19.1977	2806.23	0.273796	0.0251672	1.59917	Predicted ORF in Assemblies 19, 20 and 21
orf19.1978	GIT2	1383.48	-0.059532	0.673831	0.171449	Putative glycerophosphoinositol permease; fungal-specific
orf19.1979	GIT1	4431.14	0.479625	4.27784e-05	4.36878	Putative glycerophosphoinositol permease; fungal-specific
orf19.198	ASN1	7904.54	0.441945	0.000109908	3.95897	Protein described as asparagine synthetase; soluble protein in hyphae; regulated by Rim101p; decreased expression at pH 4 compared to pH 8
orf19.1980	GIT4	148.096	-0.058943	0.824774	0.083665	Putative glycerophosphoinositol permease; fungal-specific
orf19.1981	orf19.1981	895.88	0.418889	0.0065902	2.1811	Predicted ORF in Assemblies 19, 20 and 21
orf19.1985	orf19.1985	468.887	-0.0389466	0.833542	0.0790727	Predicted ORF in Assemblies 19, 20 and 21
orf19.1986	ARO2	7167.51	0.174613	0.126857	0.896685	Putative chorismate synthase; fungal-specific
orf19.1988	CDC45	1425.94	-0.314823	0.0243016	1.61437	Protein described as a DNA replication initiation factor; transcriptionally regulated by interaction with macrophage
orf19.1989	DCW1	5310.89	-0.157976	0.168236	0.774082	Protein with predicted GPI modification; dfg5 dcw1 double mutant is inviable; not required for wild-type hyphal growth; increased mRNA abundance observed in cyr1 homozygous null mutant
orf19.199	orf19.199	1812.14	0.406436	0.00236577	2.62603	Predicted ORF in Assemblies 19, 20 and 21; hyphal-induced expression; greater mRNA abundance observed in a cyr1 homozygous null mutant than in wild type
orf19.1990	SNX4	2816.32	-0.0182975	0.880308	0.0553653	Protein induced during the mating process
orf19.1991	orf19.1991	4520.18	0.209082	0.0713837	1.1464	Predicted ORF in Assemblies 19, 20 and 21
orf19.1992	SIR2	1497.52	0.0144661	0.915159	0.0385034	Regulator of phenotypic switching in strain 3153A; mutation does not affect white-opaque switching rate in strain WO-1; similar to S. cerevisiae Sir2p; partially functionally complements S. cerevisiae sir2 mutant mating defect
orf19.1993	orf19.1993	2456.5	0.290874	0.0240832	1.61829	Predicted ORF in Assemblies 19, 20 and 21
orf19.1994	orf19.1994	2230.66	0.455171	0.000573636	3.24136	Predicted ORF in Assemblies 19, 20 and 21
orf19.1995	orf19.1995	3366.02	-0.309799	0.0177297	1.7513	Predicted ORF in Assemblies 19, 20 and 21
orf19.1996	CHA1	548.592	0.697743	8.87304e-05	4.05193	Protein similar to serine/threonine dehydratases, catabolic; negatively regulated by Rim101p; expression greater in low iron; regulated on white-opaque switching; filament induced; transposon mutation affects filamentous growth
orf19.1998	orf19.1998	662.279	-0.145132	0.383727	0.415977	Predicted ORF in Assemblies 19, 20 and 21
orf19.1999	orf19.1999	978.125	0.00924084	0.951954	0.021384	Predicted ORF in Assemblies 19, 20 and 21
orf19.20	RTS1	6343.46	-0.527829	3.39803e-06	5.46877	Transcription is regulated upon yeast-hyphal switch
orf19.200	orf19.200	3203.28	0.578833	1.45807e-06	5.83622	Predicted ORF in Assemblies 19, 20 and 21
orf19.2000	orf19.2000	1579.02	0.133749	0.319503	0.495525	Predicted ORF in Assemblies 19, 20 and 21
orf19.2001	orf19.2001	583.435	-0.0447927	0.795616	0.0992967	Predicted ORF in Assemblies 19, 20 and 21
orf19.2002	orf19.2002	5426.96	-0.223948	0.0472738	1.32538	Predicted ORF in Assemblies 19, 20 and 21
orf19.2003	HNM1	3551.69	0.351639	0.00409866	2.38736	Predicted ORF in Assemblies 19, 20 and 21; shows colony morphology-related gene regulation by Ssn6p
orf19.2005	REG1	5484.52	0.195831	0.0814801	1.08895	Predicted ORF in Assemblies 19, 20 and 21; macrophage/pseudohyphal-induced; possibly transcriptionally regulated upon hyphal formation
orf19.2006	orf19.2006	495.55	0.0635191	0.727736	0.138026	Predicted ORF in Assemblies 19, 20 and 21
orf19.2006.1	orf19.2006.1	591.916	0.914358	1.32649e-07	6.8773	ORF Predicted by Annotation Working Group
orf19.2007	orf19.2007	1818.57	-0.0707873	0.589307	0.229658	Predicted ORF in Assemblies 19, 20 and 21
orf19.2008	orf19.2008	1194.34	0.405703	0.00469933	2.32796	Predicted ORF in Assemblies 19, 20 and 21
orf19.2009	orf19.2009	1755.52	0.147028	0.263417	0.579357	Predicted ORF in Assemblies 19, 20 and 21
orf19.201	CDC47	623.314	0.918486	8.91594e-08	7.04983	Protein described as having role in control of cell division; RNA abundance regulated by tyrosol and cell density
orf19.2010	orf19.2010	13.7049	-0.129474	0.697225	0.156627	Predicted ORF in Assemblies 19, 20 and 21
orf19.2012	NOT3	3756.22	0.136557	0.268319	0.571348	Protein with similarity to Not5p, putative transcriptional regulator; not required for adherence to buccal epithelial cells or for virulence in mouse systemic infection; null mutant colonies exhibit slightly decreased filamentation ratio
orf19.2013	KAR2	76568.1	0.423254	0.000142143	3.84727	Similar to chaperones of Hsp70p family; transcriptionally regulated by iron; expression greater in high iron
orf19.2014	BCY1	8289.4	0.0504211	0.643564	0.191408	Regulatory subunit of protein kinase A; required for nuclear localization of Tpk1p; physically interacts with Tpk1p; essential for viability; apoptosis-regulated; bcy1 heterozygous or bcy1 tpk2 mutant has filamentous growth defect
orf19.2016	orf19.2016	4746.81	0.39464	0.000531835	3.27422	Predicted ORF in Assemblies 19, 20 and 21
orf19.2017	orf19.2017	4521.6	0.236652	0.0477293	1.32121	Predicted ORF in Assemblies 19, 20 and 21
orf19.2018	orf19.2018	816.166	0.219401	0.165619	0.78089	Predicted ORF in Assemblies 19, 20 and 21
orf19.2018.1	orf19.2018.1	181.857	-0.470028	0.0710224	1.1486	Predicted ORF in Assembly 20 and 21; gene has intron; similar to human BLOC1S2
orf19.2018.2	orf19.2018.2	509.032	0.179722	0.320897	0.493634	ORF, Uncharacterized
orf19.2019	orf19.2019	1844.86	0.471936	0.000402014	3.39576	Predicted ORF in Assemblies 19, 20 and 21
orf19.202	orf19.202	2236.79	1.03822	2.13198e-16	15.6712	ORF, Uncharacterized
orf19.2020	HGT6	43902.6	-1.75403	3.29606e-59	58.482	Putative glucose transporter of major facilitator superfamily; 20 members of C. albicans glucose transporter family; 12 probable membrane-spanning segments; core stress response, fluconazole-induced; expressed in rich medium with 2% glucose
orf19.2021	HGT8	10235.8	0.0936324	0.383875	0.415811	Putative glucose transporter of the major facilitator superfamily; the C. albicans glucose transporter family comprises 20 members; 12 probable membrane-spanning segments; gene has intron; expressed in rich medium with 2% glucose
orf19.2023	HGT7	43391.9	0.856686	1.41846e-14	13.8482	Putative glucose transporter, major facilitator superfamily; glucose-, fluconazole-, Snf3p-induced, expressed at high glucose; upregulated in biofilm; C. albicans glucose transporter family comprises 20 members; 12 TM regions predicted
orf19.2024	orf19.2024	11.3306	0.359153	0.263744	0.578818	Predicted ORF in Assemblies 19, 20 and 21; possibly spurious ORF (Annotation Working Group prediction)
orf19.2025	orf19.2025	5.95875	0.270009	0.313606	0.503616	Predicted ORF in Assemblies 19, 20 and 21
orf19.2026	orf19.2026	3420.96	0.0984285	0.404567	0.39301	Predicted ORF in Assemblies 19, 20 and 21
orf19.2028	MXR1	2339.93	0.538106	4.43067e-05	4.35353	Protein described as a methionine sulfoxide reductase; flucytosine induced; Plc1p-regulated; upregulated in the presence of human neutrophils; macrophage regulated (gene induced, protein decreased); possibly adherence-induced
orf19.2029	orf19.2029	1956.06	0.41348	0.00133625	2.87411	Predicted ORF in Assemblies 19, 20 and 21
orf19.203	STB3	1940.21	0.739266	3.51854e-08	7.45364	Predicted ORF in Assemblies 19, 20 and 21; caspofungin induced; macrophage/pseudohyphal-repressed
orf19.2030	orf19.2030	4378.66	0.41282	0.000605552	3.21785	Predicted ORF in Assemblies 19, 20 and 21; greater mRNA abundance observed in a cyr1 or ras1 homozygous null mutant than in wild type
orf19.2031	VPS24	1863.04	-0.245569	0.0870194	1.06038	Protein similar to S. cerevisiae Vps24p, which is a member of the ESCRT III protein sorting complex; downregulated upon adherence to polystyrene
orf19.2032	orf19.2032	1004.5	-0.0390236	0.798849	0.0975351	Predicted ORF in Assemblies 19, 20 and 21
orf19.2033	PGA19	37.5455	1.13958	0.00112928	2.9472	Putative GPI-anchored protein; not essential for viability; macrophage-induced gene
orf19.2034	orf19.2034	6.78596	0.558984	0.0420154	1.37659	Predicted ORF in Assemblies 19, 20 and 21
orf19.2035	orf19.2035	168.264	-0.892195	0.000515712	3.28759	Predicted ORF in Assemblies 19, 20 and 21
orf19.2036	orf19.2036	1644.93	-0.361571	0.0066112	2.17972	Predicted ORF in Assemblies 19, 20 and 21
orf19.2037	orf19.2037	1092.17	0.0149255	0.919044	0.0366637	Predicted ORF in Assemblies 19, 20 and 21
orf19.2038	orf19.2038	481.227	0.25632	0.166634	0.778236	Predicted ORF in Assemblies 19, 20 and 21
orf19.2039	orf19.2039	2709.87	0.372963	0.00246219	2.60868	Predicted ORF in Assemblies 19, 20 and 21
orf19.204	orf19.204	697.185	0.0715849	0.667437	0.17559	Predicted ORF in Assemblies 19, 20 and 21; possibly spurious ORF (Annotation Working Group prediction)
orf19.2040	orf19.2040	3898	0.0445856	0.706274	0.151027	Predicted ORF in Assemblies 19, 20 and 21
orf19.2041	orf19.2041	1841.92	-0.148031	0.259899	0.585196	Predicted ORF in Assemblies 19, 20 and 21
orf19.2042	orf19.2042	1095.46	-0.00354412	0.980705	0.00846144	Predicted ORF in Assemblies 19, 20 and 21
orf19.2043	orf19.2043	745.177	-0.0543475	0.737702	0.132119	Predicted ORF in Assemblies 19, 20 and 21
orf19.2044	PGA27	436.344	-0.253955	0.184238	0.734621	Putative GPI-anchored protein of unknown function
orf19.2045	orf19.2045	4377.87	0.074714	0.522412	0.281987	Predicted ORF in Assemblies 19, 20 and 21
orf19.2046	POT1-2	1030.25	-0.098045	0.518955	0.284871	Putative peroxisomal 3-ketoacyl CoA thiolase
orf19.2047	orf19.2047	1412.44	-0.675428	3.62196e-05	4.44106	Predicted ORF in Assemblies 19, 20 and 21
orf19.2048	orf19.2048	2816.04	0.612689	3.26607e-06	5.48597	Transcription is positively regulated by Sfu1p
orf19.2049	orf19.2049	826.227	1.53343	4.76693e-18	17.3218	Predicted ORF in Assemblies 19, 20 and 21
orf19.2050	orf19.2050	6512.65	0.190805	0.0859006	1.066	Predicted ORF in Assemblies 19, 20 and 21
orf19.2051	orf19.2051	1511.75	0.112815	0.405681	0.391816	Predicted ORF in Assemblies 19, 20 and 21
orf19.2054	FGR15	1008.16	0.385845	0.0357421	1.44682	Putative transcription factor with zinc finger DNA-binding motif; lacks an ortholog in S. cerevisiae; transposon mutation affects filamentous growth; caspofungin induced; mutation causes marginal increase in caspofungin sensitivity
orf19.2055	NPL6	3573.67	-0.20337	0.0846117	1.07257	Putative nuclear protein localization factor; fungal-specific
orf19.2057	orf19.2057	6880.68	0.531079	1.17849e-05	4.92867	Predicted ORF in Assemblies 19, 20 and 21
orf19.2059	orf19.2059	455.809	0.247963	0.187636	0.726684	Predicted ORF in Assemblies 19, 20 and 21
orf19.206	orf19.206	2192.17	-0.0648952	0.609882	0.214754	Predicted ORF in Assemblies 19, 20 and 21
orf19.2060	SOD5	249.799	1.54502	4.50024e-11	10.3468	Copper- and zinc-containing superoxide dismutase, protective role against oxidative stress; induced by neutrophil contact, hyphal growth, caspofungin, osmotic or oxidative stress; member of a gene family including SOD1, SOD4, SOD5, and SOD6
orf19.2061	orf19.2061	11.7352	0.154855	0.629011	0.201342	Protein not essential for viability
orf19.2062	SOD4	614.42	0.96355	4.33339e-08	7.36317	Copper- and zinc-containing superoxide dismutase, expression is regulated during white-opaque switching; ciclopirox olamine induced; caspofungin repressed; member of a gene family that includes SOD1, SOD4, SOD5, and SOD6
orf19.2063	orf19.2063	1866.74	-0.203635	0.118524	0.926194	Predicted ORF in Assemblies 19, 20 and 21
orf19.2064	orf19.2064	2478.39	0.231577	0.0627512	1.20238	Putative transcription factor with zinc finger DNA-binding motif
orf19.2065	orf19.2065	706.629	-0.0761346	0.649861	0.18718	Predicted ORF in Assemblies 19, 20 and 21
orf19.2066	orf19.2066	1320.28	-0.0112467	0.935801	0.0288165	Predicted ORF in Assemblies 19, 20 and 21
orf19.2066.1	orf19.2066.1	838.904	0.892218	2.49887e-08	7.60226	Predicted ORF in Assembly 20 and 21; gene has intron
orf19.2067	orf19.2067	1435.45	0.324169	0.0266477	1.57434	Predicted ORF in Assemblies 19, 20 and 21
orf19.2068	orf19.2068	1654.52	-0.0426269	0.756567	0.121153	Predicted ORF in Assemblies 19, 20 and 21
orf19.2069	SMF3	4942.96	0.328889	0.00388379	2.41074	Protein described as vacuolar iron transporter; alkaline upregulated; caspofungin repressed
orf19.207	PGA55	2520.73	0.128825	0.296913	0.527371	Putative GPI-anchored protein of unknown function; filament induced; regulated by Nrg1p, Tup1p; possibly transcriptionally regulated upon hyphal formation
orf19.2070	orf19.2070	2255.23	-0.115421	0.359527	0.444269	Predicted ORF in Assemblies 19, 20 and 21
orf19.2071	orf19.2071	20.3031	-0.0422112	0.903383	0.044128	Predicted ORF in Assemblies 19, 20 and 21; transcription is induced in response to alpha pheromone in SpiderM medium
orf19.2072	orf19.2072	551.72	-1.04336	4.74697e-09	8.32358	Predicted ORF in Assemblies 19, 20 and 21
orf19.2073	orf19.2073	3527.42	-0.00134301	0.991284	0.00380181	Predicted ORF in Assemblies 19, 20 and 21
orf19.2074	orf19.2074	115.054	-0.171228	0.548513	0.260813	Predicted ORF in Assemblies 19, 20 and 21
orf19.2075	DFG5	5725.93	-0.437913	0.000102454	3.98947	N-linked mannoprotein of cell wall and membrane; possible signal transducer; role in hyphal growth and HWP1 induction in alkaline pH; GPI modification predicted; dfg5 dcw1 double mutant is inviable; caspofungin-induced, fungal-specific
orf19.2076	orf19.2076	491.205	-0.708379	0.000350006	3.45592	Predicted ORF in Assemblies 19, 20 and 21
orf19.2077	orf19.2077	1685.49	-0.526047	8.18881e-05	4.08678	Putative transcription factor with zinc cluster DNA-binding motif
orf19.2078	orf19.2078	3485.58	-0.341157	0.00468112	2.32965	Predicted ORF in Assemblies 19, 20 and 21
orf19.2079	PHHB	2516.91	-0.66308	5.94877e-07	6.22557	Transposon mutation affects filamentous growth
orf19.2081	orf19.2081	3129.78	-0.198278	0.0999408	1.00026	Predicted ORF in Assemblies 19, 20 and 21
orf19.2082	SAP30	321.751	-0.227212	0.27703	0.557472	Aspartic-type endopeptidase involved in degradation of alpha pheromone; functional equivalent of S. cerevisiae Bar1p; specific to a-cells; transcription is induced in response to alpha pheromone
orf19.2084	orf19.2084	1907.64	-0.0976685	0.452272	0.3446	Predicted ORF in Assemblies 19, 20 and 21
orf19.2087	orf19.2087	810.371	-0.12782	0.422097	0.374588	Predicted ORF in Assemblies 19, 20 and 21
orf19.2088	orf19.2088	1842.12	0.0702079	0.592704	0.227162	Predicted ORF in Assemblies 19, 20 and 21
orf19.2089	orf19.2089	1725.95	-0.12787	0.347375	0.459202	Predicted ORF in Assemblies 19, 20 and 21
orf19.209	DFG10	637.274	-0.0827467	0.627064	0.202688	Predicted ORF in Assemblies 19, 20 and 21
orf19.2090	orf19.2090	8493.43	0.256778	0.018113	1.74201	Predicted ORF in Assemblies 19, 20 and 21
orf19.2091	orf19.2091	2066.76	0.311046	0.0149448	1.82551	Predicted ORF in Assemblies 19, 20 and 21; repressed by nitric oxide
orf19.2092	orf19.2092	2335.08	0.123224	0.323521	0.490097	Predicted ORF in Assemblies 19, 20 and 21; Gcn4p-regulated
orf19.2093	RFA1	7758.5	0.262876	0.0220085	1.65741	Protein described as DNA replication factor A; RNA abundance regulated by tyrosol and cell density
orf19.2094	PDR6	2147.32	0.0617003	0.633798	0.198049	Transcription is regulated by Nrg1p; transcription is induced in response to alpha pheromone in SpiderM medium
orf19.2095	orf19.2095	8737.18	-0.197477	0.0734663	1.13391	Predicted ORF in Assemblies 19, 20 and 21
orf19.2097	orf19.2097	3283.3	0.234847	0.0511355	1.29128	Predicted ORF in Assemblies 19, 20 and 21
orf19.2098	ARO8	4264.28	0.452451	8.88975e-05	4.05111	Protein abundance is affected by URA3 expression in the CAI-4 strain background; alkaline upregulated; Gcn4p-regulated
orf19.2099	orf19.2099	3118.38	-0.34139	0.00451389	2.34545	Predicted ORF in Assemblies 19, 20 and 21
orf19.21	orf19.21	756.015	-0.914296	4.43249e-08	7.35335	Predicted ORF in Assemblies 19, 20 and 21
orf19.210	orf19.210	701.12	0.0675545	0.680736	0.167022	Predicted ORF in Assemblies 19, 20 and 21
orf19.2101	orf19.2101	1538.17	0.109816	0.418336	0.378474	Predicted ORF in Assemblies 19, 20 and 21
orf19.2102	CKB1	1480.57	-0.0468342	0.73073	0.136243	Regulatory subunit of protein kinase CK2 (casein kinase II), beta subunit
orf19.2104	orf19.2104	501.39	0.0748346	0.686793	0.163174	Predicted ORF in Assemblies 19, 20 and 21
orf19.2105	orf19.2105	864.826	-0.065805	0.673858	0.171431	Predicted ORF in Assemblies 19, 20 and 21
orf19.2106	orf19.2106	1407.33	-0.120601	0.383541	0.416188	Predicted ORF in Assemblies 19, 20 and 21
orf19.2107	MUQ1	9033.81	0.120954	0.282992	0.548226	Protein described as choline phosphate cytidylyltransferase/phosphoethanolamine cytidylyltransferase; decreased expression in hyphae compared to yeast-form cells
orf19.2107.1	STF2	19956.5	0.758883	0.00648877	2.18784	Protein involved in ATP biosynthesis; decreased expression in hyphae compared to yeast-form cells; downregulated by Efg1p
orf19.2108	SOD6	3770.54	0.98728	6.85685e-14	13.1639	Copper- and zinc-containing superoxide dismutase; expression regulated during planktonic growth; member of a gene family that includes SOD1, SOD4, SOD5, and SOD6; gene may contain an intron
orf19.211	orf19.211	814.112	0.202073	0.215136	0.667287	Predicted ORF in Assemblies 19, 20 and 21
orf19.2110	orf19.2110	2428.39	0.179216	0.159989	0.795911	Predicted ORF in Assemblies 19, 20 and 21
orf19.2111	orf19.2111	3106.72	-0.076668	0.521432	0.282803	Predicted ORF in Assemblies 19, 20 and 21
orf19.2111.2	RPL38	8179.29	-0.153994	0.159152	0.798188	Predicted ribosomal protein; genes encoding cytoplasmic ribosomal subunits, translation factors, and tRNA synthetases are downregulated upon phagocytosis by murine macrophage
orf19.2112	orf19.2112	1723.93	-0.43041	0.00193835	2.71257	Predicted ORF in Assemblies 19, 20 and 21
orf19.2113	orf19.2113	5007.25	-0.206223	0.07087	1.14954	Predicted ORF in Assemblies 19, 20 and 21
orf19.2114	orf19.2114	1080.2	0.0763753	0.634073	0.197861	Predicted ORF in Assemblies 19, 20 and 21
orf19.2115	orf19.2115	6407.65	-0.104452	0.349522	0.456526	Putative molybdopterin-converting factor; fungal-specific
orf19.2116	orf19.2116	3868.3	0.290034	0.0190198	1.72079	Predicted ORF in Assemblies 19, 20 and 21
orf19.2117	orf19.2117	1109.54	-0.0398667	0.7848	0.105241	Predicted ORF in Assemblies 19, 20 and 21
orf19.2119	NDT80	12532.4	-0.457256	4.99685e-05	4.3013	Activator of CDR1 induction by antifungal drugs; required for wild-type drug resistance; transcriptionally induced upon antifungal drug treatment; similar to S. cerevisiae Ndt80p, which is a meiosis-specific transcriptional regulator
orf19.212	VPS28	1181.05	-0.140217	0.34134	0.466813	Protein involved in proteolytic activation of Rim101p, which regulates pH response; role in echinocandin, azole sensitivity; similar to S. cerevisiae Vps28p, which is a subunit of the ESCRT I protein sorting complex
orf19.2123	orf19.2123	623.196	0.299246	0.131608	0.880717	ORF, Uncharacterized
orf19.2124	orf19.2124	3908.24	0.205007	0.154495	0.811085	Predicted ORF in Assemblies 19, 20 and 21
orf19.2125	orf19.2125	6179.69	1.3136	4.46721e-20	19.35	Predicted ORF in Assemblies 19, 20 and 21
orf19.2127	orf19.2127	1131.21	-0.548776	0.000149712	3.82474	Predicted ORF in Assemblies 19, 20 and 21; transcription is induced in response to alpha pheromone in SpiderM medium
orf19.2128	orf19.2128	1840.63	-0.642175	1.0154e-06	5.99336	Predicted ORF in Assemblies 19, 20 and 21
orf19.2129	orf19.2129	2869.55	-0.577563	4.33134e-06	5.36338	Predicted ORF in Assemblies 19, 20 and 21
orf19.213	orf19.213	3968.84	0.303733	0.0102816	1.98794	Predicted ORF in Assemblies 19, 20 and 21
orf19.2131	orf19.2131	7228.08	-0.202057	0.0953718	1.02058	Predicted ORF in Assemblies 19, 20 and 21
orf19.2132	orf19.2132	3366.81	-0.510428	1.78888e-05	4.74742	Predicted ORF in Assemblies 19, 20 and 21; possibly spurious ORF (Annotation Working Group prediction)
orf19.2133	LIP4	2218.18	-0.837704	8.1436e-11	10.0892	Secreted lipase, member of a differentially expressed lipase gene family with possible roles in nutrition and/or in creating an acidic microenvironment; expressed more strongly during mucosal infections than during systemic infections
orf19.2135	TSM1	5862.18	-0.61217	5.78389e-08	7.23778	Predicted ORF in Assemblies 19, 20 and 21; transcription is regulated by Nrg1p
orf19.2137	orf19.2137	1418.21	-0.364832	0.00805685	2.09383	Predicted ORF in Assemblies 19, 20 and 21
orf19.2138	ILS1	24244.2	-0.145779	0.185553	0.731531	Protein similar to isoleucyl-tRNA synthetase; isoleucyl-tRNA synthetase is the target of drugs including the cyclic beta-amino acid icofungipen/PLD-118/BAY-10-8888 and mupirocin
orf19.2143	orf19.2143	5222.7	-0.339731	0.00262542	2.5808	Predicted ORF in Assemblies 19, 20 and 21
orf19.2146	orf19.2146	3099.19	-0.519971	4.62777e-05	4.33463	Predicted ORF in Assemblies 19, 20 and 21
orf19.2149	orf19.2149	4444.61	-0.42299	0.000289396	3.53851	Predicted ORF in Assemblies 19, 20 and 21
orf19.215	orf19.215	3057.57	-0.0172649	0.897329	0.0470482	Predicted ORF in Assemblies 19, 20 and 21
orf19.2150	orf19.2150	9395.67	-0.103896	0.336182	0.473426	Predicted ORF in Assemblies 19, 20 and 21
orf19.2151	NAG6	31006.5	-0.0399037	0.704713	0.151988	Protein required for wild-type mouse virulence and wild-type cycloheximide resistance; putative GTP-binding motif; similar to S. cerevisiae Yor165Wp; in gene cluster that encodes enzymes of GlcNAc catabolism; no human or murine homolog
orf19.2154	HXK1	8934.97	-0.269725	0.0138553	1.85838	N-acetylglucosamine
orf19.2156	NAG1	2776.07	-0.304592	0.0125297	1.90206	Glucosamine-6-phosphate deaminase; enzyme of N-acetylglucosamine utilization; required for wild-type hyphal growth and mouse virulence; converts glucosamine 6-P to fructose 6-P; reaction is reversible in vitro; gene is GlcNAc-induced
orf19.2157	DAC1	3596.39	-0.363	0.00210154	2.67746	N-acetylglucosamine-6-phosphate
orf19.2158	NAG3	958.417	-1.82627	7.44632e-32	31.1281	Putative transporter of the major facilitator superfamily
orf19.216	orf19.216	2179.69	-0.0115191	0.938752	0.0274493	Predicted ORF in Assemblies 19, 20 and 21; ketoconazole-induced; upregulation correlates with clinical development of fluconazole resistance
orf19.216.1	orf19.216.1	1637.57	0.611669	6.64063e-05	4.17779	ORF, Uncharacterized
orf19.2160	NAG4	218.861	-2.46158	3.17572e-23	22.4982	Putative transporter; fungal-specific; similar to Nag3p and to S. cerevisiae Ypr156Cp and Ygr138Cp; required for wild-type mouse virulence and wild-type cycloheximide resistance; gene cluster encodes enzymes of GlcNAc catabolism
orf19.2163	orf19.2163	39584.9	-0.472027	1.95799e-05	4.70819	Predicted ORF in Assemblies 19, 20 and 21
orf19.2164.1	MFA1	4.26366	-0.142165	0.557123	0.254049	Mating pheromone, a-factor; produced in opaque MTLa cells; required for mating competence of MTLa cells, but not MTLalpha; induced by alpha-factor
orf19.2165	orf19.2165	1019.12	-0.102284	0.490329	0.309513	Predicted ORF in Assemblies 19, 20 and 21; induced by nitric oxide
orf19.2166	orf19.2166	2772.29	-0.0776305	0.537265	0.269811	Predicted ORF in Assemblies 19, 20 and 21
orf19.2167	orf19.2167	6207.85	0.100983	0.36359	0.439387	Predicted ORF in Assemblies 19, 20 and 21
orf19.2168	orf19.2168	305.681	0.169866	0.433368	0.363143	Predicted ORF in Assemblies 19, 20 and 21
orf19.2168.3	orf19.2168.3	3147.04	-0.122186	0.310724	0.507625	ORF Predicted by Annotation Working Group
orf19.2169	orf19.2169	8.13942	0.261754	0.37948	0.420811	Predicted ORF in Assemblies 19, 20 and 21
orf19.217	orf19.217	729.721	-0.173398	0.288785	0.539425	Predicted ORF in Assemblies 19, 20 and 21
orf19.2170	PHM7	6374.78	-0.140767	0.205288	0.687636	Putative transporter; fungal-specific (no human or murine homolog); Hog1p-downregulated; downregulated in response to 17-beta-estradiol, ethynyl estradiol
orf19.2172	ARA1	2651.16	0.379119	0.0024572	2.60956	D-Arabinose dehydrogenase; enzyme of erythroascorbic acid biosynthesis; NADP+ cofactor; active toward D-arabinose, L-fucose, L-xylose, L-galactose; inhibited by metal ions, thiol group-specific reagents; induced on adherence to polystyrene
orf19.2173	MAF1	1137.79	0.368817	0.010736	1.96916	Protein described as affecting nucleocytoplasmic transport and synthesis of RNA Polymerase III; decreased expression in hyphae compared to yeast-form cells; caspofungin repressed
orf19.2174	RAD57	1008.29	0.463448	0.00185678	2.73124	Essential protein; described as having role in DNA recombination, repair; transcriptionally induced by interaction with macrophage; transcription is regulated by Nrg1p, Mig1p, and Tup1p; S. cerevisiae ortholog is essential
orf19.2175	orf19.2175	3359.02	1.24322	4.62032e-19	18.3353	Predicted ORF in Assemblies 19, 20 and 21; induced by nitric oxide
orf19.2176	IFM3	531.616	-0.0814471	0.654703	0.183956	Predicted ORF in Assemblies 19, 20 and 21; Plc1p-regulated
orf19.2177	orf19.2177	202.037	-0.182676	0.450015	0.346773	ORF Predicted by Annotation Working Group
orf19.2178	orf19.2178	1816.18	0.67464	2.71857e-07	6.56566	Predicted ORF in Assemblies 19, 20 and 21
orf19.2178.1	orf19.2178.1	603.815	-0.136754	0.438734	0.357799	Predicted ORF in Assembly 21
orf19.2179	SIT1	6029.08	0.505715	1.65706e-05	4.78066	Transporter of ferrichrome siderophores, but not ferrioxamine B; required for wild-type invasion of human epithelial cells in vitro, but not for wild-type systemic virulence in mouse; transcription regulated by iron, Sfu1p, Rfg1p, Tup1p
orf19.2179.2	RPS10	11103.9	-0.144676	0.179768	0.745288	Predicted ribosomal protein; downregulated in the presence of human whole blood or polymorphonuclear
orf19.218	BUD20	11.5271	0.372346	0.247935	0.605663	Protein similar to S. cerevisiae Bud20p, which affects bud site selection; transposon mutation affects filamentous growth
orf19.2180	orf19.2180	1306.47	0.0149843	0.919968	0.0362274	Predicted ORF in Assemblies 19, 20 and 21
orf19.2181	orf19.2181	70.5829	0.266726	0.404663	0.392906	ORF Predicted by Annotation Working Group
orf19.2182	BLM3	20164.6	0.21807	0.046125	1.33606	Predicted ORF in Assemblies 19, 20 and 21; similar to S. cerevisiae Blm10p; transcription is regulated by Nrg1p and Mig1p
orf19.2183	KRE30	12882.2	0.0151465	0.897163	0.0471285	YEF3-subfamily ABC family protein, predicted not to be a transporter; downregulated during core stress response
orf19.2184	orf19.2184	1147.81	-0.228247	0.184993	0.732844	Predicted ORF in Assemblies 19, 20 and 21
orf19.2185	orf19.2185	3227.79	0.100547	0.402294	0.395457	Predicted ORF in Assemblies 19, 20 and 21
orf19.2186	orf19.2186	2237.89	0.175441	0.164443	0.783986	Predicted ORF in Assemblies 19, 20 and 21
orf19.2187	ALG7	1518.75	0.225886	0.105209	0.977946	Protein involved in cell wall mannan biosynthesis; transcription is elevated in chk1, nik1, and sln1 homozygous null mutants
orf19.2190	VRP1	3688.29	0.0703067	0.549693	0.259879	Protein described as verprolin; downregulated upon adherence to polystyrene
orf19.2191	orf19.2191	720.486	0.0253087	0.877283	0.0568605	Predicted ORF in Assemblies 19, 20 and 21
orf19.2191.1	GDH2	304.782	0.307523	0.149941	0.82408	Putative NAD-specific glutamate dehydrogenase; fungal-specific (no human or murine homolog); transcription is regulated by Nrg1p, Mig1p, Tup1p, and Gcn4p
orf19.2192	PRS5	32837.7	0.772599	1.27535e-11	10.8944	Predicted ORF in Assemblies 19, 20 and 21; downregulated during core stress response
orf19.2193	orf19.2194	5405.67	0.270273	0.0165036	1.78242	Predicted ORF in Assemblies 19, 20 and 21
orf19.2194	orf19.2195	1908.94	-0.168303	0.19343	0.713477	ORF Predicted by Annotation Working Group
orf19.2196	orf19.2196	1266.86	-0.414373	0.00351151	2.45451	Predicted ORF in Assemblies 19, 20 and 21
orf19.2197	orf19.2197	23.0345	0.892107	0.0108669	1.9639	Predicted ORF in Assemblies 19, 20 and 21
orf19.2198	FLC3	2018.14	-0.103524	0.422838	0.373826	Protein involved in heme uptake; putative FAD transporter, similar to S. cerevisiae Flc3p
orf19.2199	PHO86	1314.41	0.0294346	0.833015	0.0793471	Predicted ORF in Assemblies 19, 20 and 21; possibly adherence-induced
orf19.22	orf19.22	500.718	0.525323	0.00502772	2.29863	Transcription is positively regulated by Sfu1p; possibly spurious ORF
orf19.220	PIR1	31806.4	-1.36604	1.96515e-27	26.7066	Structural protein of cell wall; 1,3-beta-glucan-linked; O-glycosylated by Pmt1p; N-mannosylated; multiple tandem repeats; heterozygous mutant has cell wall defects; hyphal repressed; Hog1p, fluconazole induced; iron, Efg1p, Plc1p regulated
orf19.2200	orf19.2200	3607.87	-0.217425	0.0637885	1.19526	Predicted ORF in Assemblies 19, 20 and 21
orf19.2201	orf19.2201	677.733	0.439098	0.00821158	2.08557	Predicted ORF in Assemblies 19, 20 and 21
orf19.2202	orf19.2202	520.954	-0.283343	0.113622	0.944538	Predicted ORF in Assemblies 19, 20 and 21; transcription is induced in response to alpha pheromone in SpiderM medium
orf19.2203	orf19.2203	18.8663	0.127696	0.711332	0.147928	Predicted ORF in Assemblies 19, 20 and 21
orf19.2203.1	orf19.2203.1	149.214	-0.237701	0.382669	0.417176	Predicted ORF in Assembly 21
orf19.2204	orf19.2204	2100.15	-0.200826	0.129898	0.886396	Predicted ORF in Assemblies 19, 20 and 21
orf19.2204.2	orf19.2204.2	3738.99	-0.527258	1.66253e-05	4.77923	ORF Predicted by Annotation Working Group
orf19.2208	orf19.2208	15760	-0.0258421	0.809659	0.0916979	Predicted ORF in Assemblies 19, 20 and 21
orf19.2209	YVC1	4655.93	-0.0643073	0.572875	0.24194	Protein similar to S. cerevisiae Yvc1p; transcription is repressed in response to alpha pheromone in SpiderM medium
orf19.2210	orf19.2210	3542.95	-0.0185265	0.874777	0.0581025	Predicted ORF in Assemblies 19, 20 and 21
orf19.2211	orf19.2211	24.3467	0.23816	0.497662	0.303066	Predicted ORF in Assemblies 19, 20 and 21
orf19.2212	orf19.2212	131.097	-0.274379	0.320409	0.494296	Predicted ORF in Assemblies 19, 20 and 21
orf19.2213	orf19.2213	485.746	-0.0770362	0.674121	0.171262	Predicted ORF in Assemblies 19, 20 and 21
orf19.2214	orf19.2214	2304.14	0.369056	0.00462264	2.33511	Predicted ORF in Assemblies 19, 20 and 21
orf19.2215	GLE1	4415.27	-0.059097	0.606285	0.217323	Predicted ORF in Assemblies 19, 20 and 21; moderately induced at 42 deg
orf19.2216	orf19.2216	2926.01	0.64529	7.00232e-06	5.15476	Predicted ORF in Assemblies 19, 20 and 21
orf19.2219	ORF298	15937.4	-1.08485	2.94005e-24	23.5316	Predicted ORF in Assemblies 19, 20 and 21; transcription is a-specific, alpha-factor induced
orf19.2220	orf19.2220	11.6708	0.076689	0.810521	0.0912356	Predicted ORF in Assemblies 19, 20 and 21; induced by Rgt1p
orf19.2222	orf19.2222	1109.93	-0.212436	0.1445	0.840132	Predicted ORF in Assemblies 19, 20 and 21
orf19.2227	orf19.2227	108.065	0.103836	0.721768	0.141603	Predicted ORF in Assemblies 19, 20 and 21; repressed by nitric oxide
orf19.2228	orf19.2228	459.346	-0.412377	0.0272841	1.56409	Predicted ORF in Assemblies 19, 20 and 21
orf19.2229	orf19.2229	1110.91	-0.102039	0.489746	0.310029	Predicted ORF in Assemblies 19, 20 and 21
orf19.223	orf19.223	18178.2	-0.287842	0.0213672	1.67025	Predicted ORF in Assemblies 19, 20 and 21
orf19.2230	orf19.2230	382.192	-0.341051	0.0840651	1.07538	Decreased transcription is observed upon benomyl treatment
orf19.2231	orf19.2231	828.135	-0.496928	0.00191726	2.71732	Predicted ORF in Assemblies 19, 20 and 21
orf19.2232	RPL11	13665.3	-0.169875	0.110744	0.955681	Predicted ribosomal protein; genes encoding cytoplasmic ribosomal subunits, translation factors, and tRNA synthetases are downregulated upon phagocytosis by murine macrophage; colony morphology-related gene regulation by Ssn6p
orf19.2233	PRE2	7253.32	0.0611484	0.580622	0.236106	Protein described as beta-5 subunit of proteasome; macrophage-induced protein
orf19.2236	orf19.2236	2256.76	0.00878127	0.945317	0.0244223	Protein with forkhead domain; similar to Fhl1p
orf19.2237	SPR1	9.58609	0.271451	0.35512	0.449625	Putative GPI-anchored protein; not essential for viability; similar to S. cerevisiae Spr1p, which is a sporulation-specific exo-1,3-beta-glucanase
orf19.2237.1	orf19.2237.1	1404.32	-0.029582	0.830829	0.0804884	Predicted ORF in Assembly 20 and 21; gene has intron
orf19.2238	LTE1	1825.72	-0.0966264	0.481611	0.317303	Protein similar to S. cerevisiae Lte1p; transcription is repressed in response to alpha pheromone in SpiderM medium
orf19.2241	PST1	6799.13	0.743032	4.7137e-11	10.3266	Protein described as 1,4-benzoquinone reductase; hyphal-induced expression, regulated by Cyr1p, Ras1p, Efg1p, Nrg1p, Rfg1p, Tup1p
orf19.2242	PRB1	9675.34	-0.328741	0.00244491	2.61174	Putative endoprotease B; regulated by heat, carbon source (GlcNAc-induced), nitrogen, macrophage response, human neutrophils; putative D200-H232-S389 catalytic triad; similar to (but does not replace) S. cerevisiae vacuolar B protease Prb1p
orf19.2244	orf19.2244	2269.52	0.759725	4.45486e-08	7.35117	Similar to oxidoreductases and to S. cerevisiae Yjr096wp; transcription is negatively regulated by Sfu1p; increased transcription is observed upon benomyl treatment; decreased expression observed in an ssr1 homozygous null mutant
orf19.2245	orf19.2245	2635.46	-0.218778	0.105986	0.974753	Predicted ORF in Assemblies 19, 20 and 21
orf19.2246	orf19.2246	1062.43	0.00935994	0.94934	0.0225782	Predicted ORF in Assemblies 19, 20 and 21
orf19.2247	orf19.2247	158.206	2.02352	6.31509e-14	13.1996	Predicted ORF in Assemblies 19, 20 and 21
orf19.2248	ARE2	16366.1	-0.278141	0.0089343	2.04894	Acyl CoA:sterol acyltransferase
orf19.2249	orf19.2249	1124.49	0.136542	0.363963	0.438943	Predicted ORF in Assemblies 19, 20 and 21; decreased expression observed in an ssr1 homozygous null mutant
orf19.225	orf19.225	9412.3	-0.0557552	0.626048	0.203392	Predicted ORF in Assemblies 19, 20 and 21
orf19.2250	orf19.2250	1470.12	0.048019	0.725969	0.139082	Predicted ORF in Assemblies 19, 20 and 21
orf19.2251	AAH1	1757.05	-0.561988	0.000124601	3.90448	Protein not essential for viability; similar to S. cerevisiae Aah1p, which is an adenine deaminase involved in purine salvage and nitrogen catabolism; shows colony morphology-related gene regulation by Ssn6p; Hog1p-, biofilm-induced
orf19.2252	orf19.2252	4.93622	-0.106824	0.676544	0.169704	Predicted ORF in Assemblies 19, 20 and 21
orf19.2253	orf19.2253	102.15	-0.0205387	0.945334	0.0244146	Predicted ORF in Assemblies 19, 20 and 21; expression is regulated upon white-opaque switching; transcription is repressed in response to alpha pheromone in SpiderM medium
orf19.2256	orf19.2256	1902.98	0.14246	0.284039	0.546623	Predicted ORF in Assemblies 19, 20 and 21
orf19.2257	orf19.2257	5233.13	0.163108	0.151347	0.820026	Predicted ORF in Assemblies 19, 20 and 21
orf19.2258	orf19.2258	1332.19	-0.195624	0.160465	0.79462	Predicted ORF in Assemblies 19, 20 and 21
orf19.2259	orf19.2259	2077.09	0.238277	0.0682262	1.16605	Predicted ORF in Assemblies 19, 20 and 21; possibly spurious ORF (Annotation Working Group prediction)
orf19.2260	orf19.2260	2450.77	-0.203781	0.109786	0.959453	Putative transcription factor with zinc finger DNA-binding motif
orf19.2261	orf19.2261	1511.38	-0.285818	0.0406714	1.39071	Predicted ORF in Assemblies 19, 20 and 21
orf19.2262	orf19.2262	2274.64	0.22555	0.0772767	1.11195	Predicted ORF in Assemblies 19, 20 and 21; similar to quinone oxidoreductases; increased transcription is observed upon benomyl treatment; induced by nitric oxide; oxidative stress-induced via Cap1p
orf19.2263	orf19.2263	594.939	-0.374007	0.0334732	1.4753	Predicted ORF in Assemblies 19, 20 and 21
orf19.2264	OLE2	3826.9	-0.123054	0.301445	0.520792	Protein with similarity to fatty acid desaturase
orf19.2265	orf19.2265	3604.4	-0.0477603	0.684063	0.164904	Predicted ORF in Assemblies 19, 20 and 21
orf19.2266	orf19.2266	1667.62	-0.498471	0.000178417	3.74856	Predicted ORF in Assemblies 19, 20 and 21
orf19.2267	RFA2	2061.25	0.763485	7.41355e-09	8.12997	Protein described as DNA replication factor A; RNA abundance regulated by tyrosol and cell density
orf19.2268	RCK2	4905.1	0.571822	4.90559e-07	6.30931	Predicted ORF in Assemblies 19, 20 and 21; similar to S. cerevisiae serine/threonine protein kinase; induced by osmotic stress via Hog1p; macrophage/pseudohyphal-repressed
orf19.2269	orf19.2269	2454.95	0.550159	1.8659e-05	4.72911	Putative 3-phosphoserine phosphatase; fungal-specific
orf19.227	COX7	2695.91	0.400965	0.00136193	2.86585	Predicted ORF in Assemblies 19, 20 and 21; flucytosine induced; repressed by nitric oxide
orf19.2270	SMF12	3523.17	0.769831	4.34454e-10	9.36206	Protein not essential for viability; similar to S. cerevisiae Smf1p, which is a manganese transporter; Gcn4p-regulated; alkaline upregulated; caspofungin repressed
orf19.2272	orf19.2272	2269.25	-0.233102	0.0635078	1.19717	Predicted ORF in Assemblies 19, 20 and 21
orf19.2274	orf19.2274	134.507	-0.967145	0.000467186	3.33051	Predicted ORF in Assemblies 19, 20 and 21; possibly spurious ORF (Annotation Working Group prediction)
orf19.2275	orf19.2275	2288.62	0.47614	0.000219595	3.65838	Predicted ORF in Assemblies 19, 20 and 21
orf19.2276	orf19.2276	625.773	0.0247971	0.883777	0.0536572	Predicted ORF in Assemblies 19, 20 and 21
orf19.2277	TPK2	2626.8	-0.305832	0.0132093	1.87912	Catalytic subunit of cAMP-dependent protein kinase (PKA), isoform of Tpk1p; required for wild-type epithelial cell damage and engulfment and oral (not systemic) virulence in mouse; involved in control of morphogenesis and stress response
orf19.2278	orf19.2278	13303.9	-0.0412083	0.698172	0.156037	Predicted ORF in Assemblies 19, 20 and 21; filament induced; transcription is induced in response to alpha pheromone in SpiderM medium
orf19.2280	orf19.2280	718.004	-0.432531	0.00976447	2.01035	Putative transcription factor with zinc cluster DNA-binding motif
orf19.2281	orf19.2281	553.554	-0.131937	0.459763	0.337466	Predicted ORF in Assemblies 19, 20 and 21
orf19.2282	orf19.2282	281.251	-0.476785	0.0285382	1.54457	Predicted ORF in Assemblies 19, 20 and 21
orf19.2283	DQD1	2600.62	-0.18488	0.155483	0.808317	Predicted ORF in Assemblies 19, 20 and 21; ketoconazole-repressed; macrophage-downregulated protein abundance
orf19.2284	orf19.2284	1085.42	0.145534	0.361516	0.441872	Predicted ORF in Assemblies 19, 20 and 21
orf19.2285	orf19.2285	505.739	-0.406332	0.025702	1.59003	Increased transcription is observed upon benomyl treatment
orf19.2286	orf19.2286	12486.4	-0.192393	0.071636	1.14487	Predicted ORF in Assemblies 19, 20 and 21; ketoconazole-induced
orf19.2287	RPA12	687.705	0.116159	0.48482	0.31442	Protein described as DNA-directed RNA polymerase I; induced upon adherence to polystyrene
orf19.2288	orf19.2288	9463.21	0.24831	0.021747	1.6626	Predicted ORF in Assemblies 19, 20 and 21
orf19.2289	ARP3	3026.35	0.0407766	0.736757	0.132676	Predicted ORF in Assemblies 19, 20 and 21; shows Myo5p-dependent localization to cortical actin patches at hyphal tip
orf19.229	orf19.229	2034.8	-0.488552	0.000142478	3.84625	Predicted ORF in Assemblies 19, 20 and 21
orf19.2290	TOR1	9574.61	-0.142483	0.186631	0.729015	Protein similar to TOR family phosphatidylinositol kinases; mutation confers resistance to rapamycin
orf19.2296	orf19.2296	154553	-0.487694	8.47948e-06	5.07163	Predicted ORF in Assemblies 19, 20 and 21; similar to mucins; ketoconazole-induced; fluconazole-downregulated; greater mRNA abundance observed in a cyr1 homozygous null mutant than in wild type; colony morphology-related gene regulation by Ssn6p
orf19.2297	orf19.2297	979.715	0.36133	0.017639	1.75353	Predicted ORF in Assemblies 19, 20 and 21; induced by nitric oxide in yhb1 mutant
orf19.2298	orf19.2298	4205.75	0.366501	0.00201805	2.69507	Predicted ORF in Assemblies 19, 20 and 21
orf19.2299	orf19.2299	1164.43	0.297662	0.0427109	1.36946	Predicted ORF in Assemblies 19, 20 and 21
orf19.23	RTA3	3378.9	0.72767	6.70399e-09	8.17367	Similar to S. cerevisiae Rta1p (role in 7-aminocholesterol resistance) and Rsb1p (flippase); putative membrane protein; putative drug-responsive regulatory site; induced by fluphenazine, estradiol, ketoconazole, caspofungin
orf19.230	orf19.230	1125.66	0.0528507	0.727662	0.13807	Predicted ORF in Assemblies 19, 20 and 21
orf19.2301	orf19.2301	1875.15	0.329914	0.0120312	1.91969	Predicted ORF in Assemblies 19, 20 and 21
orf19.2302	orf19.2302	1778.39	-0.0967344	0.461288	0.336028	Predicted ORF in Assemblies 19, 20 and 21
orf19.2303	FGR16	665.571	-0.150891	0.384162	0.415485	Protein lacking an ortholog in S. cerevisiae; transposon mutation affects filamentous growth; fluconazole-downregulated
orf19.2304	orf19.2304	4272.24	-0.0891973	0.452267	0.344605	Protein similar to S. cerevisiae Yil041wp; transposon mutation affects filamentous growth
orf19.2305	orf19.2305	824.965	-0.181288	0.260283	0.584555	Predicted ORF in Assemblies 19, 20 and 21
orf19.2306	orf19.2306	320.406	0.0967963	0.643587	0.191393	Predicted ORF in Assemblies 19, 20 and 21
orf19.2307	orf19.2307	1954.72	-0.177062	0.176818	0.752474	Predicted ORF in Assemblies 19, 20 and 21
orf19.2308	orf19.2308	53259.5	-0.58288	1.85631e-05	4.73135	Predicted ORF in Assemblies 19, 20 and 21
orf19.2309	orf19.2309	2033.18	-0.316725	0.0147455	1.83134	Predicted ORF in Assemblies 19, 20 and 21
orf19.2309.2	orf19.2309.2	29672.4	-0.0313005	0.763826	0.117006	ORF Predicted by Annotation Working Group
orf19.231	orf19.231	3325.48	0.188164	0.116907	0.932159	Predicted ORF in Assemblies 19, 20 and 21
orf19.2310	orf19.2310	160.911	0.180421	0.487204	0.312289	Predicted ORF in Assemblies 19, 20 and 21
orf19.2310.1	RPL29	7263.47	-0.0861057	0.454926	0.342059	Ribosomal protein L29; transcription is induced upon germ tube formation; shows colony morphology-related gene regulation by Ssn6p; intron in 5'-UTR
orf19.2311	RPL82	8225.2	-0.208842	0.0554947	1.25575	Predicted ribosomal protein; genes encoding cytoplasmic ribosomal subunits, translation factors, and tRNA synthetases are downregulated upon phagocytosis by murine macrophage
orf19.2312	orf19.2312	1083.28	-0.978792	1.31358e-10	9.88154	Predicted ORF in Assemblies 19, 20 and 21; similar to ferric reductase Fre10p
orf19.2313	orf19.2313	1095.55	-0.064847	0.656838	0.182542	Predicted ORF in Assemblies 19, 20 and 21
orf19.2314	orf19.2314	2716.37	0.371862	0.00239238	2.62117	Predicted ORF in Assemblies 19, 20 and 21
orf19.2315	orf19.2315	2185.21	-0.0159169	0.902378	0.0446115	Putative transcription factor with bZIP DNA-binding motif
orf19.2317	orf19.2317	29.4854	-0.161045	0.647754	0.18859	Predicted ORF in Assemblies 19, 20 and 21; transcription is induced in response to alpha pheromone in SpiderM medium
orf19.2318.1	orf19.2318.1	1378.15	-0.0591608	0.669179	0.174458	ORF Predicted by Annotation Working Group
orf19.2319	orf19.2319	5491.82	0.0958317	0.394065	0.404432	Predicted ORF in Assemblies 19, 20 and 21; downregulated in core stress response
orf19.232	orf19.232	577.384	-0.476611	0.00609573	2.21497	Predicted ORF in Assemblies 19, 20 and 21
orf19.2320	orf19.2320	3996.6	0.0157088	0.892304	0.049487	Predicted ORF in Assemblies 19, 20 and 21
orf19.2322.3	orf19.2322.3	3196.49	0.423733	0.000404972	3.39258	ORF Predicted by Annotation Working Group
orf19.2324	orf19.2324	4327.55	-0.338448	0.00362435	2.44077	Predicted ORF in Assemblies 19, 20 and 21
orf19.2325	orf19.2325	445.78	-0.237365	0.206768	0.684516	Predicted ORF in Assemblies 19, 20 and 21
orf19.2326	orf19.2326	1997.93	-0.344944	0.00812443	2.09021	Predicted ORF in Assemblies 19, 20 and 21
orf19.2328	orf19.2328	4057.38	0.0370896	0.751525	0.124056	Predicted ORF in Assemblies 19, 20 and 21
orf19.2329.1	RPS17B	15935.4	-0.0722739	0.493098	0.307067	Putative ribosomal protein; genes encoding cytoplasmic ribosomal subunits, translation factors, and tRNA synthetases are downregulated upon phagocytosis by murine macrophage
orf19.233.1	HRT1	2215.39	-0.379486	0.00268486	2.57108	Protein similar to S. cerevisiae Hrt1p, which is a component of a nuclear ubiquitin-protein ligase complex involved in cell cycle control; induced under hydroxyurea treatment
orf19.2330	orf19.2330	4679.49	0.0714459	0.530964	0.274935	Predicted ORF in Assemblies 19, 20 and 21; similar to S. cerevisiae Yor205cp; transposon mutation affects filamentous growth
orf19.2331	ADA2	1519.15	-0.105621	0.474808	0.323482	Putative transcriptional coactivator; cell wall integrity role; required for wild-type transcriptional response to caspofungin; mutant is caspofungin hypersensitive; role in regulation with Cas5p; zinc finger DNA-binding motif
orf19.2332	orf19.2332	8.81216	0.139939	0.640712	0.193337	Predicted ORF in Assemblies 19, 20 and 21
orf19.2333	orf19.2333	6428.1	-0.080685	0.466361	0.331278	Predicted ORF in Assemblies 19, 20 and 21
orf19.2334	BIG1	1374.11	0.0227535	0.875323	0.0578315	Protein of the endoplasmic reticulum required for beta-1,6-glucan synthesis, filamentation, adhesion, and virulence; ortholog of S. cerevisiae Big1p
orf19.2335	orf19.2335	3207.9	-0.516328	1.46205e-05	4.83504	Predicted ORF in Assemblies 19, 20 and 21; Hog1p-induced
orf19.2336	orf19.2336	162.111	-0.14745	0.569581	0.244445	Predicted ORF in Assemblies 19, 20 and 21
orf19.2337	ALP1	1538.19	-1.49459	3.88618e-26	25.4105	Putative high-affinity basic amino acid permease; fungal-specific
orf19.234	PHA2	514.025	0.188656	0.293985	0.531675	Predicted ORF in Assemblies 19, 20 and 21; decreased expression observed in an ssr1 homozygous null mutant
orf19.2340	CDC48	62701.9	0.335748	0.00261141	2.58312	Protein described as microsomal ATPase; regulated by Gcn2p and Gcn4p; induced in response to amino acid starvation
orf19.2341	orf19.2341	3281.59	-0.0184041	0.881223	0.0549143	Predicted ORF in Assemblies 19, 20 and 21
orf19.2342	SFT2	1178.18	0.257506	0.0736639	1.13275	Transcription is regulated by Mig1p
orf19.2343	VPS23	642.83	-0.158324	0.354925	0.449863	Protein involved in proteolytic activation of Rim101p, which regulates pH response; similar to S. cerevisiae Stp22p/Vps23p, which is a member of the ESCRT I protein sorting complex
orf19.2343.1	orf19.2343.1	690.961	0.431961	0.00941569	2.02615	Putative vacuolar H+ ATPase subunit e of the V-ATPase V0 subcomplex
orf19.2344	ASR1	12337.9	0.387207	0.00236589	2.62601	Protein described as similar to heat shock proteins; transcription regulated by cAMP, osmotic stress, ciclopirox olamine, ketoconazole; negatively regulated by Cyr1p, Ras1p; shows colony morphology-related gene regulation by Ssn6p
orf19.2346	orf19.2346	1967.43	0.0561484	0.68258	0.165846	Predicted ORF in Assemblies 19, 20 and 21
orf19.2347	MNN2	3386.56	0.176276	0.142972	0.844748	Alpha-1,2-mannosyltransferase; likely involved in iron utilization in the endocytosis pathway under iron-limiting conditions; similar to S. cerevisiae Mnn2p and Mnn5p; transposon mutation affects filamentous growth; filament induced
orf19.2350	orf19.2350	1682.08	-0.29603	0.0267355	1.57291	Protein similar to S. cerevisiae Yor0378wp; transposon mutation affects filamentous growth; not essential for viability; member of MFS family of transporters; fungal-specific
orf19.2351	NIT3	1982.75	-0.0336263	0.7938	0.100289	Predicted ORF in Assemblies 19, 20 and 21; regulated by Gcn2p and Gcn4p
orf19.2352	orf19.2352	737.239	-0.240633	0.13958	0.855177	Predicted ORF in Assemblies 19, 20 and 21
orf19.2356	CRZ2	2958.44	0.470011	0.000118066	3.92788	Putative transcription factor; zinc finger; similar to S. cerevisiae Crz1p; homozygous crz1, not crz2, null mutation suppresses fluconazole resistance of homozygous cka2 null (defective in CK2 kinase ); Rim101p-downregulated at pH 8
orf19.236	RPL9B	14953.5	-0.190382	0.0778768	1.10859	Predicted ribosomal protein; genes encoding cytoplasmic ribosomal subunits, translation factors, and tRNA synthetases are downregulated upon phagocytosis by murine macrophage; repressed by nitric oxide
orf19.2360	URA2	9000.12	0.51975	5.55587e-05	4.25525	Predicted ORF in Assemblies 19, 20 and 21; flucytosine induced; macrophage/pseudohyphal-induced; intron in 5'-UTR
orf19.2361	orf19.2361	1302.9	-0.200529	0.156977	0.804163	Predicted ORF in Assemblies 19, 20 and 21
orf19.2362	orf19.2362	1453.61	-0.294922	0.0331174	1.47994	Predicted ORF in Assemblies 19, 20 and 21
orf19.2363	orf19.2363	3101.66	0.386858	0.0014133	2.84977	Predicted ORF in Assemblies 19, 20 and 21
orf19.2364	MIS11	7324.54	0.953779	4.69991e-18	17.3279	Protein described as similar to precursor of mitochondrial C1-tetrahydrofolate synthase; putative protein of glycine catabolism; downregulated by Efg1p; fluconazole-induced
orf19.2365	POL2	4415.46	0.299688	0.0135806	1.86708	Protein described as DNA polymerase epsilon; transcriptionally induced by interaction with macrophage; transcription is regulated by Tup1p
orf19.2366	orf19.2366	6.37955	0.266952	0.332873	0.477722	Predicted ORF in Assemblies 19, 20 and 21
orf19.2367	orf19.2367	725.685	-0.222634	0.170854	0.767375	Protein of unknown function; transcription is negatively regulated by Rim101p
orf19.2368	orf19.2368	3542.19	0.0130944	0.91218	0.0399195	Predicted ORF in Assemblies 19, 20 and 21
orf19.2369	orf19.2369	1356.88	0.00190949	0.98914	0.00474235	Predicted ORF in Assemblies 19, 20 and 21
orf19.2369.1	ATX1	348.179	-0.0836635	0.681247	0.166696	ORF Predicted by Annotation Working Group; flucytosine induced; decreased expression observed in an ssr1 homozygous null mutant
orf19.2370	DSL1	1197.92	-0.399549	0.0086589	2.06254	Protein similar to S. cerevisiae Dsl1p, which is a member of the t-SNARE complex of the endoplasmic reticulum
orf19.2371	orf19.2371	7475.9	-0.547821	8.98378e-07	6.04654	Putative Gag protein of retrotransposon Tca2
orf19.2372	orf19.2372	8999.29	-0.330465	0.00227452	2.64311	Pol protein of retrotransposon Tca2
orf19.2376	orf19.2376	15.7835	-0.068986	0.836601	0.0774815	Predicted ORF in Assemblies 19, 20 and 21
orf19.2378	orf19.2378	704.77	-0.0490808	0.766605	0.115428	Predicted ORF in Assemblies 19, 20 and 21
orf19.2379	NOT4	4799.48	0.0001036	0.999321	0.000295075	Putative E3 ubiquitin-protein ligase; required for maintenance, but not induction, of hyphal development; homozygous null mutant is avirulent in mouse systemic infection despite persistence in host; repressed in rat oral candidiasis
orf19.238	CCP1	2598.4	-0.973655	2.61417e-15	14.5827	Similar to cytochrome-c peroxidase N terminus; transcription is negatively regulated by Rim101p or alkaline pH; transcription induced by interaction with macrophage or low iron; oxygen-induced activity
orf19.2381	orf19.2381	914.014	-0.457776	0.0027485	2.5609	Predicted ORF in Assemblies 19, 20 and 21
orf19.2382	orf19.2382	2050.62	0.293588	0.0219069	1.65942	Predicted ORF in Assemblies 19, 20 and 21; similar to isoleucyl-tRNA synthetase; isoleucyl-tRNA synthetase is the target of drugs including the cyclic beta-amino acid icofungipen/PLD-118/BAY-10-8888 and mupirocin
orf19.2383	YKU80	1433.03	0.0927483	0.498303	0.302506	Protein described as DNA double-strand break repair factor
orf19.2384	orf19.2384	1313.98	-0.101012	0.46954	0.328328	Predicted ORF in Assemblies 19, 20 and 21
orf19.2385	KTI12	2570.83	0.189859	0.12251	0.911828	Protein similar to S. cerevisiae Kti12p, which associates with Elongator complex; has a role in resistance to killer toxin; predicted Kex2p substrate
orf19.2386	orf19.2386	3508.61	0.183549	0.119473	0.922732	Predicted ORF in Assemblies 19, 20 and 21
orf19.2387	orf19.2387	2356.66	0.211024	0.0911676	1.04016	Putative tRNA-Pro synthetase; genes encoding ribosomal subunits, translation factors, and tRNA synthetases are downregulated upon phagocytosis by murine macrophage
orf19.2389	orf19.2389	936.407	-0.0687577	0.652725	0.18527	Predicted ORF in Assemblies 19, 20 and 21
orf19.239	orf19.239	5890.01	-0.215051	0.0552194	1.25791	Predicted ORF in Assemblies 19, 20 and 21; induced by nitric oxide
orf19.2391	orf19.2391	1370.26	-0.171163	0.228958	0.640244	Predicted ORF in Assemblies 19, 20 and 21
orf19.2392	orf19.2392	1533.05	-0.224852	0.103269	0.986028	Protein not essential for viability
orf19.2393	orf19.2393	2138.54	0.0601471	0.635102	0.197156	Putative transcription factor with zinc finger DNA-binding motif
orf19.2394	orf19.2394	185.85	-0.195084	0.433509	0.363002	Predicted ORF in Assemblies 19, 20 and 21
orf19.2395	orf19.2395	126.887	-0.0560304	0.840046	0.075697	Predicted ORF in Assemblies 19, 20 and 21
orf19.2396	IFR2	1873.1	-0.247293	0.0734386	1.13408	Increased transcription is observed upon benomyl treatment; transcription is upregulated in response to treatment with ciclopirox olamine, alpha pheromone; regulated by oxidative stress (via Cap1p) and osmotic stress (via Hog1p)
orf19.2397	orf19.2397	1598.53	-0.340216	0.0118828	1.92508	Predicted ORF in Assemblies 19, 20 and 21; amphotericin B, caspofungin repressed
orf19.2397.3	orf19.2397.3	1183.17	0.0364737	0.798691	0.0976214	ORF Predicted by Annotation Working Group
orf19.2398	orf19.2398	4405.56	0.118667	0.377136	0.423502	Predicted ORF in Assemblies 19, 20 and 21; possible increased transcription in an azole-resistant strain that overexpresses CDR1 and CDR2; possibly transcriptionally regulated by Tac1p
orf19.2399	orf19.2399	2375.88	-0.373165	0.0033827	2.47074	Putative transcription factor with zinc finger DNA-binding motif; similar to bacterial DnaJ; transcriptionally regulated by iron; expression greater in low iron
orf19.24	RTA2	5950.46	-0.27011	0.0621828	1.20633	Stress-associated protein; ketoconazole, caspofungin induced; Plc1p-regulated; transcription is increased in a strain resistant to amphotericin B and fluconazole, compared to a wild-type strain
orf19.240	orf19.240	2323.67	0.0947434	0.448497	0.34824	Predicted ORF in Assemblies 19, 20 and 21
orf19.2400	orf19.2400	3254.45	0.198829	0.0954263	1.02033	Predicted ORF in Assemblies 19, 20 and 21
orf19.2401	orf19.2401	597.537	-0.0297057	0.877011	0.0569949	Predicted ORF in Assemblies 19, 20 and 21
orf19.2402	SSU72	1837.08	-0.00968154	0.940746	0.0265275	Predicted ORF in Assemblies 19, 20 and 21
orf19.2404	orf19.2404	1852.15	-0.176396	0.176024	0.754427	Predicted ORF in Assemblies 19, 20 and 21
orf19.2406	orf19.2406	1250.37	0.042899	0.779145	0.108381	Predicted ORF in Assemblies 19, 20 and 21
orf19.2407	DPS1-1	6595.64	0.0654105	0.568882	0.244978	Putative tRNA-Asp synthetase; genes encoding ribosomal subunits, translation factors, and tRNA synthetases are downregulated upon phagocytosis by murine macrophage
orf19.2408	orf19.2408	581.613	-0.158208	0.36583	0.436721	Predicted ORF in Assemblies 19, 20 and 21
orf19.2410	SYS3	7119.89	-0.228403	0.0428081	1.36847	Protein similar to S. cerevisiae Sys3p; putative role in endosome-Golgi vesicle docking; upregulated in biofilm; induced upon adherence to polystyrene
orf19.2411	orf19.2411	706.594	-0.0184684	0.910812	0.0405713	Predicted ORF in Assemblies 19, 20 and 21
orf19.2412	orf19.2412	339.417	0.070557	0.730368	0.136458	Predicted ORF in Assemblies 19, 20 and 21
orf19.2414	orf19.2414	6437.8	0.53026	2.69022e-06	5.57021	Predicted ORF in Assemblies 19, 20 and 21
orf19.2415	orf19.2415	1262.46	0.366254	0.0102027	1.99128	Predicted ORF in Assemblies 19, 20 and 21
orf19.2416.1	MLC1	4573.12	0.273455	0.0269452	1.56952	Protein with microtubule-dependent localization to the Spitzenkorper, also localizes to cytokinetic ring in hyphae; cell-cycle dependent localization to bud tip (polarisome) and bud neck in yeast and pseudohyphal cells
orf19.2417	orf19.2417	1985.75	0.117762	0.38407	0.415589	Predicted ORF in Assemblies 19, 20 and 21; similar to S. cerevisiae Yol034wp, which is involved in DNA repair; transposon mutation affects filamentous growth
orf19.2418	orf19.2418	995.779	0.0207936	0.891199	0.0500255	Predicted ORF in Assemblies 19, 20 and 21
orf19.2419	orf19.2419	1700.88	-0.363174	0.00659344	2.18089	Predicted ORF in Assemblies 19, 20 and 21
orf19.242	SAP8	175.922	-0.775978	0.00254208	2.59481	Secreted aspartyl proteinase; regulated by growth phase, temperature, and white-opaque switch; highly expressed in opaque cells; expressed upon deep epidermal invasion; greater expression during vaginal infection than oral infection
orf19.242.2	orf19.242.2	1620.51	-0.0387406	0.778563	0.108706	ORF Predicted by Annotation Working Group
orf19.2422	ARC1	5893.24	0.0657435	0.556657	0.254412	Predicted ORF in Assemblies 19, 20 and 21; macrophage/pseudohyphal-repressed
orf19.2423	orf19.2423	2553.77	0.0559742	0.64942	0.187474	Putative DNA-binding transcription factor; has zinc cluster domain; transposon mutation affects filamentous growth
orf19.2425	HGT18	1422.05	-0.718955	1.39075e-06	5.85675	Putative glucose transporter of the major facilitator superfamily; the C. albicans glucose transporter family comprises 20 members; 12 probable membrane-spanning segments; expressed in rich medium with 2% glucose
orf19.2426	orf19.2426	678.393	-0.512248	0.00206161	2.68579	Predicted ORF in Assemblies 19, 20 and 21
orf19.2429	orf19.2429	204.781	-0.539316	0.0256251	1.59133	Predicted ORF in Assemblies 19, 20 and 21; transcription is induced in response to alpha pheromone in SpiderM medium
orf19.243	OXR1	1741.23	-0.28259	0.0329032	1.48276	Predicted ORF in Assemblies 19, 20 and 21
orf19.2430	orf19.2430	23.0817	0.0743773	0.832027	0.0798628	Predicted ORF in Assemblies 19, 20 and 21
orf19.2431	orf19.2431	1120.06	-2.22857	1.49981e-50	49.824	Predicted ORF in Assemblies 19, 20 and 21; transcription is induced in response to alpha pheromone in SpiderM medium
orf19.2432	HAC1	37082.9	-0.648331	2.54778e-07	6.59384	Putative transcription factor with bZIP DNA-binding motif; induced during the mating process; caspofungin induced
orf19.2433	orf19.2433	162.967	-0.0835481	0.746456	0.126996	Predicted ORF in Assemblies 19, 20 and 21
orf19.2434	NPL4	2957.93	-0.0633806	0.612909	0.212604	Predicted ORF in Assemblies 19, 20 and 21; regulated by Gcn2p and Gcn4p
orf19.2435	MSI3	19854.6	0.283061	0.0125743	1.90052	Protein of the HSP70 family; antigenic; functional homolog of S. cerevisiae Msi3p; physically interacts
orf19.2436	orf19.2436	2081.54	-0.31748	0.0164635	1.78348	Predicted ORF in Assemblies 19, 20 and 21
orf19.2437	ARC35	2035.86	-0.15936	0.240825	0.618299	Predicted ORF in Assemblies 19, 20 and 21; shows colony morphology-related gene regulation by Ssn6p
orf19.2438	orf19.2438	1475.89	0.361217	0.00849612	2.07078	Predicted ORF in Assemblies 19, 20 and 21
orf19.2439	orf19.2439	1571.53	0.395731	0.00347199	2.45942	Predicted ORF in Assemblies 19, 20 and 21; shows colony morphology-related gene regulation by Ssn6p
orf19.2439.1	orf19.2439.1	1662.98	0.434792	0.00123197	2.9094	ORF Predicted by Annotation Working Group
orf19.244	DCG1	172.346	0.0831291	0.745718	0.127426	Transcription is regulated by Nrg1p and Mig1p
orf19.2440	orf19.2440	1366.62	-0.421877	0.00241475	2.61713	Predicted ORF in Assemblies 19, 20 and 21; transcription is induced in response to alpha pheromone in SpiderM medium
orf19.2442	orf19.2442	457.83	-0.292434	0.129715	0.887009	Decreased transcription is observed in an azole-resistant strain that overexpresses MDR1
orf19.2443	RGD1	4413.45	-0.0161206	0.888591	0.051298	Protein described as a GTPase activator; transcriptionally regulated by iron; expression greater in low iron; alkaline upregulated
orf19.2444	CHS7	9231.41	-0.305586	0.00565483	2.24758	Protein required for wild-type chitin synthase III activity; similar to (but not functional homolog of) S. cerevisiae Chs7p, which effects ER export of Chs3p; induced in homozygous cyr1 null mutant hyphae and ras1 yeast-form cells
orf19.2445	orf19.2445	3239.96	-1.06723	5.05595e-13	12.2962	Putative dicarboxylic amino acid permease; fungal-specific
orf19.2446	orf19.2446	667.944	0.0233117	0.892077	0.0495975	Predicted ORF in Assemblies 19, 20 and 21
orf19.2447	orf19.2447	1828.07	0.140683	0.311845	0.506062	Predicted ORF in Assemblies 19, 20 and 21; decreased expression observed in an ssr1 homozygous null mutant
orf19.2449	orf19.2449	33.2985	0.272576	0.439223	0.357315	Predicted ORF in Assemblies 19, 20 and 21; macrophage-induced gene
orf19.245	DDC1	809.323	-0.158792	0.313636	0.503575	Transcription is induced during filamentous growth; regulated by Nrg1p, Tup1p
orf19.2451	PGA45	42931	-0.0914397	0.415222	0.38172	Putative GPI-anchored protein of unknown function; downregulated in core caspofungin response; Hog1p-induced; regulated by Ssn6p; possibly spurious ORF
orf19.2452	orf19.2452	11077.3	0.257131	0.0310059	1.50856	Transcriptionally regulated by iron; expression greater in high iron; downregulated in core caspofungin response; ketoconazole-repressed; shows colony morphology-related gene regulation by Ssn6p; possibly subject to Kex2p processing
orf19.2454	PHO87	4541.02	-0.246397	0.0453512	1.34341	Protein similar to phosphate permeases; transcription is negatively regulated by Rim101p at pH 8; expression is regulated upon white-opaque switching; caspofungin repressed; biofilm-regulated expression
orf19.2455	orf19.2455	1682.84	-0.135752	0.316491	0.499638	Predicted ORF in Assemblies 19, 20 and 21
orf19.2457	orf19.2457	778.277	-0.317771	0.0844777	1.07326	Predicted ORF in Assemblies 19, 20 and 21
orf19.2458	orf19.2458	7171.7	0.25707	0.0288541	1.53979	Putative transcription factor with zinc finger DNA-binding motif
orf19.2459	orf19.2459	10536.3	0.588608	3.81003e-07	6.41907	Predicted ORF in Assemblies 19, 20 and 21
orf19.246	orf19.246	2193.5	-0.464905	0.000614262	3.21165	Predicted ORF in Assemblies 19, 20 and 21; fungal-specific (no human or murine homolog)
orf19.2460	orf19.2460	15.1886	0.457803	0.174768	0.757538	Predicted ORF in Assemblies 19, 20 and 21; transcription is repressed in response to alpha pheromone in SpiderM medium
orf19.2461	PRN4	422.606	-0.637535	0.00094424	3.02492	Protein with similarity to pirins; increased transcription is observed upon benomyl treatment
orf19.2462	PRN3	1104.25	-0.40671	0.00526617	2.2785	Predicted ORF in Assemblies 19, 20 and 21; similar to pirin
orf19.2463	PRN2	868.023	-0.0594085	0.705776	0.151333	Predicted ORF in Assemblies 19, 20 and 21; similar to pirin
orf19.2465	POL32	3108.77	0.498562	3.24966e-05	4.48816	Predicted ORF in Assemblies 19, 20 and 21
orf19.2467	PRN1	473.365	-0.222588	0.227765	0.642513	Protein with similarity to pirins; increased transcription is observed upon benomyl treatment and in response to alpha pheromone in SpiderM medium
orf19.2468	orf19.2468	8.5708	-0.0447922	0.88229	0.0543886	Predicted ORF in Assemblies 19, 20 and 21
orf19.2469	RAD10	1063.44	-0.397009	0.00791485	2.10156	Predicted ORF in Assemblies 19, 20 and 21; alkaline downregulated
orf19.247	orf19.247	625.018	-0.401303	0.0183942	1.73532	Predicted ORF in Assemblies 19, 20 and 21
orf19.2471	GIM5	1502.05	-0.0613944	0.650672	0.186638	Predicted ORF in Assemblies 19, 20 and 21; macrophage/pseudohyphal-repressed gene and macrophage-induced protein
orf19.2472	orf19.2472	731.351	-0.45093	0.00566476	2.24682	Predicted ORF in Assemblies 19, 20 and 21
orf19.2472.1	orf19.2472.1	937.574	0.484484	0.00142306	2.84678	ORF, Uncharacterized
orf19.2473	orf19.2473	2639.85	0.0643236	0.612908	0.212605	Decreased transcription is observed upon fluphenazine treatment or in an azole-resistant strain that overexpresses CDR1 and CDR2
orf19.2474	PRC3	5048.62	-0.169452	0.135717	0.867367	Transcription is regulated by Nrg1p and Mig1p; regulated by Gcn2p and Gcn4p
orf19.2475	PGA26	4.47299	0.175875	0.476681	0.321772	Putative GPI-anchored protein of unknown function; transcriptionally regulated by iron; expression greater in high iron; induced during cell wall regeneration; possibly spurious ORF
orf19.2476	orf19.2476	4224.98	-0.177473	0.137088	0.863002	Predicted ORF in Assemblies 19, 20 and 21
orf19.2478	orf19.2478	721.818	0.107965	0.507026	0.29497	Predicted ORF in Assemblies 19, 20 and 21
orf19.2478.1	orf19.2478.1	22268.6	-0.103698	0.333762	0.476563	ORF Predicted by Annotation Working Group
orf19.2479	UGA4	291.9	-0.382381	0.07862	1.10447	Putative gamma-aminobutyric acid/polyamine permease; nitrogen catabolite repressed gene, induced in absence of preferred N sources; transcriptionally induced upon phagocytosis by macrophage; gene regulation by nitrogen source requires Gat1p
orf19.248	APL5	6706.08	0.0104916	0.924613	0.0340402	Protein not essential for viability; similar to S. cerevisiae Apl5p, which is a subunit of the AP-3 adaptor complex involved in Golgi-to-vacuole transport
orf19.2480.1	AUT7	5216.91	-0.0376841	0.744019	0.128416	ORF Predicted by Annotation Working Group; macrophage/pseudohyphal-repressed; intron in 5'-UTR
orf19.2481	orf19.2481	266.428	0.315174	0.155776	0.8075	Predicted ORF in Assemblies 19, 20 and 21; possibly spurious ORF (Annotation Working Group prediction)
orf19.2483	orf19.2483	1869.05	0.170934	0.188691	0.724248	Predicted ORF in Assemblies 19, 20 and 21
orf19.2484	orf19.2484	3267.9	0.0360186	0.761693	0.11822	Predicted ORF in Assemblies 19, 20 and 21
orf19.2485	orf19.2485	6927.27	-0.0445592	0.696656	0.156982	Predicted ORF in Assemblies 19, 20 and 21
orf19.2487	orf19.2487	1327.9	0.184423	0.186905	0.72838	Predicted ORF in Assemblies 19, 20 and 21
orf19.2488	FAL1	2742.09	0.0506908	0.686454	0.163388	Predicted ORF in Assemblies 19, 20 and 21
orf19.2489	orf19.2489	11777.9	0.360857	0.00394988	2.40342	Predicted ORF in Assemblies 19, 20 and 21; repressed by nitric oxide
orf19.2492	STE3	217.266	0.196003	0.420949	0.375771	Protein similar to S. cerevisiae Ste3p, the receptor for a-factor mating pheromone; alpha mating-type-specific transcription
orf19.2494	orf19.2494	1664.07	0.0395824	0.776868	0.109653	Predicted ORF in Assemblies 19, 20 and 21
orf19.2495	GSL1	2718.65	-0.053773	0.660143	0.180362	Subunit of beta-1,3-glucan synthase; 10 predicted membrane-spanning regions; caspofungin induced; mRNA abundance declines after yeast-to-hyphal transition; similar to S. cerevisiae Fks3p; fungal-specific (no human or murine homolog)
orf19.2496	orf19.2496	8840.97	0.00765848	0.944537	0.0247812	Predicted ORF in Assemblies 19, 20 and 21; fluconazole-downregulated
orf19.2498	orf19.2498	5754.98	-0.0154766	0.88991	0.0506538	Predicted ORF in Assemblies 19, 20 and 21; oxidative stress-induced via Cap1p
orf19.2499	orf19.2499	1616.71	-0.0558907	0.675667	0.170267	Predicted ORF in Assemblies 19, 20 and 21
orf19.25	orf19.25	1145.17	0.104176	0.48101	0.317845	Predicted ORF in Assemblies 19, 20 and 21
orf19.250	SLC1	5018.8	0.270527	0.027154	1.56617	Protein repressed during the mating process
orf19.2500	orf19.2500	955.948	-0.355495	0.0235657	1.62772	Predicted ORF in Assemblies 19, 20 and 21
orf19.2501	FLC1	15267.1	-0.369241	0.0010898	2.96266	Protein involved in heme uptake; putative FAD transporter, similar to S. cerevisiae Flc1p; regulated by iron; macrophage-induced gene; mutant shows defect in filamentous growth
orf19.2503	orf19.2503	78.9522	0.287178	0.358597	0.445394	Predicted ORF in Assemblies 19, 20 and 21
orf19.2504	BMS1	14432.8	0.226702	0.0368595	1.43345	Predicted ORF in Assemblies 19, 20 and 21; flucytosine induced
orf19.2505	orf19.2505	82.738	0.75941	0.0145171	1.83812	Predicted ORF in Assemblies 19, 20 and 21
orf19.2506	orf19.2506	3231.52	0.194045	0.138125	0.859728	Predicted ORF in Assemblies 19, 20 and 21; opaque-specific transcription; Hog1p-downregulated
orf19.2507	ARP9	2248.95	-0.354822	0.00528519	2.27694	Protein likely to be essential for growth, based on an insertional mutagenesis strategy; similar to S. cerevisiae Arp3p, which is a component of the Arp2/3 complex involved in actin-dependent processes
orf19.2508	PRM9	509.356	-0.352996	0.0513084	1.28981	Protein not essential for viability; similar to S. cerevisiae Prm9p, which may bind to COPII coated vesicles
orf19.2509	orf19.2509	179.837	-0.389953	0.13068	0.88379	Predicted ORF in Assemblies 19, 20 and 21
orf19.2509.1	orf19.2509.1	339.093	0.299296	0.171972	0.764541	ORF, Uncharacterized
orf19.251	orf19.251	20407.6	-0.00471834	0.964839	0.015545	Member of ThiJ/PfpI protein family; antigenic (Cand a 3 allergen); binds human immunoglobulin E; 2 N-glycosylation motifs; alkaline, fluconazole, Hog1p-downregulated; induced in core stress response or by oxidative stress (via Cap1p); possibly benomyl induced
orf19.2510	orf19.2510	1155.1	-0.215872	0.144805	0.839217	Predicted ORF in Assemblies 19, 20 and 21
orf19.2511.1	MRPL33	1006.52	0.415376	0.00537595	2.26954	ORF Predicted by Annotation Working Group; increased expression observed in an ssr1 homozygous null mutant
orf19.2511.2	orf19.2511.2	357.964	0.498864	0.01376	1.86138	ORF, Uncharacterized
orf19.2512	orf19.2512	60.359	0.211434	0.523192	0.281339	Predicted ORF in Assemblies 19, 20 and 21; possibly spurious ORF (Annotation Working Group prediction)
orf19.2513	orf19.2513	289.353	0.163718	0.449235	0.347526	Predicted ORF in Assemblies 19, 20 and 21
orf19.2514	orf19.2514	426.874	0.417189	0.0316559	1.49955	Predicted ORF in Assemblies 19, 20 and 21
orf19.2515	orf19.2515	8038.88	-0.0536542	0.665404	0.176915	Predicted ORF in Assemblies 19, 20 and 21
orf19.2516	orf19.2516	685.222	-0.0799427	0.632446	0.198976	Predicted ORF in Assemblies 19, 20 and 21
orf19.2517	orf19.2517	444.884	-0.541501	0.00474544	2.32372	Predicted ORF in Assemblies 19, 20 and 21
orf19.2518	orf19.2518	4742.09	0.0197579	0.868277	0.0613417	Predicted ORF in Assemblies 19, 20 and 21
orf19.2519	orf19.2519	850.956	-0.432871	0.00546849	2.26213	Predicted ORF in Assemblies 19, 20 and 21
orf19.252	orf19.252	572.997	0.572479	0.00126177	2.89902	Predicted ORF in Assemblies 19, 20 and 21
orf19.2520	orf19.2520	3580.64	0.469923	7.03366e-05	4.15282	Predicted ORF in Assemblies 19, 20 and 21
orf19.2521	orf19.2521	2137.32	-0.18272	0.156136	0.806498	Predicted ORF in Assemblies 19, 20 and 21
orf19.2524	MGE1	5350.04	0.561674	6.27574e-07	6.20234	Predicted ORF in Assemblies 19, 20 and 21; macrophage/pseudohyphal-repressed
orf19.2525	LYS12	3688.3	-0.404703	0.000547658	3.26149	Protein described as mitochondrial homoisocitrate dehydrogenase
orf19.2527	orf19.2527	1082.21	0.347554	0.0175503	1.75572	Predicted ORF in Assemblies 19, 20 and 21; induced upon biofilm formation
orf19.2528	orf19.2528	4464.45	-0.112958	0.325601	0.487315	Predicted ORF in Assemblies 19, 20 and 21; flucytosine repressed
orf19.2529	orf19.2529	972.476	-0.16621	0.270307	0.568143	Predicted ORF in Assemblies 19, 20 and 21; shares similarity with human Pig-H, which is involved in glycosylphosphatidylinositol assembly
orf19.2529.1	orf19.2529.1	45729.3	-0.213233	0.0390152	1.40877	Predicted ORF in Assemblies 21
orf19.2530	orf19.2530	20.6542	-0.28553	0.413186	0.383854	Predicted ORF in Assemblies 19, 20 and 21
orf19.2531	CSP37	6926.04	0.187529	0.0944359	1.02486	Plasma membrane, hyphal cell wall protein; role in progression of murine systemic infection; predicted P-loop, divalent cation binding, N-glycosylation sites; expressed in yeast and hyphae; hyphal downregulated; lacks S. cerevisiae homolog
orf19.2532	PRS	2104.9	0.744974	9.07186e-09	8.0423	Putative prolyl-tRNA synthetase; monofunctional Class II synthetase; gene is constitutively expressed
orf19.2533.1	orf19.2533.1	5686.61	0.207539	0.0823327	1.08443	ORF Predicted by Annotation Working Group
orf19.2534	PIN4	3361.04	0.0786744	0.52159	0.282671	Protein with similarity to S. cerevisiae Pin4p; transposon mutation affects filamentous growth
orf19.2537	orf19.2537	65.4509	0.0992354	0.759992	0.119191	Predicted ORF in Assemblies 19, 20 and 21; possibly spurious ORF (Annotation Working Group prediction)
orf19.2538	orf19.2538	16886.8	-0.0387524	0.715859	0.145172	Predicted ORF in Assemblies 19, 20 and 21
orf19.2539	orf19.2539	58.3104	-0.170194	0.608525	0.215722	Predicted ORF in Assemblies 19, 20 and 21
orf19.254	orf19.254	1526.19	-0.07182	0.613593	0.212119	Predicted ORF in Assemblies 19, 20 and 21; Hog1p-downregulated
orf19.2540	SAS3	2520.82	-0.0421534	0.73478	0.133842	Similar to silencing proteins; increased transcription is observed upon fluphenazine treatment
orf19.2541	orf19.2541	1417.27	-0.141187	0.30374	0.517498	Predicted ORF in Assemblies 19, 20 and 21
orf19.2542	orf19.2542	841.682	-0.161567	0.301203	0.521141	Predicted ORF in Assemblies 19, 20 and 21
orf19.2544	orf19.2544	813.679	-0.0380808	0.813457	0.0896654	Predicted ORF in Assemblies 19, 20 and 21
orf19.2545	DOT6	3956.53	-0.155821	0.181717	0.740604	Predicted ORF in Assemblies 19, 20 and 21; repressed upon high-level peroxide stress
orf19.2546	TRP2	4337.36	0.108982	0.350592	0.455199	Predicted ORF in Assemblies 19, 20 and 21; regulated by Gcn2p and Gcn4p
orf19.2547	orf19.2547	660.269	0.322975	0.0693872	1.15872	Predicted ORF in Assemblies 19, 20 and 21
orf19.2549	orf19.2549	5998.31	0.299659	0.00715308	2.14551	Predicted ORF in Assemblies 19, 20 and 21
orf19.255	orf19.255	2565.09	-0.0872724	0.478103	0.320479	Predicted zinc-cluster protein of unknown function; possibly transcriptionally regulated upon hyphal formation; intron in 5'-UTR
orf19.2551	MET6	46762.3	0.398287	0.000175118	3.75667	Essential 5-methyltetrahydropteroyltriglutamate-homocysteine methyltransferase (cobalamin-independent methionine synthase); antigenic during murine or human systemic infection; heat shock, estrogen, possibly biofilm, and GCN-induced
orf19.2552	orf19.2552	425.068	0.17248	0.365726	0.436844	Protein similar to S. cerevisiae Pmr1p; amphotericin B induced
orf19.2553	orf19.2553	284.929	0.501133	0.0215105	1.66735	Predicted ORF in Assembly 21
orf19.2555	URA5	1817.37	0.295651	0.0247097	1.60713	Protein abundance is affected by URA3 expression in the CAI-4 strain background; flucytosine induced
orf19.2557	SEC65	4593.78	-0.00172202	0.987969	0.00525658	Functional homolog of S. cerevisiae Sec65p, which is a component of the protein-targeting Signal Recognition Particle (SRP); similar to mammalian Srp19
orf19.2558	orf19.2558	1479.36	-0.040698	0.765245	0.116199	Predicted ORF in Assemblies 19, 20 and 21
orf19.2559	CDC4	13522.8	0.327905	0.00322701	2.4912	F-box subunit of SCF
orf19.2560	CDC60	13771.6	0.284276	0.0120863	1.91771	Cytosolic leucyl tRNA synthetase; has conserved amino acid and ATP binding class I signature, tRNA binding, and proofreading motifs; likely essential for growth, based on insertional mutagenesis strategy; similar to S. cerevisiae Cdc60p
orf19.2563	orf19.2563	2201.83	-0.133182	0.290731	0.536508	Predicted ORF in Assemblies 19, 20 and 21
orf19.2564	orf19.2564	1612.86	0.172192	0.212469	0.672705	Predicted ORF in Assemblies 19, 20 and 21
orf19.2565	orf19.2565	2729.67	-0.0485267	0.694129	0.15856	Predicted ORF in Assemblies 19, 20 and 21
orf19.2568	IFU5	20456.7	0.670735	4.35202e-09	8.36131	Predicted membrane protein; estradiol-induced; increased transcription is associated with CDR1 and CDR2 overexpression or fluphenazine treatment; gene has putative drug-responsive regulatory site; similar to S. cerevisiae Wwm1p
orf19.257	orf19.257	77.2224	0.0963928	0.761786	0.118167	Transcription is negatively regulated by Sfu1p; repressed by nitric oxide
orf19.2570	orf19.2570	2472.75	0.448297	0.000338725	3.47015	Predicted ORF in Assemblies 19, 20 and 21
orf19.2571	SEC4	13125.7	0.792326	9.15613e-14	13.0383	Small GTPase of Rab family; role in secretion, post-Golgi; possible C-terminal palmitoylation; downregulated on adherence to polystyrene; not regulated on white-opaque or yeast-hyphal switching; functional homolog of S. cerevisiae Sec4p
orf19.2573	FRS1	11006.8	0.400267	0.000190359	3.72043	Protein similar to the beta subunit of S. cerevisiae phenylalanyl-tRNA synthetase; possible role in early cell wall biosynthesis; translation-related genes are downregulated upon phagocytosis by murine macrophage
orf19.2574	orf19.2574	11090.4	0.163042	0.133931	0.87312	Predicted ORF in Assemblies 19, 20 and 21
orf19.2575	orf19.2575	1651.67	0.313451	0.0196598	1.70642	Predicted ORF in Assemblies 19, 20 and 21
orf19.2579	orf19.2579	2243.67	0.0459638	0.717675	0.144072	Predicted ORF in Assemblies 19, 20 and 21
orf19.258	orf19.258	156.519	0.210954	0.425136	0.371473	Predicted ORF in Assemblies 19, 20 and 21
orf19.2580	HST2	803.526	0.0860007	0.588338	0.230373	Predicted ORF in Assemblies 19, 20 and 21
orf19.2581	orf19.2581	198.33	-0.667399	0.00678639	2.16836	Predicted ORF in Assemblies 19, 20 and 21
orf19.2582	orf19.2582	5502.83	-0.110518	0.327851	0.484323	Predicted ORF in Assemblies 19, 20 and 21
orf19.2583	orf19.2583	16.6221	0.21026	0.536502	0.270429	Putative oligopeptide transporter
orf19.2585	orf19.2585	36.7573	-0.412282	0.23997	0.619843	Predicted ORF in Assemblies 19, 20 and 21; possibly spurious ORF (Annotation Working Group prediction)
orf19.2587	HNM3	1306.65	-0.566617	6.32041e-05	4.19925	Predicted ORF in Assemblies 19, 20 and 21; flucytosine repressed
orf19.259	orf19.259	831.45	0.10364	0.521911	0.282403	Predicted ORF in Assemblies 19, 20 and 21
orf19.2590	orf19.2590	696.49	1.0472	4.02854e-10	9.39485	Predicted ORF in Assemblies 19, 20 and 21
orf19.2591	orf19.2591	892.314	1.82966	6.61275e-25	24.1796	Predicted ORF in Assemblies 19, 20 and 21
orf19.2593	BIO2	4345.41	-0.0253829	0.835159	0.0782306	Protein described as biotin synthase; transcriptionally regulated by iron; expression greater in high iron; transcription is downregulated in response to treatment with ciclopirox olamine
orf19.2594	orf19.2594	4043.84	0.446718	0.000141437	3.84944	Predicted ORF in Assemblies 19, 20 and 21
orf19.2597	MRS2	806.966	0.103667	0.518185	0.285515	Putative magnesium ion transporter, mitochondrial; fungal-specific (no human or murine homolog)
orf19.2598	VMA4	8868.74	0.214889	0.055085	1.25897	Transcription is regulated by Mig1p; caspofungin repressed
orf19.2599	orf19.2599	1715.97	0.0381319	0.77707	0.10954	Predicted ORF in Assemblies 19, 20 and 21
orf19.26	orf19.26	3196.1	0.00911748	0.939391	0.0271535	Predicted ORF in Assemblies 19, 20 and 21; induced by nitric oxide in yhb1 mutant
orf19.260	orf19.260	43474.6	-0.636398	7.86829e-10	9.10412	Predicted ORF in Assemblies 19, 20 and 21
orf19.2600	orf19.2600	936.324	-0.0748109	0.621765	0.206374	Predicted ORF in Assemblies 19, 20 and 21
orf19.2601	HEM1	8215.7	0.700195	7.06078e-10	9.15115	Protein described as 5-aminolevulinate synthase; transcriptionally regulated by iron; caspofungin repressed; expression greater in high iron; regulated by Ssn6p; induced by nitric oxide
orf19.2602	OPT1	1242.46	0.262548	0.0738696	1.13153	Oligopeptide transporter; transports 3-to-5-residue peptides; alleles are distinct, one has intron; not ABC or PTR type transporter; suppresses S. cerevisiae ptr2-2 mutant defects; induced by BSA or peptides; Stp3p, Hog1p regulated
orf19.2604	orf19.2604	1970.35	0.090136	0.488561	0.311081	Predicted ORF in Assemblies 19, 20 and 21
orf19.2605	orf19.2605	10548.3	0.385215	0.000386624	3.41271	Predicted ORF in Assemblies 19, 20 and 21
orf19.2606	HDA1	6055.09	0.014078	0.900581	0.045477	Histone deacetylase; regulates frequency of white-to-opaque switching, but not opaque-to-white switching; greater expression in white cells than opaque cells; has conserved deacetylation motif; inhibited by trichostatin-A
orf19.2607	orf19.2607	2716.63	-0.0137205	0.921723	0.0353997	Predicted ORF in Assemblies 19, 20 and 21
orf19.2608	ADH5	115967	-0.175673	0.134947	0.869837	Putative alcohol dehydrogenase; soluble protein in hyphae; expression is regulated upon white-opaque switching; fluconazole-induced; antigenic during murine systemic infection; regulated by Nrg1p, Tup1p; macrophage-downregulated protein
orf19.2609	CET1	6009.86	0.133076	0.233373	0.631949	mRNA 5'-triphosphatase; large subunit of mRNA capping enzyme; positively regulates Ceg1p activity; functional homolog of S. cerevisiae Cet1p; Cet1p and Cgt1p form a 2:1 complex
orf19.261	orf19.261	5265.12	-0.277764	0.0137447	1.86187	Predicted ORF in Assemblies 19, 20 and 21
orf19.2610	orf19.2610	1387.85	0.37409	0.00886362	2.05239	Predicted ORF in Assemblies 19, 20 and 21
orf19.2611	MCM6	6284.89	0.0326737	0.775507	0.110414	Protein described as part of MCM DNA replication initiation complex; RNA abundance regulated by tyrosol and cell density; transcription is repressed in response to alpha pheromone in SpiderM medium
orf19.2612	orf19.2612	518.044	0.208222	0.245737	0.609529	Putative transcription factor with zinc finger DNA-binding motif; decreased expression observed in an ssr1 homozygous null mutant
orf19.2613	ECM4	7979.06	0.152292	0.228735	0.640667	Protein similar to S. cerevisiae Ecm4p; transcription is regulated by Nrg1p and Tup1p; induced in core stress response or in cyr1 or ras1 homozygous null mutant
orf19.2614	RSR1	4795.04	0.0319431	0.783272	0.106088	RAS-related protein; GTP/GDP cycling required for wild-type polar bud site selection, hyphal growth guidance; role in systemic virulence in mouse; geranylgeranylation predicted; suppresses S. cerevisiae cdc24-4 mutant heat sensitivity
orf19.2615	MDL1	2533.01	0.0221962	0.857067	0.0669854	Putative mitochondrial, half-size MDR-subfamily ABC transporter
orf19.2616	UGT51C1	3499.32	-0.278477	0.0181913	1.74014	UDP-glucose:sterol glucosyltransferase; enzyme of sterol glucoside
orf19.2618	MET2	4380.47	-0.12488	0.276837	0.557776	Putative homoserine acetyltransferase; Gcn4p-regulated; macrophage/pseudohyphal-repressed; not greatly induced by biofilm formation, in contrast to many enzymes of sulfur amino acid metabolism; fungal-specific (no human or murine homolog)
orf19.2619	PHO113	257.835	-0.265369	0.238768	0.622024	Protein described as a constitutive acid phosphatase; transcription is negatively regulated by Rim101p; DTT-extractable; N-glycosylated
orf19.262	SMC3	1156.85	0.457799	0.0034351	2.46406	Protein likely to be essential for growth, based on an insertional mutagenesis strategy; similar to S. cerevisiae Smc3p, which is an ATPase involved in sister chromatid cohesion
orf19.2620	orf19.2620	157.291	-0.777634	0.00334139	2.47607	Predicted ORF in Assemblies 19, 20 and 21
orf19.2621	orf19.2621	665.53	-0.102213	0.538986	0.268422	Predicted ORF in Assemblies 19, 20 and 21
orf19.2622	orf19.2622	12312.7	0.265039	0.0130485	1.88444	Predicted ORF in Assemblies 19, 20 and 21 (see Locus History Note for Assembly 19 correction)
orf19.2623	ECM22	13767.4	-0.405738	0.163802	0.78568	Putative transcription factor with zinc cluster DNA-binding motif
orf19.2624	orf19.2624	128.65	0.742961	0.00792908	2.10078	Predicted ORF in Assemblies 19, 20 and 21; decreased transcription is observed upon fluphenazine treatment or in an azole-resistant strain that overexpresses CDR1 and CDR2
orf19.2625	orf19.2625	12.6782	0.103496	0.750083	0.124891	Predicted ORF in Assemblies 19, 20 and 21
orf19.2629	orf19.2629	20577.4	0.0559717	0.592645	0.227205	Predicted ORF in Assemblies 19, 20 and 21
orf19.263.1	orf19.263.1	12105.9	0.387832	0.000914293	3.03891	Predicted ORF in Assembly 20 and 21; gene has intron
orf19.2630	RAD59	941.152	0.0270822	0.858571	0.0662239	Protein similar to S. cerevisiae Rad59p; N-terminal similarity with Rad52p
orf19.2631	orf19.2631	1452.99	0.208076	0.157044	0.803978	Predicted ORF in Assemblies 19, 20 and 21
orf19.2633	HGT14	1182.23	-0.00191144	0.989761	0.00446968	Putative glucose transporter of the major facilitator superfamily; the C. albicans glucose transporter family comprises 20 members; 12 probable membrane-spanning segments; expressed in rich medium with 2% glucose
orf19.2633.1	orf19.2637	36.0379	-0.200138	0.567345	0.246152	Predicted ORF in Assemblies 19, 20 and 21
orf19.2637	orf19.2638	726.07	-0.048838	0.766037	0.11575	Predicted ORF in Assemblies 19, 20 and 21
orf19.2638	orf19.2638	93.8557	0.118531	0.695712	0.157571	Protein of unknown function
orf19.2638.1	orf19.2638.1	4497.91	-0.737447	1.26753e-10	9.89704	Protein of unknown function
orf19.2639	orf19.2639	1427.76	0.398288	0.00445017	2.35162	Predicted ORF in Assemblies 19, 20 and 21
orf19.2639.1	orf19.2639.1	563.486	-0.230929	0.188009	0.725821	ORF Predicted by Annotation Working Group
orf19.264	orf19.264	591.126	0.109713	0.526454	0.27864	Predicted ORF in Assemblies 19, 20 and 21; possibly spurious ORF (Annotation Working Group prediction)
orf19.2640	FUR1	2813.76	0.0444587	0.721131	0.141986	Uracil phosphoribosyltransferase; enzyme of pyrimidine salvage; predicted tetrameric enzyme; mutations are associated with resistance to flucytosine
orf19.2641	ARP1	516.691	-0.0937612	0.603393	0.2194	Protein described as centractin; induced upon adherence to polystyrene
orf19.2642	orf19.2642	152.91	-0.305354	0.245866	0.609301	Predicted ORF in Assemblies 19, 20 and 21
orf19.2643	orf19.2643	2986.45	0.226913	0.063406	1.19787	Predicted ORF in Assemblies 19, 20 and 21
orf19.2644	QCR2	3224.56	0.962758	3.76368e-15	14.4244	Protein described as ubiquinol-cytochrome-c reductase; antigenic in human; transcriptionally induced by interaction with macrophage; repressed by nitric oxide; in detergent-resistant membrane fraction
orf19.2645	orf19.2645	6.46841	0.019692	0.944051	0.0250047	Predicted ORF in Assemblies 19, 20 and 21
orf19.2646	orf19.2646	3344.55	-0.0381788	0.753864	0.122707	Predicted zinc-finger protein of unknown function, not essential for viability
orf19.2647	orf19.2647	430.928	-0.348601	0.0810814	1.09108	Putative transcription factor with zinc cluster DNA-binding motif; caspofungin induced
orf19.2649	PCL1	608.824	-2.46004	8.24524e-40	39.0838	Cyclin homolog; expression induced upon filamentous growth; transcription is induced in response to alpha pheromone in SpiderM medium
orf19.265	orf19.265	702.677	-0.276593	0.0981167	1.00826	Predicted ORF in Assemblies 19, 20 and 21; possibly spurious ORF (Annotation Working Group prediction)
orf19.2650	orf19.2650	1747.77	-0.0199566	0.885803	0.0526631	Predicted ORF in Assemblies 19, 20 and 21
orf19.2650.1	orf19.2650.1	848.345	0.44029	0.00472375	2.32571	ORF Predicted by Annotation Working Group
orf19.2651	CAM1-1	4578.49	0.851038	2.72213e-10	9.56509	Putative translation elongation factor; genes encoding ribosomal subunits, translation factors, and tRNA synthetases are downregulated upon phagocytosis by murine macrophage
orf19.2652	TEF4	57.8786	1.44093	1.81805e-05	4.74039	Putative translation elongation factor; genes encoding ribosomal subunits, translation factors, and tRNA synthetases are downregulated upon phagocytosis by murine macrophage
orf19.2653	orf19.2653	1269.91	-0.125328	0.407475	0.389899	Protein not essential for viability
orf19.2654	RMS1	1633.57	0.20749	0.121315	0.916086	Protein induced during the mating process
orf19.2655	BUB3	2590.23	0.0557403	0.65705	0.182401	Protein similar to S. cerevisiae Bub3p, which is a kinetochore checkpoint component; induced under hydroxyurea treatment
orf19.2657	orf19.2657	87.163	0.163215	0.595766	0.224925	Predicted ORF in Assemblies 19, 20 and 21
orf19.2660	orf19.2660	828.416	0.208611	0.211424	0.674845	Predicted ORF in Assemblies 19, 20 and 21
orf19.2661	TLO34	4033.43	0.00607315	0.958337	0.0184815	Non-telomeric member of a family of telomere-proximal genes of unknown function; predicted N-terminus is extended, relative to that of other family members
orf19.2663	orf19.2663	2301.99	-0.0745725	0.55109	0.258778	Predicted ORF in Assemblies 19, 20 and 21
orf19.2664	orf19.2664	6327.47	0.422122	0.000153813	3.81301	Predicted ORF in Assemblies 19, 20 and 21
orf19.2665	MSN5	22414.3	0.39553	0.000538881	3.26851	Predicted ORF in Assemblies 19, 20 and 21
orf19.2667	RPF1	4354.83	0.417893	0.000281933	3.54985	Predicted ORF in Assemblies 19, 20 and 21; essential for growth
orf19.2668	RHD2	327.105	0.13366	0.52098	0.283179	Protein described as possible gag-pol polyprotein; decreased expression in hyphae compared to yeast-form cells
orf19.2669	orf19.2669	1551.05	0.213868	0.118416	0.92659	Predicted ORF in Assemblies 19, 20 and 21
orf19.267	orf19.267	4203.44	0.0694252	0.566955	0.246451	Predicted ORF in Assemblies 19, 20 and 21
orf19.2670	orf19.2670	966.017	-0.220975	0.155366	0.808643	Predicted ORF in Assemblies 19, 20 and 21
orf19.2671	orf19.2671	1155.18	0.554307	0.000497065	3.30359	Predicted ORF in Assemblies 19, 20 and 21; Plc1p-regulated
orf19.2672	NCP1	36533.9	0.401027	0.000104219	3.98206	NADPH-cytochrome P450 reductase, acts with Erg11p in sterol 14 alpha-demethylation in ergosterol biosynthesis; subject to hypoxic regulation; ketoconazole-induced; caspofungin repressed
orf19.2673	orf19.2673	1206.22	0.514098	0.000327664	3.48457	Predicted ORF in Assemblies 19, 20 and 21
orf19.2674	orf19.2674	203.635	0.66561	0.00593995	2.22622	Putative transcription factor with zinc finger DNA-binding motif; possibly spurious ORF
orf19.2675	orf19.2675	2297.9	0.0859347	0.493479	0.306731	Predicted ORF in Assemblies 19, 20 and 21
orf19.2676	orf19.2676	1016.44	-0.0601705	0.695481	0.157715	Predicted ORF in Assemblies 19, 20 and 21
orf19.2677	orf19.2677	2815.19	0.174607	0.157485	0.802762	Predicted ORF in Assemblies 19, 20 and 21
orf19.2678	orf19.2678	1352.31	0.193483	0.167409	0.776222	Predicted ORF in Assemblies 19, 20 and 21
orf19.268	orf19.268	1402.54	-0.388008	0.00487897	2.31167	Predicted ORF in Assemblies 19, 20 and 21
orf19.2680	orf19.2680	6240.69	0.0850395	0.446278	0.350394	Predicted ORF in Assemblies 19, 20 and 21
orf19.2681	RBT7	137.165	-0.44239	0.109111	0.962133	Protein with similarity to RNase T2 enzymes, has putative secretion signal; expression is Tup1p-repressed
orf19.2682	orf19.2682	1229.96	0.0927792	0.513956	0.289074	Predicted ORF in Assemblies 19, 20 and 21
orf19.2684	orf19.2684	4043.49	0.043358	0.709698	0.148926	Predicted ORF in Assemblies 19, 20 and 21
orf19.2685	PGA54	2537.52	-0.312023	0.0113789	1.9439	Putative GPI-anchored protein; hyphal induced; Hog1p-downregulated; induced in a cyr1 or efg1 homozygous null mutant; shows colony morphology-related gene regulation by Ssn6p; possibly spurious ORF
orf19.2686	orf19.2686	2233.82	-0.298924	0.0174705	1.75769	Predicted ORF in Assemblies 19, 20 and 21
orf19.2687.1	orf19.2687.1	1170.22	0.22035	0.129171	0.888836	ORF Predicted by Annotation Working Group
orf19.2688	orf19.2688	5316	-0.114207	0.310407	0.508069	Predicted ORF in Assemblies 19, 20 and 21
orf19.269	SES1	22036.5	0.223469	0.0324042	1.4894	Seryl-tRNA synthetase; charges the tRNA that recognizes the CUG codon, which typically specifies Leu, but specifies Ser in C. albicans; complements S. cerevisiae ses1 mutant viability; soluble protein in hyphae; macrophage-regulated
orf19.2690	orf19.2690	8187.19	0.242649	0.0316705	1.49934	Predicted ORF in Assemblies 19, 20 and 21
orf19.2691	orf19.2691	1653.57	-0.199761	0.145152	0.838177	Predicted ORF in Assemblies 19, 20 and 21; possibly spurious ORF (Annotation Working Group prediction)
orf19.2693	GST2	779.589	0.207918	0.192462	0.715654	Increased transcription is observed upon benomyl treatment transcription and in populations of cells exposed to fluconazole over multiple generations; regulated by Nrg1p, Tup1p; induced by nitric oxide
orf19.2694	TYS1	7634.62	0.106077	0.343893	0.463576	Putative tRNA-Tyr synthetase; genes encoding ribosomal subunits, translation factors, and tRNA synthetases are downregulated upon phagocytosis by murine macrophage
orf19.2695	UBR1	13180.6	-0.0908132	0.412718	0.384347	Protein similar to S. cerevisiae Ubr1p ubiquitin-protein ligase; transposon mutation affects filamentous growth
orf19.2697	orf19.2697	5512.06	0.332891	0.00321158	2.49328	Predicted ORF in Assemblies 19, 20 and 21
orf19.2698	orf19.2698	336.253	0.279338	0.195761	0.708274	Predicted ORF in Assemblies 19, 20 and 21
orf19.2699	ABP1	31644.8	0.625931	3.48297e-09	8.45805	Protein similar to S. cerevisiae Abp1p, which is an actin-binding protein of the cortical actin cytoskeleton; caspofungin induced
orf19.27	orf19.27	957.591	-0.0955022	0.52964	0.276019	Predicted ORF in Assemblies 19, 20 and 21; possibly spurious ORF (Annotation Working Group prediction)
orf19.270	orf19.270	82.6412	-0.836057	0.00790195	2.10227	Predicted ORF in Assemblies 19, 20 and 21
orf19.2701	orf19.2701	1217.26	1.83284	1.22366e-36	35.9123	Predicted ORF in Assemblies 19, 20 and 21; greater mRNA abundance observed in a cyr1 or ras1 homozygous null mutant than in wild type
orf19.2703	orf19.2703	4247.58	0.377261	0.00329043	2.48275	Transcriptionally regulated by iron; expression greater in low iron; increased expression observed in an ssr1 homozygous null mutant; similar to S. cerevisiae Ymr171cp; fungal-specific
orf19.2704	orf19.2704	11.2972	-0.247066	0.433715	0.362795	Predicted ORF in Assemblies 19, 20 and 21
orf19.2706	CRH11	35004.9	-1.16739	4.87144e-24	23.3123	Putative ortholog of S. cerevisiae Crh1p; predicted glycosyl hydrolase domain; similar to Csf4p, to antigenic Aspergillus fumigatus Aspf9; predicted Kex2p substrate; putative GPI-anchor; localizes to cell wall, caspofungin-induced
orf19.2707.1	QCR9	1670.86	0.999312	2.181e-13	12.6613	ORF Predicted by Annotation Working Group; shows colony morphology-related gene regulation by Ssn6p
orf19.2708	orf19.2708	1015.81	0.496673	0.00141714	2.84859	Predicted ORF in Assemblies 19, 20 and 21; nonessential
orf19.2709	ZUO1	6885.84	0.296001	0.0112507	1.94882	Protein likely to be essential for growth, based on an insertional mutagenesis strategy; similar to S. cerevisiae Zuo1p, which is a cytosolic ribosome-associated chaperone
orf19.271	ADH4	9.41637	-0.173617	0.573317	0.241605	Protein not essential for viability; transcription is increased in an azole-resistant strain overexpressing MDR1; transcription is increased in populations of cells exposed to fluconazole over multiple generations
orf19.2710	orf19.2710	6571.12	-0.232017	0.0359203	1.44466	Predicted ORF in Assemblies 19, 20 and 21
orf19.2711	orf19.2711	3526.6	-0.00329281	0.977673	0.00980625	Predicted ORF in Assemblies 19, 20 and 21; downregulated in core stress response
orf19.2711.1	orf19.2711.1	1062.1	-0.124665	0.40654	0.390897	ORF Predicted by Annotation Working Group
orf19.2712	HCA4	8353.4	0.100163	0.357598	0.446605	Putative role in regulation of biogenesis of the cell wall; upregulated in biofilm
orf19.2713	orf19.2713	189.015	0.14395	0.561798	0.25042	Predicted ORF in Assemblies 19, 20 and 21
orf19.2715	RPC53	2382.78	0.190189	0.127614	0.894102	Predicted ORF in Assemblies 19, 20 and 21
orf19.2717	SAS10	4917	0.365943	0.00126427	2.89816	Predicted ORF in Assemblies 19, 20 and 21; repressed upon high-level peroxide stress
orf19.272	FAA21	1184.53	-0.304492	0.0369819	1.43201	Predicted acyl CoA synthetase; upregulated upon phagocytosis; transcription is regulated by Nrg1p and Mig1p
orf19.2720	orf19.2720	9859.26	0.367107	0.00108221	2.96569	Predicted ORF in Assemblies 19, 20 and 21
orf19.2721	orf19.2721	2317.05	0.298543	0.0218028	1.66149	Predicted ORF in Assemblies 19, 20 and 21
orf19.2722	CGR1	2527.37	-0.0203465	0.875383	0.0578017	Possible negative regulator of yeast-form growth; induced upon growth cessation at yeast-hyphal transition or during planktonic growth; physically interacts with Msi3p, an HSP70 family member; similar to rat anti-aging gene, SMP30
orf19.2723	HIT1	391.206	0.339763	0.0915958	1.03812	Protein not essential for viability; similar to S. cerevisiae Hit1p, which is required for growth at high temperature
orf19.2724	orf19.2724	17941.8	-0.0694445	0.586394	0.23181	Predicted ORF in Assemblies 19, 20 and 21
orf19.2725	orf19.2725	7.32951	0.306533	0.288303	0.540151	Predicted ORF in Assemblies 19, 20 and 21
orf19.2726	prokaryotic lipoprotein attachment site motif	1814.9	0.101027	0.540638	0.267093	Predicted ORF in Assemblies 19, 20 and 21; Plc1p-regulated
orf19.2727	GRX3	2266.15	-0.0308627	0.806001	0.0936643	Protein described as glutaredoxin; flucytosine induced; regulated by Gcn4p; repressed in response to amino acid starvation
orf19.2728	orf19.2728	1081.3	0.137634	0.354817	0.449996	Predicted ORF in Assemblies 19, 20 and 21
orf19.273	orf19.273	6506.05	-0.0234572	0.837952	0.0767806	Predicted ORF in Assemblies 19, 20 and 21
orf19.2730	orf19.2730	1021.25	-0.311409	0.0366379	1.43607	Predicted ORF in Assemblies 19, 20 and 21
orf19.2731	orf19.2731	184.802	-0.00479003	0.984616	0.00673298	Predicted ORF in Assemblies 19, 20 and 21
orf19.2733	orf19.2733	1341.46	-0.194741	0.167002	0.777277	Predicted ORF in Assemblies 19, 20 and 21
orf19.2734	orf19.2734	157.449	0.243599	0.350589	0.455202	Protein not essential for viability
orf19.2735	orf19.2735	2353.8	0.0594507	0.633416	0.198311	Predicted ORF in Assemblies 19, 20 and 21; intron in 5'-UTR
orf19.2736	orf19.2736	1202.3	-0.0753611	0.59874	0.222762	Predicted ORF in Assemblies 19, 20 and 21; flucytosine induced
orf19.2737	orf19.2737	8415.74	0.0120749	0.913108	0.0394777	Predicted ORF in Assemblies 19, 20 and 21
orf19.2738	SUL2	107.922	0.814566	0.00608925	2.21544	Protein described as a sulfate transporter; transcription is negatively regulated by Sfu1p; induced upon biofilm formation; amphotericin B induced
orf19.2739	orf19.2739	2723.82	0.161419	0.192324	0.715966	Predicted ORF in Assemblies 19, 20 and 21
orf19.274	orf19.274	7410.7	-0.715376	7.07717e-11	10.1501	Predicted ORF in Assemblies 19, 20 and 21
orf19.2740	orf19.2740	1292.5	0.0782545	0.577915	0.238136	Predicted ORF in Assemblies 19, 20 and 21
orf19.2742	orf19.2742	186.193	0.0728832	0.769015	0.114065	Predicted ORF in Assemblies 19, 20 and 21
orf19.2743	orf19.2743	571.938	-0.184344	0.29278	0.533458	Predicted ORF in Assemblies 19, 20 and 21
orf19.2745	orf19.2745	54.3823	-0.375685	0.262571	0.580754	Putative transcription factor with zinc cluster DNA-binding motif; similar to S. cerevisiae Ume6p, which is a transcription factor involved in the regulation of meiotic genes
orf19.2746	orf19.2746	4363.82	0.101558	0.38138	0.418643	Predicted ORF in Assemblies 19, 20 and 21
orf19.2747	RGT1	767.33	-0.0393923	0.805816	0.0937639	Transcriptional repressor involved in the regulation of glucose transporter genes; has zinc-cluster; similar to S. cerevisiae Rgt1p
orf19.2748	orf19.2748	1166.36	-0.142075	0.322533	0.491426	Predicted zinc-finger protein of unknown function; has similarity to S. cerevisiae Arg81p, which is a transcription factor involved in the regulation of arginine-responsive genes
orf19.2749	orf19.2749	858.783	-0.000958832	0.995069	0.00214695	Predicted ORF in Assemblies 19, 20 and 21
orf19.275	orf19.275	394.808	0.134474	0.498337	0.302477	Predicted ORF in Assemblies 19, 20 and 21
orf19.2751	orf19.2751	850.003	0.142901	0.368195	0.433922	Predicted ORF in Assemblies 19, 20 and 21; alkaline upregulated by Rim101p
orf19.2752	ADR1	2450.8	0.646572	1.90711e-07	6.71962	Putative transcription factor with zinc finger DNA-binding motif; similar to S. cerevisiae Adr1p, which is a transcription factor involved in peroxisome function; transposon mutation affects filamentous growth
orf19.2753	orf19.2753	1013.01	0.125836	0.404274	0.393324	Predicted zinc-finger protein of unknown function
orf19.2754	orf19.2754	549.33	0.910199	4.36343e-07	6.36017	Predicted ORF in Assemblies 19, 20 and 21
orf19.2755	orf19.2755	5215.03	0.412182	0.00203476	2.69149	Predicted ORF in Assemblies 19, 20 and 21
orf19.2756	orf19.2756	1032.46	0.226634	0.12543	0.901597	Predicted ORF in Assemblies 19, 20 and 21
orf19.2757	orf19.2757	619.174	0.190379	0.262966	0.580101	Predicted ORF in Assemblies 19, 20 and 21
orf19.2758	PGA38	29.5519	0.488267	0.165892	0.780174	Putative GPI-anchored protein of unknown function; repressed during cell wall regeneration
orf19.276	orf19.276	832.726	-0.229828	0.151498	0.819592	Predicted ORF in Assemblies 19, 20 and 21; increased transcription is observed in an azole-resistant strain that overexpresses MDR1
orf19.2760	orf19.2760	3255.45	-0.0856567	0.509873	0.292538	Predicted ORF in Assemblies 19, 20 and 21
orf19.2761	orf19.2761	1490.81	0.502886	0.00022063	3.65634	Predicted ORF in Assemblies 19, 20 and 21; induced by nitric oxide in yhb1 mutant; possibly spurious ORF (Annotation Working Group prediction)
orf19.2762	AHP1	61520.7	-0.196246	0.126409	0.898222	Putative alkyl hydroperoxide reductase; immunogenic in mouse; fluconazole-induced; amphotericin B, caspofungin, alkaline downregulated; induced in core stress response; regulated by Ssk1p response regulator, Nrg1p, Tup1p, Ssn6p, Hog1p
orf19.2763	orf19.2763	434.785	0.190196	0.348554	0.45773	Protein not essential for viability; orf19.10279 possibly transcriptionally regulated upon hyphal formation
orf19.2765	PGA62	145407	-0.07413	0.468529	0.329264	Putative GPI-anchored protein; fluconazole-induced; transcriptionally regulated by iron; expression greater in high iron; induced during cell wall regeneration; Cyr1p or Ras1p downregulated
orf19.2766	orf19.2766	6.87949	0.387085	0.172308	0.763694	Predicted ORF in Assemblies 19, 20 and 21
orf19.2767	PGA59	42417.5	0.275348	0.00761701	2.11822	Putative GPI-anchored protein of unknown function; shows colony morphology-related gene regulation by Ssn6p
orf19.2768	AMS1	33170.6	-0.215292	0.0420008	1.37674	Putative alpha-mannosidase; transcription is regulated by Nrg1p; induced during cell wall regeneration
orf19.2769	orf19.2769	17014.4	0.171296	0.104368	0.981433	Predicted ORF in Assemblies 19, 20 and 21; hyphal-induced expression; greater mRNA abundance observed in a cyr1 or ras1 homozygous null mutant than in wild type
orf19.277	THI6	1026.44	-0.598256	5.65933e-05	4.24724	Putative thiamin-phosphate pyrophosphorylase, hydroxyethylthiazole kinase; fungal-specific (no human or murine homolog)
orf19.2770	orf19.2770	586.935	-0.588139	0.000733773	3.13444	Predicted ORF in Assemblies 19, 20 and 21
orf19.2770.1	SOD1	9694.02	0.358334	0.00109766	2.95953	Cytosolic copper- and zinc-containing superoxide dismutase, involved in protection from oxidative stress and required for full virulence; alkaline upregulated by Rim101p; upregulated in the presence of human blood
orf19.2771	BEM3	2840.59	0.10252	0.419988	0.376763	Putative GTPase-activating protein
orf19.2772	HOS3	3574.06	0.308762	0.0126379	1.89832	Histone deacetylase; similar to S. cerevisiae Hos3p; greater expression and longer mRNA in white cells, compared to opaque cells; has conserved deacetylation motif
orf19.2774	orf19.2774	7687.9	0.378575	0.000584885	3.23293	Predicted ORF in Assemblies 19, 20 and 21
orf19.2775	IDI1	19474.3	0.0928959	0.375523	0.425364	Predicted ORF in Assemblies 19, 20 and 21
orf19.2778	orf19.2778	763.525	-0.13283	0.406761	0.390661	Predicted ORF in Assemblies 19, 20 and 21
orf19.2779	orf19.2779	184.638	-0.349068	0.166265	0.779198	Predicted ORF in Assemblies 19, 20 and 21
orf19.278	orf19.278	1984.94	-0.120682	0.347377	0.459199	Predicted ORF in Assemblies 19, 20 and 21
orf19.2781	orf19.2781	224.985	-0.665544	0.0084088	2.07527	Predicted ORF in Assemblies 19, 20 and 21
orf19.2782	orf19.2782	1707.13	0.138561	0.294235	0.531305	Predicted ORF in Assemblies 19, 20 and 21
orf19.2783	PIR32	38.2342	0.327308	0.347736	0.45875	Protein described as putative cell wall structural component; macrophage-induced gene
orf19.2784	orf19.2784	163.348	0.158036	0.540158	0.267479	Predicted ORF in Assemblies 19, 20 and 21
orf19.2785	ATP7	2453.11	0.749351	2.07739e-09	8.68248	Putative subunit of the F1F0-ATPase complex; shows colony morphology-related gene regulation by Ssn6p; macrophage-downregulated protein abundance
orf19.2786	orf19.2786	1912.62	0.210395	0.104658	0.980228	Predicted ORF in Assemblies 19, 20 and 21
orf19.2787	PRY1	29.0388	0.545181	0.121966	0.913761	Transcription is opaque specific; transcription is repressed in response to alpha pheromone in SpiderM medium
orf19.2788	orf19.2788	704.8	-0.159387	0.341495	0.466616	Predicted ORF in Assemblies 19, 20 and 21
orf19.2789	orf19.2789	1063.76	-0.273475	0.0641493	1.19281	Predicted ORF in Assemblies 19, 20 and 21
orf19.279	orf19.279	6.49221	-0.0772229	0.757403	0.120673	Predicted ORF in Assemblies 19, 20 and 21
orf19.2790	orf19.2790	1298.59	0.00975289	0.944584	0.0247592	Predicted ORF in Assemblies 19, 20 and 21
orf19.2791	orf19.2791	5851.92	0.174084	0.119303	0.92335	Predicted ORF in Assemblies 19, 20 and 21
orf19.2792	IST2	2324.92	-0.19354	0.126966	0.896312	Predicted ORF in Assemblies 19, 20 and 21
orf19.2794	orf19.2794	1011.42	0.244873	0.132765	0.876918	Protein regulated by Gcn4p; repressed in response to amino acid starvation
orf19.2795	orf19.2795	3845.7	0.270106	0.0215058	1.66744	Predicted ORF in Assemblies 19, 20 and 21
orf19.2796	orf19.2796	555.98	1.31098	1.13751e-12	11.944	Predicted ORF in Assemblies 19, 20 and 21
orf19.2797	orf19.2797	234.227	0.399633	0.0850073	1.07054	Predicted ORF in Assemblies 19, 20 and 21
orf19.2798	orf19.2798	824.488	-0.0731133	0.640823	0.193262	Putative helicase; fungal-specific
orf19.2799	GPI8	1196.17	0.174788	0.224445	0.64889	Protein likely to be essential for growth, based on an insertional mutagenesis strategy; similar to S. cerevisiae Gpi8p, which is a subunit of the GPI transamidase complex that adds GPI anchors to proteins
orf19.28	orf19.28	821.132	-0.166634	0.331513	0.4795	Predicted ORF in Assemblies 19, 20 and 21
orf19.280	orf19.280	21.1833	-0.118418	0.734802	0.13383	Predicted ORF in Assemblies 19, 20 and 21; possibly spurious ORF (Annotation Working Group prediction)
orf19.2800	orf19.2800	351.271	-0.0109193	0.958769	0.0182862	Predicted ORF in Assembly 20 and 21
orf19.2803	HEM13	64413.6	-1.24695	1.26139e-33	32.8992	Homolog of S. cerevisiae coproporphyrinogen III oxidase; antigenic in human; localizes to cell surface of yeast-form cells, not hyphae; soluble in hyphae; iron-regulated expression; macrophage-downregulated protein; not Rfg1p regulated
orf19.2804	orf19.2804	5.5584	0.457147	0.077175	1.11252	Predicted ORF in Assemblies 19, 20 and 21
orf19.2805	orf19.2805	844.721	-0.100058	0.528691	0.276798	Predicted ORF in Assemblies 19, 20 and 21; expression regulated during planktonic growth
orf19.2808	orf19.2808	1433.33	-0.135337	0.323301	0.490393	Predicted zinc-finger protein of unknown function, not essential for viability
orf19.2809	CTN3	672.284	0.522838	0.00277714	2.5564	Predicted peroxisomal carnitine acetyl transferase; Ura+ deletion strain has no obvious metabolic, hyphal, or virulence defects; transcription induced by macrophage engulfment, hyphal growth, starvation, or nonfermentable carbon sources
orf19.281	orf19.281	256.999	0.162765	0.46824	0.329532	Predicted ORF in Assemblies 19, 20 and 21
orf19.2810	AAP1	1708.25	0.955802	8.35881e-13	12.0779	Putative amino acid permease; fungal-specific
orf19.2812	orf19.2812	434.33	-0.044459	0.814314	0.089208	Predicted ORF in Assemblies 19, 20 and 21
orf19.2813	orf19.2813	115.19	-0.0518922	0.855724	0.0676662	Predicted ORF in Assemblies 19, 20 and 21
orf19.2818	orf19.2818	1437.16	-0.544881	7.04509e-05	4.15211	Predicted ORF in Assemblies 19, 20 and 21
orf19.2819	orf19.2819	257.623	-0.188738	0.398917	0.399117	Predicted ORF in Assemblies 19, 20 and 21; possibly spurious ORF (Annotation Working Group prediction)
orf19.2820	orf19.2820	2870.53	-0.122393	0.311419	0.506655	Predicted ORF in Assemblies 19, 20 and 21
orf19.2821	orf19.2821	1883.64	0.526674	6.31486e-05	4.19964	Predicted ORF in Assemblies 19, 20 and 21; repressed by nitric oxide
orf19.2822	orf19.2822	447.157	-0.339068	0.071063	1.14836	Predicted ORF in Assemblies 19, 20 and 21; possibly spurious ORF (Annotation Working Group prediction)
orf19.2823	RFG1	886.385	-0.392552	0.011647	1.93379	Transcriptional regulator of filamentous growth and hyphal genes; acts in Tup1p-dependent and -independent pathways; binds DNA; has HMG domain; not transcriptionally regulated by oxygen or serum; not responsible for hypoxic repression
orf19.2825	orf19.2825	3894.69	0.304228	0.00922838	2.03487	Predicted ORF in Assemblies 19, 20 and 21; a-specific transcription
orf19.2826	orf19.2826	2184.85	-0.154908	0.219715	0.65814	Predicted ORF in Assemblies 19, 20 and 21
orf19.2827	orf19.2827	445.533	-0.0721052	0.70759	0.150218	Predicted ORF in Assemblies 19, 20 and 21
orf19.2828	orf19.2828	1331.76	-0.132145	0.349138	0.457003	Predicted ORF in Assemblies 19, 20 and 21
orf19.2829	orf19.2829	956.088	0.995995	1.48932e-09	8.82701	Predicted ORF in Assemblies 19, 20 and 21
orf19.2830	orf19.2830	3640.16	0.0291655	0.804006	0.0947405	Predicted ORF in Assemblies 19, 20 and 21
orf19.2831	RPC31	2116.14	0.173303	0.184392	0.734258	Predicted ORF in Assemblies 19, 20 and 21; repressed by nitric oxide; induced during infection of murine kidney, compared to growth in vitro; has murine homolog
orf19.2832	orf19.2832	5570.14	0.12801	0.364085	0.438797	Protein with similarity to S. cerevisiae Inn1p, which is an essential protein of the contractile actomyosin ring required for ingression of the plasma membrane into the bud neck during cytokinesis; contains a C2 membrane targeting domain
orf19.2833	PGA34	2.91415	0.00147619	0.994496	0.0023971	Putative GPI-anchored protein of unknown function; transcription is repressed in response to alpha pheromone in SpiderM medium
orf19.2834	RPD3	1855.7	-0.109608	0.403072	0.394617	Histone deacetylase; regulates frequency of white-to-opaque and opaque-to-white switching; greater expression in white cells than opaque cells; has conserved deacetylation motif
orf19.2835	orf19.2835	1374.57	-0.672394	1.42488e-06	5.84622	Predicted ORF in Assemblies 19, 20 and 21
orf19.2836	orf19.2836	548.378	0.520235	0.00322906	2.49092	Predicted ORF in Assemblies 19, 20 and 21
orf19.2837	ALG5	270.248	-0.0788871	0.727763	0.13801	Putative glucosyltransferase involved in cell wall mannan biosynthesis
orf19.2838	orf19.2838	541.257	0.0819162	0.664546	0.177475	Predicted ORF in Assemblies 19, 20 and 21
orf19.2839	CIRT4B	1689.88	-0.781285	5.01934e-09	8.29935	Decreased transcription is observed in an azole-resistant strain that overexpresses CDR1 and CDR2
orf19.284	orf19.284	85.5912	0.0491981	0.872712	0.0591293	Predicted ORF in Assemblies 19, 20 and 21
orf19.2841	PGM2	6046.33	-0.517338	3.43603e-06	5.46394	Protein not essential for viability; similar to S. cerevisiae Pgm2p, which is phosphoglucomutase
orf19.2842	GZF3	12487.7	-0.798251	6.30501e-13	12.2003	Predicted ORF in Assemblies 19, 20 and 21; oxidative stress-induced via Cap1p
orf19.2843	RHO1	11735.5	0.133048	0.215718	0.666113	Small GTPase of Rho family; regulates beta-1,3-glucan synthesis activity and binds Gsc1p; essential; expected to be geranylgeranylated by geranylgeranyltransferase type I
orf19.2844	orf19.2844	3413.96	-0.138321	0.246598	0.608011	Predicted ORF in Assemblies 19, 20 and 21; induced in core caspofungin response
orf19.2846	orf19.2846	145.35	0.426503	0.110995	0.954698	Predicted ORF in Assemblies 19, 20 and 21; induced in core caspofungin response; transcription regulated upon yeast-hyphal switch
orf19.2847	orf19.2847	2989.54	0.123953	0.302867	0.518748	Predicted ORF in Assemblies 19, 20 and 21
orf19.2848	orf19.2848	2829.1	-0.288102	0.0342701	1.46508	Predicted ORF in Assemblies 19, 20 and 21
orf19.2849	AQY1	9574.09	-0.798482	1.09766e-08	7.95953	Aquaporin water channel; mutant has increased resistance to osmotic shock; required for wild-type tolerance of freezing; not required for virulence in a mouse model of systemic infection; flucytosine repressed
orf19.285	orf19.285	5501.13	0.138633	0.218331	0.660885	Predicted ORF in Assemblies 19, 20 and 21
orf19.2850	orf19.2850	10504.1	-0.214094	0.0466032	1.33158	Predicted ORF in Assemblies 19, 20 and 21; induced by nitric oxide in yhb1 mutant
orf19.2851	orf19.2851	756.756	-0.209778	0.203379	0.691694	Predicted ORF in Assemblies 19, 20 and 21
orf19.2852	orf19.2852	1844.54	0.383774	0.00419677	2.37708	Predicted ORF in Assemblies 19, 20 and 21
orf19.2853	orf19.2853	396.793	-0.64201	0.00103217	2.98625	Predicted ORF in Assemblies 19, 20 and 21
orf19.2857	orf19.2857	4881.21	-0.168056	0.140301	0.85294	Predicted ORF in Assemblies 19, 20 and 21
orf19.2859	SRP40	5259.72	0.220665	0.05222	1.28216	Predicted ORF in Assemblies 19, 20 and 21; macrophage/pseudohyphal-induced
orf19.286	orf19.286	218.561	0.681461	0.00407699	2.38966	Decreased transcription is observed upon fluphenazine treatment; possibly spurious ORF
orf19.2862	RIB1	2416.11	0.0574648	0.645008	0.190435	Putative GTP cyclohydrolase II; enzyme of riboflavin biosynthesis; fungal-specific
orf19.2863	orf19.2863	1072.74	-0.300246	0.0648381	1.18817	Predicted ORF in Assemblies 19, 20 and 21; possibly spurious ORF (Annotation Working Group prediction)
orf19.2863.1	orf19.2863.1	1010.53	0.578349	0.00010326	3.98607	ORF Predicted by Annotation Working Group
orf19.2864.1	RPL28	21520	-0.0849556	0.4171	0.37976	Putative ribosomal protein; Plc1p-regulated; genes encoding cytoplasmic ribosomal subunits, translation factors, and tRNA synthetases are downregulated upon phagocytosis by murine macrophage
orf19.2866	orf19.2866	46.3641	-0.37843	0.268942	0.570341	Predicted ORF in Assemblies 19, 20 and 21
orf19.2867	orf19.2867	5836.79	-0.178637	0.10972	0.959713	Predicted ORF in Assemblies 19, 20 and 21
orf19.2868	orf19.2868	7.19503	-0.0440323	0.877004	0.0569982	Predicted ORF in Assemblies 19, 20 and 21; transcription is induced in response to alpha pheromone in SpiderM medium
orf19.2869	orf19.2869	5.01212	-0.0669516	0.793452	0.100479	Predicted ORF in Assemblies 19, 20 and 21; possibly spurious ORF (Annotation Working Group prediction)
orf19.287	orf19.287	4138.28	0.51568	8.24302e-06	5.08391	Predicted ORF in Assemblies 19, 20 and 21; repressed by nitric oxide; identified in detergent-resistant membrane fraction (possible lipid raft component)
orf19.2870	orf19.2870	667.896	-0.733757	1.26917e-05	4.89648	Predicted ORF in Assemblies 19, 20 and 21
orf19.2871	SDH12	11216.7	0.297956	0.00671624	2.17287	Protein with similarity to S. cerevisiae SDH1, which is a flavoprotein subunit of succinate dehydrogenase; soluble protein in hyphae; macrophage-downregulated protein level; downregulated by Efg1p; repressed by nitric oxide
orf19.2873	TOP2	3286.48	0.492435	0.000187923	3.72602	DNA topoisomerase II; catalyzes ATP-dependent DNA relaxation and decatenation in vitro; Y842 predicted to be catalytic; functional homolog of S. cerevisiae Top2p; sensitive to amsacrine or doxorubicin; farnesol-upregulated in biofilm
orf19.2875	orf19.2875	2029.63	-0.023522	0.854834	0.068118	Predicted ORF in Assemblies 19, 20 and 21
orf19.2876	CBF1	2315.65	-0.370469	0.00316898	2.49908	Functional homolog of S. cerevisiae Cbp1p centromere binding protein and transcription factor; contains basic helix-loop helix zipper DNA-binding/dimerization domain; mutant defects in morphology, sulfur amino acid biosynthesis, and growth
orf19.2877	PDC11	220064	-1.1099	8.22189e-26	25.085	Protein similar to pyruvate decarboxylase; antigenic; at cell surface of hyphal, but not yeast-form, cells; soluble in hyphae; regulated by Gcn4p, Efg1p, Efh1p; fluconazole-induced; repressed upon amino acid starvation; biofilm-induced
orf19.2878	PGA15	197.967	0.0804182	0.751604	0.124011	Putative GPI-anchored protein of unknown function
orf19.2879	IFF5	8226.72	0.138505	0.221811	0.654017	Putative GPI-anchored protein of unknown function
orf19.288	orf19.288	10643.6	0.175715	0.101509	0.993495	Predicted ORF in Assemblies 19, 20 and 21
orf19.2881	MNN4	7112.29	0.19017	0.107122	0.97012	Protein required for normal mannosylphosphorylation of oligosaccharides linked to cell wall proteins, not required for virulence or kidney colonization in mouse systemic infection or for normal interaction with macrophages
orf19.2882	XUT1	447.232	0.169103	0.370061	0.431726	Putative high-affinity, high-capacity xanthine-uric acid/H+ symporter; similar to A. nidulans UapA; member of the Nucleobase-Ascorbate Transporter/Nucleobase-Cation Symporter (NAT/NCS2) family
orf19.2883	CSO99	468.998	-0.00838187	0.964214	0.0158267	Protein of unknown function, not conserved in S. cerevisiae
orf19.2884	CDC68	4977.68	-0.0856141	0.490683	0.309199	Functional homolog of S. cerevisiae Cdc68p, which is a transcription elongation factor; essential; possible drug target
orf19.2885	PRI2	212.613	0.964652	6.79346e-05	4.16791	Gene adjacent to CDC68; divergently transcribed with CDC68
orf19.2886	CEK1	5837.77	0.0150608	0.897079	0.0471693	ERK-family protein kinase, required for wild-type yeast-hyphal switching, mating efficiency, and virulence in a mouse model; Cst20p-Hst7p-Cek1p-Cph1p MAPK pathway regulates mating, and invasive hyphal growth under some conditions
orf19.2887	MET13	4048.09	-0.430668	0.0002114	3.67489	Predicted ORF in Assemblies 19, 20 and 21; ketoconazole-induced; amphotericin B repressed
orf19.2888	orf19.2888	1494.19	-0.0381172	0.783614	0.105898	Predicted ORF in Assemblies 19, 20 and 21
orf19.2889	orf19.2889	604.274	-0.169067	0.338879	0.469955	Predicted ORF in Assemblies 19, 20 and 21
orf19.2890	orf19.2890	829.814	-0.303952	0.052202	1.28231	Predicted ORF in Assemblies 19, 20 and 21
orf19.2891	orf19.2891	519.456	0.00489195	0.978396	0.00948528	Predicted ORF in Assemblies 19, 20 and 21
orf19.2892	orf19.2892	6928.11	-0.0465733	0.672651	0.17221	Predicted ORF in Assemblies 19, 20 and 21
orf19.2893	orf19.2893	846.808	-0.0472594	0.763736	0.117057	Predicted ORF in Assemblies 19, 20 and 21; regulation correlates with clinical development of fluconazole resistance
orf19.2895	VMA8	1541.24	-0.0754954	0.577625	0.238354	Protein similar to the S. cerevisiae Vma8p subunit of vacuolar H+-ATPase; transcription is regulated by Nrg1p and Mig1p; transcription is increased in populations of cells exposed to fluconazole over multiple generations
orf19.2896	SOU1	805.811	-1.67243	2.07058e-25	24.6839	Enzyme involved in utilization of L-sorbose; has sorbitol dehydrogenase, fructose reductase, and sorbose reductase activities; has NAD-binding site motif; transcriptional regulation affected by chromosome 5 copy number
orf19.2897	SOU2	44.093	-0.569317	0.0983411	1.00726	Protein similar to Sou1p; not required for utilization of L-sorbose
orf19.2898	orf19.2898	453.517	-0.432676	0.0206496	1.68509	Predicted ORF in Assemblies 19, 20 and 21
orf19.2899	orf19.2899	153.808	-0.218056	0.406892	0.39052	Predicted ORF in Assemblies 19, 20 and 21
orf19.29	orf19.29	1029.75	0.0223667	0.892416	0.0494329	Predicted ORF in Assemblies 19, 20 and 21
orf19.290	KRE5	4576.49	0.0741508	0.538336	0.268947	Predicted UDP-glucose:glycoprotein glucosyltransferase; required for wild-type 1,6-beta-D-glucan biosynthesis, hyphal growth, and virulence in mouse IV infection; production in S. cerevisiae partially complements defects of a kre5 mutant
orf19.2901	NUP60	2694.38	-0.232801	0.0581733	1.23528	Protein not essential for viability; similar to S. cerevisiae Nup60p, which is a subunit of the nuclear pore complex
orf19.2903	orf19.2903	4218.49	-0.533125	3.76852e-06	5.42383	Predicted ORF in Assemblies 19, 20 and 21; hyphal-induced expression, regulated by Cyr1p, Ras1p, Efg1p, Nrg1p, Tup1p
orf19.2905	orf19.2905	86.1341	0.455634	0.138148	0.859656	Predicted ORF in Assemblies 19, 20 and 21
orf19.2906	PGA41	543.392	-0.604645	0.000683864	3.16503	Putative GPI-anchored protein of unknown function
orf19.2907	PGA42	85.3724	-0.0325254	0.915693	0.0382501	Putative GPI-anchored protein of unknown function; decreased transcription is observed in azole-resistant strains that overexpress CDR1 and CDR2 or MDR1; possibly spurious ORF
orf19.2907.1	orf19.2907.1	374.926	-0.262605	0.190235	0.72071	ORF Predicted by Annotation Working Group
orf19.2908	orf19.2908	578.783	-0.499875	0.00657094	2.18237	Predicted ORF in Assemblies 19, 20 and 21
orf19.2909	ERG26	13779.5	0.135852	0.211484	0.674723	C-3 sterol dehydrogenase, catalyzes the second of three steps required to remove two C-4 methyl groups from an intermediate in ergosterol biosynthesis; amphotericin B, caspofungin repressed
orf19.291	orf19.291	4234.66	0.0637812	0.601507	0.220759	Predicted ORF in Assemblies 19, 20 and 21
orf19.2910	PGA43	477.147	-0.0886819	0.629832	0.200775	Putative GPI-anchored protein of unknown function
orf19.2911	SEC3	2692.21	-0.0636632	0.603208	0.219533	Predicted subunit of the exocyst complex, involved in exocytosis; required for hyphal growth after the first septin ring formation; interacts with septins Cdc3p, Cdc10p, and Cdc11p
orf19.2914	orf19.2914	856.218	-0.2771	0.0774937	1.11073	Predicted ORF in Assemblies 19, 20 and 21; possibly spurious ORF (Annotation Working Group prediction)
orf19.2915	orf19.2915	4236.69	-0.162218	0.159142	0.798215	Predicted ORF in Assemblies 19, 20 and 21
orf19.2916	orf19.2916	12.7968	-0.0070146	0.982962	0.00746311	Predicted ORF in Assemblies 19, 20 and 21
orf19.2917	orf19.2917	7838.51	0.104988	0.337331	0.471944	Predicted ORF in Assemblies 19, 20 and 21
orf19.2917.1	orf19.2917.1	205.818	-0.187681	0.436387	0.360128	ORF, Uncharacterized
orf19.2919	MPH1	1937.04	0.43128	0.00168528	2.77333	Protein similar to S. cerevisiae Mph1p, which is a DNA helicase involved in DNA repair; induced under hydroxyurea treatment
orf19.292	orf19.292	91.0396	-0.0877818	0.771793	0.112499	Predicted ORF in Assemblies 19, 20 and 21
orf19.2920	orf19.2920	1756.54	0.283132	0.0379088	1.42126	Predicted ORF in Assemblies 19, 20 and 21
orf19.2921	orf19.2921	786.357	-0.584889	0.000234248	3.63032	Predicted ORF in Assemblies 19, 20 and 21
orf19.2922	orf19.2922	48.6253	0.037614	0.912037	0.0399874	Predicted ORF in Assemblies 19, 20 and 21
orf19.2923	orf19.2923	407.322	-0.100466	0.607987	0.216106	Predicted ORF in Assemblies 19, 20 and 21; transcription is induced in response to alpha pheromone in SpiderM medium
orf19.2925	orf19.2925	212.618	-0.319855	0.18398	0.73523	Predicted ORF in Assemblies 19, 20 and 21 (see Locus History Note for Assembly 19 correction)
orf19.2926	orf19.2926	1923.83	-0.0964897	0.480604	0.318212	Predicted ORF in Assemblies 19, 20 and 21
orf19.2927	MNN11	1376.98	0.00668959	0.963381	0.0162019	Protein with similarity to mannosyltransferases
orf19.2928	orf19.2928	790.631	-0.202465	0.201543	0.695631	Predicted ORF in Assemblies 19, 20 and 21
orf19.2929	GSC1	54236.5	-0.114507	0.266515	0.574279	Subunit of beta-1,3-glucan synthase; essential; gsc1 allele determines resistance/sensitivity to echinocandin antifungals; 16 predicted membrane-spanning regions; mRNA abundance declines after yeast-to-hyphal transition; fungal-specific
orf19.2930	orf19.2930	6355.83	-0.344225	0.00193386	2.71357	Predicted ORF in Assemblies 19, 20 and 21
orf19.2933	orf19.2933	1235.36	-0.425972	0.00449645	2.34713	Predicted ORF in Assemblies 19, 20 and 21
orf19.2934	orf19.2934	2985.8	-0.284721	0.0205656	1.68686	Predicted ORF in Assemblies 19, 20 and 21
orf19.2935	RPL10	35241.2	-0.069728	0.501135	0.300045	Putative ribosomal protein; genes encoding cytoplasmic ribosomal subunits, translation factors, and tRNA synthetases downregulated upon phagocytosis by murine macrophage; transcription regulated upon yeast-hyphal switch; intron in 5'-UTR
orf19.2936	orf19.2936	339.213	-0.438808	0.0331803	1.47912	Predicted ORF in Assemblies 19, 20 and 21
orf19.2937	PMM1	8738.56	0.220561	0.0440375	1.35618	Phosphomannomutase; enzyme of O- and N-linked mannosylation; interconverts mannose-6-phosphate and mannose-l-phosphate; functional homolog of S. cerevisiae Sec53p; antigenic during murine systemic infection
orf19.2938	orf19.2938	1832.96	-0.0698062	0.592942	0.226988	Protein not essential for viability
orf19.2939	orf19.2939	1480.07	0.172173	0.20651	0.685059	Predicted ORF in Assemblies 19, 20 and 21
orf19.2940	orf19.2940	948.586	-0.0381774	0.800455	0.0966632	Predicted ORF in Assemblies 19, 20 and 21
orf19.2941	SCW4	32.9703	0.37777	0.282292	0.549301	Putative cell wall protein; expression is regulated upon white-opaque switching; alkaline downregulated
orf19.2942	DIP5	10406.4	-0.202174	0.0649113	1.18768	Putative permease for dicarboxylic amino acids; transcriptionally induced upon phagocytosis by macrophage; Gcn4p-regulated; upregulated by Rim101p at pH 8
orf19.2943.5	orf19.2943.5	131.279	0.219146	0.427768	0.368792	ORF Predicted by Annotation Working Group
orf19.2945	PUT4	376.938	-0.653662	0.00145766	2.83634	Putative proline permease; fungal-specific
orf19.2946	HNM4	488.074	-0.295316	0.105926	0.974998	Putative choline permease; fungal-specific
orf19.2947	SNZ1	5855.33	1.25665	2.48685e-18	17.6044	Similar to stationary-phase-related proteins; soluble in hyphae; induced on yeast to hyphal switch, in response to 3-aminotriazole, or in azole-resistant strain overexpressing MDR1; regulated by Gcn4p, macrophage; no human, murine homolog
orf19.2948	SNO1	2199.65	0.640973	1.77103e-05	4.75177	Protein of unknown function expressed during stationary phase; transcription is regulated by Tup1p, Efg1p
orf19.2949	orf19.2949	2634.7	0.105548	0.39282	0.405807	Predicted ORF in Assemblies 19, 20 and 21
orf19.295	orf19.295	164.885	-0.0939436	0.725743	0.139217	Predicted ORF in Assemblies 19, 20 and 21
orf19.2951	HOM6	3791.46	-0.357022	0.00240307	2.61923	Protein described as homoserine dehydrogenase; regulated by Gcn4p; induced in response to amino acid starvation
orf19.2952	EXG2	3064.37	-0.0059734	0.9604	0.017548	Protein similar to S. cerevisiae Exg2p, which is an exo-1,3-beta-glucosidase; predicted Kex2p substrate; induced during cell wall regeneration
orf19.2953	orf19.2953	2747.47	0.326211	0.00743902	2.12848	Predicted ORF in Assemblies 19, 20 and 21
orf19.2954	orf19.2954	2734.12	0.486844	7.6491e-05	4.11639	Predicted ORF in Assemblies 19, 20 and 21; repressed by nitric oxide; possibly spurious ORF (Annotation Working Group prediction)
orf19.2956	MGM101	1473.13	0.527246	0.000122126	3.91319	Putative mitochondrial genome maintenance protein; fungal-specific
orf19.2957	orf19.2957	109.152	0.110894	0.704579	0.15207	Predicted ORF in Assemblies 19, 20 and 21; transcription is induced in response to alpha pheromone in SpiderM medium
orf19.2958	orf19.2958	870.949	0.0592994	0.713066	0.14687	Predicted ORF in Assemblies 19, 20 and 21
orf19.2959	orf19.2959	21.3338	0.102789	0.76865	0.114271	ORF, Uncharacterized
orf19.2959.1	orf19.2959.1	5270.72	0.721529	0.0137179	1.86271	ORF Predicted by Annotation Working Group
orf19.296	orf19.296	43.6389	-0.625742	0.0695636	1.15762	Predicted ORF in Assemblies 19, 20 and 21
orf19.2960	FRS2	13768.9	0.255582	0.0166759	1.77791	Putative tRNA-Phe synthetase; genes encoding ribosomal subunits, translation factors, and tRNA synthetases are downregulated upon phagocytosis by murine macrophage
orf19.2961	orf19.2961	1453.05	-0.317484	0.020487	1.68852	Putative transcription factor with zinc finger DNA-binding motif
orf19.2962	orf19.2962	427.668	0.0785902	0.683215	0.165442	Predicted ORF in Assemblies 19, 20 and 21; possibly spurious ORF (Annotation Working Group prediction)
orf19.2963	orf19.2963	692.493	-0.197929	0.234262	0.630299	Predicted ORF in Assemblies 19, 20 and 21
orf19.2964	orf19.2964	2807.09	0.213191	0.0883229	1.05393	Predicted ORF in Assemblies 19, 20 and 21
orf19.2965	orf19.2965	7703.73	0.264373	0.0170063	1.76939	Predicted ORF in Assemblies 19, 20 and 21
orf19.2965.1	orf19.2965.1	1515.39	0.475072	0.000901452	3.04506	Predicted ORF in Assembly 20 and 21; similar to human SERF2; gene has intron
orf19.2966	orf19.2966	5751.02	0.411252	0.000902241	3.04468	Predicted ORF in Assemblies 19, 20 and 21
orf19.2967	TIF34	6734	0.228185	0.0388075	1.41108	Putative translation initiation factor; genes encoding ribosomal subunits, translation factors, and tRNA synthetases are downregulated upon phagocytosis by murine macrophage
orf19.2968	orf19.2968	379.383	-1.25112	1.30753e-09	8.88355	Predicted ORF in Assemblies 19, 20 and 21
orf19.2969	RAD16	5226.38	-0.251664	0.0674403	1.17108	Protein similar to S. cerevisiae Rad16p; flucytosine induced
orf19.297	DTD2	1095.42	0.275593	0.0625915	1.20348	Predicted ORF in Assemblies 19, 20 and 21
orf19.2970	LYS2	6638.14	-0.163141	0.164358	0.784208	Large subunit of heterodimeric alpha-aminoadipate reductase; enzyme of lysine biosynthesis; contains predicted binding sites for AMP and alpha-aminoadipate; feedback inhibited by lysine or thialysine; regulated by Gcn2p and Gcn4p
orf19.2971	orf19.2971	1978.85	-0.257163	0.0492064	1.30798	Predicted ORF in Assemblies 19, 20 and 21
orf19.2972	PDE2	8338.78	-0.336034	0.00541099	2.26672	Cyclic nucleotide phosphodiesterase, high affinity; role in moderating signaling via cAMP; required for wild-type virulence, hyphal growth, switching, and cell wall, but not for pseudohyphal growth; expressed shortly after hyphal induction
orf19.2973	orf19.2973	3340.02	0.0708258	0.550592	0.25917	Predicted ORF in Assemblies 19, 20 and 21
orf19.2974	orf19.2974	7068.37	0.388697	0.000483564	3.31555	Predicted ORF in Assemblies 19, 20 and 21
orf19.2975	YPT7	1213.53	-0.153113	0.285409	0.544532	Protein of YPT/RAB family; induced during the mating process
orf19.2977	orf19.2977	1809.36	0.853674	2.10232e-10	9.6773	Predicted ORF in Assemblies 19, 20 and 21
orf19.2978	orf19.2978	487.507	1.29073	3.69251e-11	10.4327	Predicted ORF in Assemblies 19, 20 and 21; possibly spurious ORF (Annotation Working Group prediction)
orf19.298	orf19.298	31.1766	0.0431092	0.902532	0.0445373	ORF Predicted by Annotation Working Group
orf19.2980	orf19.2980	1587.52	-0.0876515	0.51471	0.288437	Predicted ORF in Assemblies 19, 20 and 21
orf19.2982	orf19.2982	1044.66	0.0339458	0.818293	0.0870912	Predicted ORF in Assemblies 19, 20 and 21
orf19.2983	CDC73	2137.14	-0.0738096	0.566851	0.246531	Protein similar to S. cerevisiae Cdc73p, which is a transcription elongation factor; cdc73 kap114 double transposon mutation affects filamentous growth
orf19.2984	orf19.2984	1147.49	0.307588	0.0335443	1.47438	Predicted ORF in Assemblies 19, 20 and 21
orf19.2985	orf19.2985	1736.64	0.213803	0.1108	0.955461	Predicted ORF in Assemblies 19, 20 and 21
orf19.2986	orf19.2986	175.801	0.0964052	0.703337	0.152837	Predicted ORF in Assemblies 19, 20 and 21
orf19.2987	orf19.2987	3548.49	0.447886	0.000142159	3.84723	Predicted ORF in Assemblies 19, 20 and 21; fungal-specific (no human or murine homolog)
orf19.2988	orf19.2988	7503.26	-0.149939	0.197375	0.704708	Predicted ORF in Assemblies 19, 20 and 21
orf19.2989	orf19.2989	555.48	-0.159149	0.364895	0.437832	Predicted ORF in Assemblies 19, 20 and 21
orf19.299	ECM14	2708.81	-0.000300912	0.998031	0.000855991	Predicted ORF in Assemblies 19, 20 and 21
orf19.2990	XOG1	12217.3	-0.314664	0.00316935	2.49903	Exo-1,3-beta-glucanase, major exoglucanase; member of family 5 glycosyl hydrolases; affects sensitivity to inhibitors of chitin and glucan synthesis; not required for yeast-to-hyphal transition or for virulence in mouse systemic infection
orf19.2991	HOL1	881.056	0.0485829	0.758986	0.119766	Predicted ORF in Assemblies 19, 20 and 21; transcription is regulated by Nrg1p; macrophage/pseudohyphal-repressed; transcription is induced in response to alpha pheromone in SpiderM medium
orf19.2992	RPP1A	6029.13	-0.0582917	0.605947	0.217566	Conserved acidic ribosomal protein, likely to be involved in regulation of translation elongation; interacts with Rpp2Bp; one of four similar C. albicans ribosomal proteins (Rpp1Ap, Rpp1Bp, Rpp2Ap, Rpp2Bp)
orf19.2994	RPL13	23537	0.0131837	0.899359	0.0460667	Protein described as ribosomal subunit; antigenic during murine systemic infection; genes encoding cytoplasmic ribosomal subunits, translation factors, and tRNA synthetases are downregulated upon phagocytosis by murine macrophage
orf19.2994.1	RPS16A	14860	-0.0351997	0.739558	0.131028	Macrophage/pseudohyphal-induced after 16 h
orf19.2995	orf19.2995	1416.32	-0.00178031	0.990053	0.00434176	Predicted ORF in Assemblies 19, 20 and 21; induced by nitric oxide
orf19.2996	orf19.2996	3799.21	-0.198139	0.0933023	1.03011	Predicted ORF in Assemblies 19, 20 and 21
orf19.2998	orf19.2998	1834.51	0.253112	0.0586322	1.23186	Predicted ORF in Assemblies 19, 20 and 21
orf19.30	orf19.30	11931.3	0.504176	3.7688e-06	5.4238	Predicted ORF in Assemblies 19, 20 and 21
orf19.300	AIP2	4857.91	0.168418	0.172932	0.762124	Protein described as an actin interacting protein; regulated by Gcn4p; induced in response to amino acid starvation
orf19.3000	orf19.3000	4443.86	-0.168738	0.164865	0.78287	Predicted ORF in Assemblies 19, 20 and 21
orf19.3001	TEM1	488.461	-0.182474	0.334814	0.475196	Protein similar to S. cerevisiae Tem1p, which is a GTPase involved in termination of the M phase of the cell cycle; induced under Cdc5p depletion
orf19.3002	RPS1	40599.7	-0.140796	0.177988	0.749609	Probable ortholog of S. cerevisiae ribosomal protein Rp10 (Rps1Ap and Rps1Bp), elicits a host antibody response during infection; transcription is induced during active growth
orf19.3003	orf19.3003	11516.3	-0.213971	0.0548977	1.26045	Predicted ORF in Assemblies 19, 20 and 21
orf19.3003.1	RPL6	21504	-0.17472	0.0951075	1.02179	Protein similar to S. cerevisiae Rpl6p, which is a ribosomal subunit; transposon mutation affects filamentous growth; translation-related genes are downregulated upon phagocytosis by murine macrophage
orf19.3004	orf19.3004	2779.39	-0.316379	0.00924413	2.03413	Predicted ORF in Assemblies 19, 20 and 21
orf19.3006	orf19.3006	3538.02	0.0355445	0.763385	0.117256	Predicted ORF in Assemblies 19, 20 and 21
orf19.3007	orf19.3007	737.181	0.11996	0.460681	0.3366	Predicted ORF in Assemblies 19, 20 and 21
orf19.3007.2	orf19.3007.2	462.971	0.359411	0.062118	1.20678	ORF Predicted by Annotation Working Group
orf19.3008	COQ4	5364.77	0.581333	2.48431e-07	6.60479	Protein described as having role in coenzyme Q biosynthesis; transcriptionally induced by interaction with macrophage
orf19.3009	orf19.3009	671.639	-0.143498	0.398871	0.399168	Protein not essential for viability
orf19.301	PGA18	12623	-2.53236	5.62017e-116	115.25	Putative GPI-anchored protein of unknown function; regulated by Nrg1p, Tup1p
orf19.3010	orf19.3010	783.407	-0.194466	0.221163	0.655288	Predicted ORF in Assemblies 19, 20 and 21
orf19.3010.1	ECM33	38233.7	0.207237	0.0569454	1.24454	Cell wall protein; putative GPI-anchor; mutants show cell-wall defects and reduced adhesion, host cell damage, and endocytosis; fluconazole-induced; caspofungin repressed; functional homolog of S. cerevisiae Ecm33p
orf19.3012	ARO80	1762.3	-0.394269	0.00385866	2.41356	Protein not essential for viability; similar to S. cerevisiae Aro80p, which is a transcriptional activator required for aromatic amino acid catabolism
orf19.3013	CDC12	13396.8	0.489649	4.07122e-06	5.39028	Septin; essential for viability; gene has predicted splice sites; forms ring at sites of cell division and also forms filaments in mature chlamydospore; filamentous growth induced; regulated by Nrg1p, Tup1p, tyrosol and cell density
orf19.3014	BMH1	29147.2	0.196894	0.0579943	1.23661	14-3-3 protein, role in hyphal growth; possibly regulated by host interaction; sole 14-3-3 protein in C. albicans while S. cerevisiae has two 14-3-3 proteins; localizes to cell surface of yeast-form cells but not of hyphae; intron in 5'-UTR
orf19.3015	orf19.3015	5191.16	0.300995	0.010908	1.96225	Predicted ORF in Assemblies 19, 20 and 21; downregulated during core stress response
orf19.3016	orf19.3016	1871.79	0.0657557	0.618793	0.208455	Predicted ORF in Assemblies 19, 20 and 21
orf19.3018	orf19.3018	2685.08	0.181026	0.138253	0.859325	Predicted ORF in Assemblies 19, 20 and 21; induced by nitric oxide in yhb1 mutant
orf19.3019	orf19.3019	1667.76	0.105588	0.427613	0.368949	Transcription may be increased in an azole-resistant strain that overexpresses MDR1
orf19.302	orf19.302	416.973	-0.138559	0.470122	0.32779	Predicted ORF in Assemblies 19, 20 and 21
orf19.3021	orf19.3021	1289.54	0.875293	4.3674e-08	7.35978	Predicted ORF in Assemblies 19, 20 and 21; induced during planktonic growth
orf19.3022	orf19.3022	4907.74	0.608827	8.24938e-08	7.08358	Predicted ORF in Assemblies 19, 20 and 21
orf19.3023	orf19.3023	3371.22	0.187407	0.127903	0.893119	Predicted ORF in Assemblies 19, 20 and 21
orf19.3026	MAS1	3482.67	0.13323	0.258199	0.588045	Predicted ORF in Assemblies 19, 20 and 21; transcription is regulated by Nrg1p; oxidative stress-induced via Cap1p
orf19.3027	orf19.3027	3344.75	0.0559505	0.642384	0.192205	Predicted ORF in Assemblies 19, 20 and 21
orf19.3029	orf19.3029	905.11	0.213961	0.163109	0.787522	Predicted ORF in Assemblies 19, 20 and 21
orf19.3030	orf19.3030	2600.3	-0.107458	0.381936	0.418009	Predicted ORF in Assemblies 19, 20 and 21
orf19.3031	orf19.3031	5021.75	0.310919	0.00622765	2.20568	Predicted ORF in Assemblies 19, 20 and 21
orf19.3034	RLI1	13063.8	0.128437	0.253633	0.595794	Member of RNase L inhibitor
orf19.3035	orf19.3035	6293.3	-0.163347	0.142262	0.846913	Predicted ORF in Assemblies 19, 20 and 21
orf19.3037	orf19.3037	18706.8	0.352443	0.00392177	2.40652	Protein described as poly
orf19.3038	TPS2	15183.8	-0.0177452	0.866617	0.062173	Trehalose-6-phosphate (Tre6P) phosphatase; mutation causes heat sensitivity, Tre6P accumulation, and decreased mouse virulence; possible drug target; two conserved phospohydrolase motifs; no human or murine homolog
orf19.304	orf19.304	1415.95	0.101199	0.465228	0.332334	Putative transporter similar to MDR proteins; fungal-specific
orf19.3040	EHT1	16832.3	0.64649	6.2806e-09	8.202	Protein similar to S. cerevisiae Eht1p; transcription is induced in response to alpha pheromone in SpiderM medium
orf19.3041	orf19.3041	4280.71	-0.667756	7.56599e-09	8.12113	Predicted ORF in Assemblies 19, 20 and 21
orf19.3042	orf19.3042	286.997	-0.399076	0.0704138	1.15234	Predicted ORF in Assemblies 19, 20 and 21; possibly spurious ORF (Annotation Working Group prediction)
orf19.3043	orf19.3043	1262.43	-0.222621	0.114906	0.939658	Predicted ORF in Assemblies 19, 20 and 21
orf19.3045	orf19.3045	2296.01	-0.270569	0.0437547	1.35897	Predicted ORF in Assemblies 19, 20 and 21
orf19.3047	orf19.3047	4481.44	-0.08702	0.44783	0.348887	Predicted ORF in Assemblies 19, 20 and 21
orf19.3048	orf19.3048	505.705	-0.170171	0.379653	0.420613	Predicted ORF in Assemblies 19, 20 and 21; transcription is repressed in response to alpha pheromone in SpiderM medium
orf19.3049	orf19.3049	55.2948	0.52677	0.115612	0.936996	Predicted ORF in Assemblies 19, 20 and 21
orf19.305	orf19.305	948.005	-0.0237647	0.878751	0.0561342	Predicted ORF in Assemblies 19, 20 and 21; greater mRNA abundance observed in a cyr1 homozygous null mutant than in wild type
orf19.3050	AGE1	11035.2	0.21173	0.0484105	1.31506	Protein described as a GTPase activator; transcriptionally regulated by iron; expression greater in low iron
orf19.3051	orf19.3051	17257.9	-0.156373	0.210764	0.676204	Predicted ORF in Assemblies 19, 20 and 21; shows colony morphology-related gene regulation by Ssn6p
orf19.3052	YPT1	9489.43	0.828912	2.10011e-14	13.6778	Functional homolog of S. cerevisiae Ypt1p, which is an essential small Ras-type GTPase involved in protein secretion at ER-to-Golgi; dominant-negative mutation causes SAP secretion defect and accumulation of intracellular secretory vesicles
orf19.3053	orf19.3053	9450.75	-0.0478104	0.677421	0.169141	Predicted ORF in Assemblies 19, 20 and 21; identified in extracts from biofilm and planktonic cells
orf19.3054	RPN3	14489.9	0.612698	1.6764e-08	7.77562	Predicted ORF in Assemblies 19, 20 and 21; amphotericin B repressed; oxidative stress-induced via Cap1p
orf19.3055	orf19.3055	2166.4	-0.00943322	0.940843	0.026483	Predicted ORF in Assemblies 19, 20 and 21
orf19.3057	orf19.3057	764.632	0.583952	0.000306145	3.51407	Predicted ORF in Assemblies 19, 20 and 21
orf19.3058	orf19.3058	9598	0.47001	1.32511e-05	4.87775	Predicted ORF in Assemblies 19, 20 and 21
orf19.3059	SUA71	16438.8	0.144941	0.173957	0.759558	Predicted transcriptional regulator; downregulated during planktonic growth, whereas related SUA72 is induced
orf19.3059.1	orf19.3059.1	8.42642	0.092114	0.759817	0.119291	ORF, Uncharacterized
orf19.306	USO5	486.291	0.119204	0.51763	0.28598	Protein of unknown function; transcription is induced upon filamentous growth and in response to alpha pheromone in SpiderM medium
orf19.3060	orf19.3060	4465.6	0.0850284	0.462913	0.334501	Predicted ORF in Assemblies 19, 20 and 21
orf19.3061	orf19.3061	1064.19	-0.0519816	0.72331	0.140675	Predicted ORF in Assemblies 19, 20 and 21
orf19.3061.1	orf19.3061.1	2013.64	0.12823	0.325151	0.487915	Predicted ORF in Assembly 20 and 21; gene has intron; similar to RPS22A/orf19.6265
orf19.3062	orf19.3062	1791.43	-0.321988	0.0138889	1.85733	Predicted ORF in Assemblies 19, 20 and 21
orf19.3063	orf19.3063	1637.58	-0.139879	0.293567	0.532293	Predicted ORF in Assemblies 19, 20 and 21
orf19.3064	MRPL27	2371.39	0.631914	4.09719e-07	6.38751	Putative ribosomal protein
orf19.3064.1	DAO1	420.085	-0.212323	0.268094	0.571712	Putative D-amino acid oxidase; transcription is regulated upon yeast-hyphal switch
orf19.3065	ENG1	3396.46	0.179508	0.129209	0.888706	Endo-1,3-beta-glucanase required for cell separation after division, orthologous to S. cerevisiae Dse4p; caspofungin repressed; fungal-specific (no human or murine homolog); repressed in response to alpha pheromone in SpiderM medium
orf19.3066	orf19.307	1670.18	-0.208377	0.119264	0.92349	Predicted ORF in Assemblies 19, 20 and 21
orf19.307	MOH1	2306.66	-0.117111	0.357634	0.446561	Predicted ORF in Assemblies 19, 20 and 21
orf19.3071	orf19.3073	1485.96	0.142332	0.300741	0.521808	Predicted ORF in Assemblies 19, 20 and 21
orf19.3074	TLO10	2874.58	-0.536278	7.51065e-05	4.12432	Member of a family of telomere-proximal genes of unknown function
orf19.3076	orf19.3076	1614.85	0.302842	0.0249002	1.6038	Predicted ORF in Assemblies 19, 20 and 21
orf19.3077	VID21	2608.65	0.0773412	0.528496	0.276958	Predicted ORF in Assemblies 19, 20 and 21; soluble protein in hyphae
orf19.308	orf19.308	1283.05	-0.0339519	0.810589	0.0911995	Predicted ORF in Assemblies 19, 20 and 21
orf19.3080	orf19.3080	7124.25	-0.0328696	0.770939	0.11298	Predicted ORF in Assemblies 19, 20 and 21
orf19.3083	orf19.3083	1429.78	0.168799	0.218021	0.661502	Predicted ORF in Assemblies 19, 20 and 21
orf19.3084	orf19.3084	1879.62	0.407598	0.00189784	2.72174	Predicted ORF in Assemblies 19, 20 and 21
orf19.3086	orf19.3086	5751	0.0314386	0.794681	0.099807	Predicted ORF in Assemblies 19, 20 and 21
orf19.3087	UBI3	31112	0.0941985	0.371265	0.430316	Fusion of ubiquitin with the S34 protein of the small ribosomal subunit; mRNA decreases upon heat shock, appears to be degraded; functional homolog of S. cerevisiae Ubi3p
orf19.3087.1	orf19.3087.1	653.687	-0.413527	0.0141029	1.85069	Predicted ORF in Assembly 21
orf19.3087.2	orf19.3087.2	489.094	-0.471015	0.015821	1.80077	ORF, Uncharacterized
orf19.3088	orf19.3088	881.688	0.43983	0.00776361	2.10994	Putative transcription factor with bZIP DNA-binding motif; induced upon biofilm formation; possibly transcriptionally regulated upon hyphal formation
orf19.3089	orf19.3089	4348.46	0.49216	3.59607e-05	4.44417	Predicted ORF in Assemblies 19, 20 and 21
orf19.309	DAL5	218.924	-0.441901	0.0608958	1.21541	Putative allantoate permease; nitrogen catabolite repressed gene, induced in absence of preferred N sources; gene regulation by nitrogen source requires Gat1p; fungal-specific (no human or murine homolog)
orf19.3091	orf19.3091	3094.83	-0.0121211	0.919826	0.0362945	Predicted ORF in Assemblies 19, 20 and 21; downregulated during core stress response
orf19.3093	MSH2	2916.07	0.0414231	0.732092	0.135434	Protein described as DNA mismatch repair factor; transcription is regulated by Nrg1p; flucytosine repressed; RNA abundance regulated by tyrosol and cell density
orf19.3097	PDA1	17181.8	0.861879	2.97305e-16	15.5268	Protein described as similar to alpha chain of pyruvate dehydrogenase; fluconazole-induced
orf19.3098	orf19.3098	3682.1	0.122408	0.296788	0.527554	Predicted ORF in Assemblies 19, 20 and 21
orf19.3099	TRP4	4449.65	-0.198482	0.114516	0.941136	Predicted enzyme of amino acid biosynthesis; upregulated in biofilm; regulated by Gcn2p and Gcn4p; S. cerevisiae ortholog is Gcn4p regulated
orf19.31	orf19.31	1853.64	-0.036496	0.784717	0.105287	Predicted ORF in Assemblies 19, 20 and 21
orf19.310	orf19.310	120.253	-0.0458329	0.87076	0.0601014	Predicted ORF in Assemblies 19, 20 and 21
orf19.3100	orf19.3100	1158.61	0.367318	0.0116732	1.93281	Predicted ORF in Assemblies 19, 20 and 21; transcription is repressed in response to alpha pheromone in SpiderM medium
orf19.3102	CTA6	966.46	0.117001	0.445049	0.351592	Predicted ORF in Assemblies 19, 20 and 21; activates transcription in 1-hybrid assay in S. cerevisiae; possibly spurious ORF (Annotation Working Group prediction)
orf19.3103	orf19.3103	6520.64	0.282865	0.011485	1.93987	Predicted ORF in Assemblies 19, 20 and 21
orf19.3104	YDC1	1864.44	-0.14856	0.271788	0.565769	Predicted ORF in Assemblies 19, 20 and 21; transcription is regulated by Nrg1p and Mig1p
orf19.3105	orf19.3105	354.306	0.245814	0.228559	0.641002	Predicted ORF in Assemblies 19, 20 and 21
orf19.3106	MET16	1425.82	-0.323777	0.0185909	1.7307	Putative 3'-phosphoadenylsulfate reductase; predicted enzyme of sulfur amino acid metabolism; reports differ on regulation during biofilm formation; fungal-specific
orf19.3107	orf19.3107	146.781	0.319332	0.234246	0.630327	Predicted ORF in Assemblies 19, 20 and 21
orf19.3108	orf19.3108	1041.05	-0.0340906	0.817309	0.0876136	Predicted ORF in Assemblies 19, 20 and 21; induced by nitric oxide in yhb1 mutant
orf19.3109	orf19.3109	35.135	0.0768995	0.826755	0.0826233	Predicted ORF in Assemblies 19, 20 and 21
orf19.3110	orf19.3110	7468.3	-1.73239	1.26795e-38	37.8969	Predicted ORF in Assemblies 19, 20 and 21
orf19.3111	PRA1	662.829	-1.62213	1.98455e-20	19.7023	Mediates leukocyte adhesion, induces migration; binds integrin alphaMbeta2; immunogenic in mouse; at cell surface; produced at ambient pH; Rim101p induced; 17-beta-estradiol, ethynyl estradiol downregulated
orf19.3112	ZRT1	88.4669	0.0317846	0.917238	0.037518	Protein described as zinc transporter; hyphal- and macrophage-induced; alkaline upregulated by Rim101p; induced upon adherence to polystyrene
orf19.3113	orf19.3113	377.842	-0.0887749	0.655414	0.183484	Predicted ORF in Assemblies 19, 20 and 21
orf19.3114	orf19.3114	702.607	-0.207203	0.213176	0.671263	Predicted ORF in Assemblies 19, 20 and 21
orf19.3115	orf19.3115	1533.89	-0.486628	0.000404453	3.39313	Predicted ORF in Assemblies 19, 20 and 21; possibly spurious ORF (Annotation Working Group prediction)
orf19.3116	EXM2	1588.4	-0.11374	0.39702	0.401187	Decreased transcription is observed upon fluphenazine treatment
orf19.3117	CSA2	1.56864	0.0350282	0.826259	0.0828839	Predicted ORF in Assemblies 19, 20 and 21; downregulated by Rim101p at pH 8; regulated by Tsa1p, Tsa1Bp in minimal media at 37 deg; induced by ketoconazole and nitric oxide
orf19.3120	orf19.3120	38.4643	0.831332	0.0177536	1.75071	Putative PDR-subfamily ABC transporter
orf19.3121	orf19.3121	24.0739	1.13941	0.00111858	2.95133	Predicted ORF in Assemblies 19, 20 and 21; upregulated in the presence of human neutrophils; expression is regulated upon white-opaque switching; increased transcription is observed upon benomyl treatment
orf19.3122	ARR3	1253.42	0.348212	0.0145439	1.83732	Protein not essential for viability; similar to S. cerevisiae Arr3p, which is an arsenite transporter of the plasma membrane required for resistance to arsenic compounds; benomyl-induced; Gcn4p-regulated
orf19.3122.2	orf19.3122.2	4330.97	0.15921	0.187353	0.72734	ORF Predicted by Annotation Working Group
orf19.3123	RPT5	14627.8	0.204122	0.0540128	1.2675	Predicted ORF in Assemblies 19, 20 and 21; transcription is regulated by Nrg1p and Mig1p; regulated by Gcn2p and Gcn4p
orf19.3123.2	orf19.3123.2	683.396	-0.206798	0.213222	0.671168	ORF Predicted by Annotation Working Group
orf19.3124	orf19.3124	4203.89	0.0646095	0.579337	0.237069	Predicted ORF in Assemblies 19, 20 and 21
orf19.3125	orf19.3125	907.465	-0.234059	0.138248	0.859342	Protein not essential for viability
orf19.3126	orf19.3126	8863.26	0.145142	0.190412	0.720306	Predicted ORF in Assemblies 19, 20 and 21
orf19.3127	CZF1	9343.38	-1.84186	1.27623e-44	43.8941	Transcriptional regulator of white-opaque switching frequency; hyphal growth regulator; has C-terminal zinc finger and central Glu-rich region; expression in S. cerevisiae causes dominant-negative inhibition of pheromone response
orf19.3128	orf19.3128	6338.17	-0.0146608	0.897886	0.0467788	Predicted ORF in Assemblies 19, 20 and 21
orf19.3129	orf19.3129	3630.09	0.0722523	0.544713	0.263832	Predicted ORF in Assemblies 19, 20 and 21
orf19.313	DAL4	210.507	0.150724	0.536289	0.270601	Putative allantoin permease; fungal-specific
orf19.3130	orf19.3130	2671.22	0.113991	0.360478	0.443121	Predicted ORF in Assemblies 19, 20 and 21
orf19.3131	OYE32	4216.56	-0.617943	9.97114e-08	7.00126	Protein of NAD(P)H oxidoreductase family; induced by nitric oxide, amphotericin B, oxidative stress (via Cap1p); increased transcription associated with MDR1 overexpression or benomyl treatment; macrophage-downregulated protein abundance
orf19.3132	orf19.3132	1638.04	-0.112306	0.402838	0.394869	Predicted ORF in Assemblies 19, 20 and 21; induced by nitric oxide
orf19.3133	GUT2	17414.3	-0.816528	9.4854e-14	13.0229	Predicted ORF in Assemblies 19, 20 and 21; Plc1p-regulated
orf19.3134	orf19.3134	13.2201	0.0432447	0.895908	0.0477364	Predicted ORF in Assemblies 19, 20 and 21
orf19.3135	orf19.3135	8479.99	-0.410914	0.00024464	3.61147	Predicted ORF in Assemblies 19, 20 and 21
orf19.3136	orf19.3136	2911.23	-0.0146498	0.903579	0.0440337	Predicted ORF in Assemblies 19, 20 and 21
orf19.3138	NOP1	10000.1	0.3331	0.00279285	2.55395	Nucleolar protein; flucytosine induced
orf19.3139	orf19.3139	826.066	-0.334982	0.0331975	1.47889	Predicted ORF in Assemblies 19, 20 and 21; increased transcription is observed upon benomyl treatment; oxidative stress-induced via Cap1p
orf19.314	orf19.314	4976.89	-0.204933	0.0704384	1.15219	Predicted ORF in Assemblies 19, 20 and 21
orf19.3140	orf19.3140	20.8254	-0.322495	0.355632	0.448999	Predicted ORF in Assemblies 19, 20 and 21
orf19.3140.1	orf19.3140.1	4022.79	0.290515	0.0135817	1.86705	ORF Predicted by Annotation Working Group
orf19.3141	orf19.3141	4115.48	-0.0190806	0.871425	0.05977	Predicted ORF in Assemblies 19, 20 and 21
orf19.3142	orf19.3142	738.853	-0.401964	0.0132823	1.87673	Predicted ORF in Assemblies 19, 20 and 21
orf19.3147	orf19.3147	553.049	-0.371913	0.0357905	1.44623	Predicted ORF in Assemblies 19, 20 and 21
orf19.3148	orf19.3148	967.732	-0.176135	0.268873	0.570452	Predicted ORF in Assemblies 19, 20 and 21
orf19.3149	LSP1	6712.95	0.208754	0.0699381	1.15529	Predicted ORF in Assemblies 19, 20 and 21; caspofungin repressed; fungal-specific (no human or murine homolog)
orf19.315	orf19.315	1184.36	-0.0610413	0.676327	0.169843	Predicted ORF in Assemblies 19, 20 and 21; possibly spurious ORF (Annotation Working Group prediction)
orf19.3150	GRE2	3832.89	0.446994	0.000144701	3.83953	Protein described as a reductase; transcription is regulated by Nrg1p and Tup1p; benomyl-induced; hyphal-induced; macrophage/pseudohyphal-repressed; expression greater in low iron; reported to be involved in osmotic stress response
orf19.3151	orf19.3151	721.001	0.00686152	0.966375	0.0148545	Predicted ORF in Assemblies 19, 20 and 21
orf19.3152	AMO2	2705.11	-0.861382	6.64092e-12	11.1778	Protein similar to A. niger predicted peroxisomal copper amino oxidase; induced upon biofilm formation
orf19.3153	MSS4	7031.38	-0.212992	0.0529154	1.27642	Phosphatidylinositol-4-phosphate 5-kinase; activity induced by phosphatidic acid (Pld1p product); associated with hyphal growth under some, not all, conditions; functional homolog of S. cerevisiae Mss4p; macrophage/pseudohyphal-repressed
orf19.3154	orf19.3154	918.382	0.223716	0.163601	0.786215	Predicted ORF in Assemblies 19, 20 and 21
orf19.3156	orf19.3156	10679.1	-1.02978	6.05248e-20	19.2181	Predicted ORF in Assemblies 19, 20 and 21
orf19.3158	orf19.3158	2681.03	-0.854038	3.60039e-12	11.4437	Predicted ORF in Assemblies 19, 20 and 21
orf19.3159	UTP20	5552.54	-0.0461233	0.692733	0.159434	Protein likely to be essential for growth, based on an insertional mutagenesis strategy; similar to S. cerevisiae Utp20p, which is a putative snoRNA-binding protein; downregulated in core stress response
orf19.3159.4	orf19.3159.4	10.8152	0.0785404	0.801708	0.0959836	ORF Predicted by Annotation Working Group
orf19.316	SEC13	11192.9	0.437107	7.83576e-05	4.10592	Protein described as protein transport factor; antigenic during murine systemic infection; macrophage-downregulated protein abundance
orf19.3160	HSP12	1272.23	0.913493	1.79558e-10	9.7458	Heat-shock protein; induced upon osmotic/oxidative/cadmium stress, fluphenazine treatment, low iron, CDR1 and CDR2 overexpression, or ssn6 or ssk1 homozygous null mutation; repressed by Hog1p or flucytosine; similar to S. cerevisiae Hsp12p
orf19.3161	orf19.3161	5292.11	0.119925	0.290664	0.536609	Predicted ORF in Assemblies 19, 20 and 21
orf19.3163	orf19.3163	666.141	-0.0500391	0.768055	0.114608	Predicted ORF in Assemblies 19, 20 and 21
orf19.3166	orf19.3166	5179.69	0.227288	0.0441534	1.35504	Predicted ORF in Assemblies 19, 20 and 21
orf19.3167	orf19.3167	2908.99	0.668079	4.55349e-08	7.34166	Predicted ORF in Assemblies 19, 20 and 21
orf19.3168	RPN8	8170.89	0.454365	7.22156e-05	4.14137	Predicted ORF in Assemblies 19, 20 and 21; transcription is regulated by Mig1p; regulated by Gcn2p and Gcn4p
orf19.3169	orf19.3169	2367.94	0.443033	0.000500816	3.30032	Predicted ORF in Assemblies 19, 20 and 21
orf19.317	orf19.317	2798.94	0.119508	0.324757	0.488442	Predicted ORF in Assemblies 19, 20 and 21
orf19.3170	orf19.3170	4759.41	0.0201361	0.86174	0.0646236	Predicted ORF in Assemblies 19, 20 and 21
orf19.3171	ACH1	8957.78	1.21816	1.31069e-27	26.8825	Soluble protein in hyphae; similar to S. cerevisiae Ach1p, which is acetyl-coA hydrolase required for acetate utilization; nonessential; antigenic in human; induced on polystyrene adherence; ketoconazole-induced; no human or murine homolog
orf19.3172	orf19.3172	66.8893	0.0349887	0.913984	0.0390613	Predicted ORF in Assemblies 19, 20 and 21
orf19.3173	orf19.3173	1984.27	0.29197	0.0232926	1.63278	Predicted ORF in Assemblies 19, 20 and 21
orf19.3174	CDC24	2348.77	0.558933	3.05688e-05	4.51472	GDP-GTP exchange factor for Cdc42p; phosphorylated; required for maintenance of hyphal growth; misexpression blocks hyphal growth and causes avirulence in a mouse model of systemic infection; antigenic during human oral infection
orf19.3175	orf19.3175	8718.16	-0.273417	0.0122598	1.91152	Predicted ORF in Assemblies 19, 20 and 21; alkaline downregulated; repressed by nitric oxide
orf19.3176	RIM21	1432.95	0.312158	0.0236781	1.62565	Protein involved in the pH response pathway; required for activation of the transcription factor Rim101p and for alkaline pH-induced hyphal growth; may function as a sensor of alkaline pH
orf19.3177	orf19.3177	4312.11	0.0571816	0.620928	0.206959	Predicted ORF in Assemblies 19, 20 and 21
orf19.3178	orf19.3178	1732.87	-0.0780743	0.556267	0.254717	Predicted ORF in Assemblies 19, 20 and 21
orf19.318	orf19.318	1172.61	0.77576	1.51904e-07	6.81843	Predicted ORF in Assemblies 19, 20 and 21
orf19.3180	orf19.3180	1187.7	-0.193723	0.179542	0.745834	Predicted ORF in Assemblies 19, 20 and 21
orf19.3181.1	orf19.3181.1	459.973	0.291501	0.11874	0.925402	ORF Predicted by Annotation Working Group
orf19.3182	GIS2	9124.19	0.0525411	0.636293	0.196343	Transcriptionally regulated by iron; expression greater in high iron; transcription reduced upon yeast-hyphal switch; similar to proteins that bind nucleic acid
orf19.3183	orf19.3183	2104.27	0.159953	0.213239	0.671133	Predicted ORF in Assemblies 19, 20 and 21; possibly spurious ORF (Annotation Working Group prediction)
orf19.3184	orf19.3184	1639.11	0.351724	0.0173401	1.76095	Predicted ORF in Assemblies 19, 20 and 21
orf19.3185	orf19.3185	6552.34	0.136982	0.222366	0.652931	Predicted ORF in Assemblies 19, 20 and 21
orf19.3186	orf19.3186	5.12055	0.221603	0.392229	0.40646	Predicted ORF in Assemblies 19, 20 and 21
orf19.3187	ZNC1	9524.26	0.333159	0.00370732	2.43094	Putative transcription factor; has Zn(2)-Cys(6) binuclear cluster; predicted to bind DNA; regulated by Gcn2p and Gcn4p; gene is located in zinc cluster region of Chromosome 5, near the MTL locus
orf19.3188	TAC1	3156.47	0.120224	0.345121	0.462029	Transcriptional activator of drug-responsive genes including CDR1 and CDR2; has Zn
orf19.319	orf19.319	333.467	0.0697174	0.736406	0.132883	Predicted ORF in Assemblies 19, 20 and 21
orf19.3190	HAL9	3497.82	0.653819	6.79429e-07	6.16786	Protein with Zn(2)-Cys(6) binuclear cluster; predicted to bind DNA; gene in zinc cluster region of Chr. 5; similar to S. cerevisiae Hal9p, which is a putative transcription factor involved in salt tolerance
orf19.3192	STI1	7679.67	0.129826	0.238095	0.623249	Protein that interacts with Cdc37p and Crk1p in the two-hybrid system; potential ortholog of S. cerevisiae Sti1p; may be involved in Cdc37p chaperone activity; soluble protein in hyphae
orf19.3193	FCR3	2699.79	-0.641343	1.56902e-07	6.80437	Transcriptional regulator of the bZip family; partially functionally complements the fluconazole sensitivity of an S. cerevisiae pdr1 pdr3 double mutant; probable ortholog of S. cerevisiae Yap3p
orf19.3195	HIP1	10987.7	-0.662036	6.8053e-10	9.16715	Alkaline upregulated; flucytosine induced; regulated by Plc1p, Gcn2p and Gcn4p; fungal-specific (no human or murine homolog)
orf19.3196	orf19.3196	130.727	-0.273182	0.326154	0.486578	Predicted ORF in Assemblies 19, 20 and 21
orf19.3197	PAP1	5280.27	0.123874	0.271428	0.566345	Poly(A) polymerase, likely involved in mRNA polyadenylation; gene is located within the MTLa mating-type-like locus
orf19.3198	OBPA	6380.38	0.330962	0.00425679	2.37092	Similar to oxysterol binding protein; gene is located within the MTLa mating-type-like locus; Plc1p-regulated
orf19.3199	PIKA	3333.55	-0.0713007	0.551258	0.258645	Putative phosphatidylinositol kinase; gene is located within the MTLa mating-type-like locus
orf19.320	orf19.320	1396.42	0.199419	0.535833	0.270971	Predicted ORF in Assemblies 19, 20 and 21
orf19.3200	MTLA2	14.6948	0.113135	0.735141	0.133629	Master regulator (activator) of a-type mating; has HMG domain, which is predicted to bind DNA; gene has intron; not related to S. cerevisiae MATa2; a/alpha mating type may increase virulence, provides competitive advantage
orf19.3201	MTLA1	976.022	0.108109	0.471341	0.326665	A1p and Alpha2p act together to repress white-opaque switching and mating (an opaque-specific process); homeodomain protein; gene of the MTLa (Mating Type Like) locus; a/alpha mating type may increase virulence, competitive advantage
orf19.3202	orf19.3202	815.782	-0.0910305	0.574927	0.240387	Protein not essential for viability
orf19.3203	RCY1	1875.47	-0.0908108	0.488532	0.311107	Putative F-box protein involved in endocytic membrane traffic and/or recycling; fungal-specific
orf19.3204	orf19.3204	819.1	-0.0557758	0.723659	0.140466	Predicted ORF in Assemblies 19, 20 and 21
orf19.3205	orf19.3205	2355.03	0.316925	0.0110608	1.95621	Predicted ORF in Assemblies 19, 20 and 21
orf19.3206	orf19.3206	6565.11	-0.0365181	0.757017	0.120894	Predicted ORF in Assemblies 19, 20 and 21
orf19.3207	CCN1	857.28	-0.28607	0.0710916	1.14818	G1 cyclin; required for hyphal growth maintenance
orf19.3208	DAL52	22.6914	-0.251751	0.471267	0.326733	Putative allantoate permease; fungal-specific
orf19.3209	FGR42	52.2961	-0.0121439	0.971229	0.0126782	Protein lacking an ortholog in S. cerevisiae; transposon mutation affects filamentous growth
orf19.321	orf19.321	1072.48	-0.0133097	0.928072	0.0324185	Predicted ORF in Assemblies 19, 20 and 21
orf19.3210	orf19.3210	149.053	-0.175478	0.528515	0.276943	Predicted ORF in Assemblies 19, 20 and 21; Plc1p-regulated; possibly spurious ORF (Annotation Working Group prediction)
orf19.3211	RCF3	1869.48	0.0312865	0.809585	0.0917377	Transcription is induced upon filamentous growth
orf19.3212	MID1	2295.41	-0.122374	0.329538	0.482094	Putative component of the high affinity calcium uptake system; decreased transcription is observed upon fluphenazine treatment or in an azole-resistant strain with CDR1 and CDR2 overexpression
orf19.3213	orf19.3213	1874.62	0.0338823	0.794122	0.100113	Predicted ORF in Assemblies 19, 20 and 21
orf19.3214	orf19.3214	1514.88	0.649595	1.06188e-05	4.97392	Predicted ORF in Assemblies 19, 20 and 21; possibly spurious ORF (Annotation Working Group prediction)
orf19.3215	orf19.3215	1435.91	0.686158	9.47025e-06	5.02364	Predicted ORF in Assemblies 19, 20 and 21; transcription is repressed in response to alpha pheromone in SpiderM medium
orf19.3216	orf19.3216	1412.22	-0.217907	0.112897	0.947316	Similar to Rab GTPase activators
orf19.3218	orf19.3218	1668.8	-0.464747	0.0011258	2.94854	Putative multidrug resistance protein; upregulated by Efg1p
orf19.3219	orf19.3219	3255.69	0.12187	0.331688	0.47927	Predicted ORF in Assemblies 19, 20 and 21
orf19.322	orf19.322	37.3336	0.42563	0.222795	0.652094	Predicted ORF in Assemblies 19, 20 and 21
orf19.3220	orf19.3220	2095.63	-0.0180952	0.886887	0.0521319	Predicted ORF in Assemblies 19, 20 and 21
orf19.3221	orf19.3221	9514.8	-0.38991	0.00032038	3.49433	Predicted ORF in Assemblies 19, 20 and 21
orf19.3222	orf19.3222	2187.41	-0.13648	0.27962	0.553431	Predicted ORF in Assemblies 19, 20 and 21; fungal-specific (no human or murine homolog)
orf19.3223	ATP3	4421.89	0.85939	7.76106e-14	13.1101	Predicted ORF in Assemblies 19, 20 and 21; flucytosine induced; caspofungin repressed; macrophage/pseudohyphal-induced
orf19.3223.1	orf19.3223.1	1073.71	0.607578	5.40383e-05	4.2673	Predicted ORF; described as 12kDa subunit of mitochondrial NADH-ubiquinone oxidoreductase; gene has intron
orf19.3225	orf19.3225	5056.33	-0.0240796	0.835002	0.0783127	Predicted ORF in Assemblies 19, 20 and 21
orf19.3226	orf19.3226	1039.95	0.47848	0.00127054	2.89601	Predicted ORF in Assemblies 19, 20 and 21
orf19.3227	FTH2	1499.48	0.154403	0.257756	0.588791	Putative iron transporter; similar to S. cerevisiae Fth1p
orf19.3228	orf19.3228	7683.97	-0.0829539	0.449954	0.346832	Predicted ORF in Assemblies 19, 20 and 21
orf19.3229	orf19.3229	72.9809	0.537298	0.0933038	1.0301	Predicted ORF in Assemblies 19, 20 and 21
orf19.323	orf19.323	1401.83	0.0239634	0.866824	0.0620692	Predicted ORF in Assemblies 19, 20 and 21
orf19.3230	orf19.3230	5525.81	-0.229511	0.0413227	1.38381	Predicted ORF in Assemblies 19, 20 and 21
orf19.3231	orf19.3231	1493.07	-0.246494	0.06999	1.15496	Predicted ORF in Assemblies 19, 20 and 21
orf19.3232	orf19.3232	44.4915	0.70363	0.041792	1.37891	Putative transporter; fungal-specific
orf19.3233	orf19.3233	4328.09	0.0450421	0.695099	0.157953	Predicted ORF in Assemblies 19, 20 and 21
orf19.3234	orf19.3234	343.829	-0.130921	0.521166	0.283024	Predicted ORF in Assemblies 19, 20 and 21
orf19.3234.1	SFT1	322.187	-0.102909	0.622078	0.206155	ORF Predicted by Annotation Working Group; Plc1p-regulated
orf19.3235	orf19.3235	1628.58	0.0653086	0.63575	0.196714	Predicted ORF in Assemblies 19, 20 and 21
orf19.3237	orf19.3237	8368.82	0.193127	0.0757693	1.12051	Predicted ORF in Assemblies 19, 20 and 21
orf19.3238	orf19.3238	170.935	0.0500261	0.846223	0.0725153	Predicted ORF in Assemblies 19, 20 and 21; possibly spurious ORF (Annotation Working Group prediction)
orf19.3239	orf19.3239	1963.38	-0.100119	0.441997	0.354581	Predicted ORF in Assemblies 19, 20 and 21
orf19.3240	ERG27	13052.2	0.773265	4.33421e-13	12.3631	3-Keto sterol reductase of ergosterol biosynthesis; acts in C-4 sterol demethylation with Erg25p and Erg26p; possible drug target, essential for viability; functional homolog of S. cerevisiae Erg27p
orf19.3241	orf19.3241	2769.67	-0.0186888	0.879358	0.0558341	Predicted ORF in Assemblies 19, 20 and 21
orf19.3242	orf19.3242	2142.34	-0.295514	0.0206624	1.68482	Predicted ORF in Assemblies 19, 20 and 21
[truncated: 4,159 more rows]

## Sheet: cph2
ORF	Alternative Name	baseMean	log2 (mut/wt)	P value	- log10 P value	CGD Description
orf19.10	ALK8	208.912	-0.41932	0.196171	0.707366	Alkane-inducible cytochrome P450; catalyzes hydroxylation of lauric acid to hydroxylauric acid; overproduction causes fluconazole resistance in a wild-type background and causes multidrug resistance in a cdr1 cdr2 double mutant background
orf19.100	orf19.100	736.417	-0.365831	0.140262	0.85306	Predicted ORF in Assemblies 19, 20 and 21
orf19.1002	orf19.1002	539.633	0.0894423	0.731153	0.135992	Predicted ORF in Assemblies 19, 20 and 21; possibly spurious ORF (Annotation Working Group prediction)
orf19.1005	orf19.1005	140.441	0.409623	0.270227	0.568271	Predicted ORF in Assemblies 19, 20 and 21
orf19.1007	orf19.1007	2067.43	0.0700395	0.749697	0.125114	Putative transcription factor with bZIP DNA-binding motif
orf19.1008	orf19.1008	27.9341	0.319559	0.542333	0.265734	Predicted ORF in Assemblies 19, 20 and 21
orf19.1009	orf19.1009	55.9414	1.02069	0.0343031	1.46467	Predicted ORF in Assemblies 19, 20 and 21
orf19.101	orf19.101	561.246	-0.465006	0.0733857	1.13439	Predicted ORF in Assemblies 19, 20 and 21
orf19.1010	MNT3	998.848	-0.417127	0.0782452	1.10654	Protein with similarity to mannosyltransferases; transcription is elevated in cyr1, chk1, nik1, and sln1 homozygous null mutants; fungal-specific (no human or murine homolog)
orf19.1011	orf19.1011	5315.04	-0.542609	0.0118959	1.9246	Predicted ORF in Assemblies 19, 20 and 21
orf19.1012	orf19.1012	1493.41	-0.105312	0.641159	0.193035	Predicted ORF in Assemblies 19, 20 and 21
orf19.102	orf19.102	1127.78	-1.31651	2.66065e-08	7.57501	Predicted ORF in Assemblies 19, 20 and 21; possibly spurious ORF (Annotation Working Group prediction)
orf19.1026	orf19.1026	917.999	-0.645713	0.00900313	2.04561	Predicted ORF in Assemblies 19, 20 and 21
orf19.1026.1	orf19.1026.1	172.062	-0.322642	0.346077	0.460827	ORF, Uncharacterized
orf19.1027	PDR16	1258.64	-0.131729	0.597541	0.223633	Phosphatidylinositol transfer protein; increased transcription correlates with CDR1 and CDR2 overexpression and azole resistance; induced by fluphenazine, 17-beta-estradiol, ethynyl estradiol, nitric oxide; farnesol-downregulated in biofilm
orf19.1028	orf19.1028	773.005	-0.175732	0.488339	0.311279	Predicted ORF in Assemblies 19, 20 and 21
orf19.1029	orf19.1029	508.28	-0.48287	0.0673234	1.17183	Predicted ORF in Assemblies 19, 20 and 21
orf19.103	KAR5	131.594	-1.00109	0.00699904	2.15496	Protein of unknown function; induced by alpha factor
orf19.1030	orf19.1030	4270.33	-0.824746	0.000142968	3.84476	Predicted ORF in Assemblies 19, 20 and 21
orf19.1031	HMG1	4201.27	0.89442	0.000493609	3.30662	HMG-CoA reductase; enzyme of sterol pathway; inhibited by lovastatin; gene not transcriptionally regulated in response to lovastatin and fluconazole
orf19.1032	SKO1	1837.97	0.136096	0.54827	0.261006	Protein similar to S. cerevisiae Sko1p; mutation causes no obvious phenotype; induced by osmotic stress via Hog1p
orf19.1033	STR2	2162.89	-0.259747	0.243164	0.614102	Protein not essential for viability; similar to S. cerevisiae Str2p, which is cystathionine gamma-synthase involved in sulfur metabolism
orf19.1034	orf19.1034	1595.35	-0.31381	0.180946	0.742452	Predicted ORF in Assemblies 19, 20 and 21; caspofungin repressed
orf19.1035	WAR1	1288.03	-0.137745	0.566758	0.246602	Predicted zinc-finger protein involved in resistance to weak organic acids; has similarity to S. cerevisiae War1p, which is a transcription factor involved in the regulation of weak acid stress response genes
orf19.1036	MNS1	2096.71	0.001803	0.993482	0.00284006	Putative alpha-mannosidase
orf19.1037	orf19.1037	300.189	0.282935	0.368275	0.433828	Predicted ORF in Assemblies 19, 20 and 21
orf19.1039	orf19.1039	1315.62	0.011897	0.958735	0.0183016	Predicted ORF in Assemblies 19, 20 and 21
orf19.104	orf19.104	180.922	-0.48049	0.153818	0.812992	Predicted ORF in Assemblies 19, 20 and 21; possibly spurious ORF (Annotation Working Group prediction); transcription is induced in response to alpha pheromone in SpiderM medium
orf19.1040	MAD2	793.24	0.235607	0.336536	0.472968	Protein required for the spindle assembly checkpoint of the cell cycle; necessary for survival in host cell macrophages and for virulence in a mouse model of systemic candidiasis
orf19.1041	orf19.1041	646.269	0.0863389	0.739402	0.131119	Predicted ORF in Assemblies 19, 20 and 21
orf19.1042	POR1	27926.2	0.498871	0.0155016	1.80962	Protein described as similar to mitochondrial outer membrane porin; in detergent-resistant membrane fraction
orf19.1043	orf19.1043	656.238	0.324107	0.199004	0.701139	Predicted ORF in Assemblies 19, 20 and 21
orf19.1045	orf19.1045	2682.18	-0.0763627	0.727621	0.138095	Predicted ORF in Assemblies 19, 20 and 21
orf19.1047	ERB1	3696.91	-0.85184	0.000137681	3.86112	Predicted ORF in Assemblies 19, 20 and 21; hyphal repressed; macrophage repressed
orf19.1048	IFD6	3585.68	-2.14807	3.07509e-22	21.5121	Aldo-keto reductase family member; similar to aryl alcohol dehydrogenases, S. cerevisiae Ypl088wp; increased protein correlates with MDR1 overexpression (but not CDR1 or CDR2) in fluconazole-resistant clinical isolates; farnesol regulated
orf19.1049	orf19.1049	464.914	0.436181	0.103932	0.983252	Predicted ORF in Assemblies 19, 20 and 21; expression upregulated during planktonic growth
orf19.105	HAL22	1049.11	-0.704191	0.00272614	2.56445	Putative phosphoadenosine-5'-phosphate
orf19.1050	orf19.1050	413.551	0.517384	0.0618337	1.20877	Predicted ORF in Assemblies 19, 20 and 21; possibly spurious ORF (Annotation Working Group prediction)
orf19.1051	HTA2	1677.22	-0.248187	0.266354	0.574541	Protein described as histone H2A; farnesol regulated
orf19.1052	orf19.1052	2390.46	-0.263802	0.246315	0.60851	Predicted histone H2B
orf19.1053	orf19.1053	1794.57	-0.429883	0.0537217	1.26985	Predicted ORF in Assemblies 19, 20 and 21
orf19.1054	orf19.1054	1311.29	-0.211298	0.356589	0.447832	Predicted ORF in Assemblies 19, 20 and 21; possibly spurious ORF (Annotation Working Group prediction)
orf19.1055	CDC3	12708.1	0.811105	0.000426844	3.36973	Septin; essential for viability; functional homolog of S. cerevisiae Cdc3p; down-regulation associated with azole resistance; macrophage/pseudohyphal-repressed; gene has intron
orf19.1057	orf19.1057	1612.36	-0.327882	0.143523	0.843077	Predicted ORF in Assemblies 19, 20 and 21
orf19.1058	orf19.1058	5071.06	0.601648	0.0063804	2.19515	Predicted ORF in Assemblies 19, 20 and 21
orf19.1059	HHF1	2054.11	-0.233339	0.288017	0.540582	Putative histone H4; reduced mRNA in homozygous fkh2 null mutant; regulated by Efg1p; fluconazole induced; amphotericin B repressed; farnesol regulated; shows colony morphology-related gene regulation by Ssn6p
orf19.1060	orf19.1060	105.74	-0.190729	0.625111	0.204043	Predicted ORF in Assemblies 19, 20 and 21; possibly spurious ORF (Annotation Working Group prediction)
orf19.1061	HHT21	740.692	1.12415	1.24061e-05	4.90637	Putative histone H3; amphotericin B repressed; regulated by Efg1p; farnesol regulated
orf19.1062	orf19.1062	54.454	2.73239	6.70225e-08	7.17378	Predicted ORF in Assemblies 19, 20 and 21
orf19.1063	orf19.1063	272.921	0.443109	0.164444	0.783982	Predicted ORF in Assemblies 19, 20 and 21
orf19.1064	ACS2	27343	0.427944	0.0525942	1.27906	Probable acetyl-CoA synthetase, similar to known fungal acetyl-CoA synthetases; antigenic during murine systemic infection; antigenic in human; upregulated by Efg1p; macrophage-induced protein; soluble protein in hyphae
orf19.1065	SSA2	4549.38	1.49683	0.00500784	2.30035	Cell-surface protein of the HSP70 family; antigenic; role in sensitivity to beta-defensin peptides; localizes to surface of hyphae, but not yeast-form cells; farnesol-downregulated in biofilm; caspofungin repressed
orf19.1066	orf19.1066	325.097	0.56586	0.0857303	1.06687	Predicted ORF in Assemblies 19, 20 and 21
orf19.1067	GPM2	3219.58	-0.52873	0.0133294	1.87519	Protein described as phosphoglycerate mutase; decreased expression in hyphae compared to yeast-form cells; macrophage/pseudohyphal-repressed; induced by high levels of peroxide stress
orf19.1069	RPN4	84979.8	0.572296	0.00581453	2.23549	DNA binding protein with Cys2-His2 zinc-finger; putative regulator of proteasome genes; DNA recognition sequence
orf19.107	orf19.107	3440.69	-1.2305	2.21757e-08	7.65412	Predicted ORF in Assemblies 19, 20 and 21
orf19.1070	orf19.1070	1395.9	-0.309987	0.173713	0.760168	Predicted ORF in Assemblies 19, 20 and 21
orf19.1075	orf19.1075	204.046	-0.20907	0.557676	0.253618	Predicted ORF in Assemblies 19, 20 and 21; possibly spurious ORF (Annotation Working Group prediction)
orf19.1077	ATM1	1251.56	-0.470362	0.0451261	1.34557	Member of MDR subfamily of ABC family; similar to S. cerevisiae ABC transporter, Atm1p; transcriptionally regulated by iron; expression greater in low iron; induced by nitric oxide in yhb1 mutant
orf19.1078	HBR2	1843.84	-0.687032	0.00269368	2.56965	Uncharacterized protein, regulated by Gcn4p and hemoglobin
orf19.1080	orf19.1080	163.772	-0.00607835	0.986308	0.00598757	Predicted ORF in Assemblies 19, 20 and 21; possibly spurious ORF (Annotation Working Group prediction)
orf19.1082	orf19.1082	312.954	-1.14628	0.000253359	3.59626	Predicted ORF in Assemblies 19, 20 and 21
orf19.1082.1	orf19.1082.1	3356.68	-0.57563	0.025162	1.59925	ORF Predicted by Annotation Working Group
orf19.1083	orf19.1083	779.596	-0.894429	0.00106637	2.97209	Predicted ORF in Assemblies 19, 20 and 21; macrophage-induced gene; possibly spurious ORF (Annotation Working Group prediction)
orf19.1084	CDC39	15520.2	-0.569338	0.00730296	2.1365	Protein similar to S. cerevisiae Cdc39p, which is part of the CCR4-NOT transcription regulatory complex; transposon mutation affects filamentous growth
orf19.1085	orf19.1085	5747.48	-0.100773	0.630006	0.200655	Predicted ORF in Assemblies 19, 20 and 21
orf19.1086	orf19.1086	5307.13	-0.148535	0.494176	0.306118	Predicted ORF in Assemblies 19, 20 and 21
orf19.1087	orf19.1087	2367.59	-0.636755	0.00374821	2.42618	Predicted ORF in Assemblies 19, 20 and 21
orf19.1089	orf19.1089	1688.45	-0.394043	0.0788861	1.103	Predicted ORF in Assemblies 19, 20 and 21
orf19.109	orf19.109	1801.84	-0.555015	0.0133942	1.87308	Predicted ORF in Assemblies 19, 20 and 21
orf19.1090	orf19.1090	91.3695	-1.20066	0.00357617	2.44658	Predicted ORF in Assemblies 19, 20 and 21; possibly spurious ORF (Annotation Working Group prediction)
orf19.1091	orf19.1091	2501.98	-1.2652	9.66142e-08	7.01496	Putative ortholog of S. cerevisiae Nop8p, which is a nucleolar protein required for 60S ribosomal subunit biogenesis
orf19.1092	orf19.1092	2237.38	-0.193883	0.378935	0.421435	Predicted ORF in Assemblies 19, 20 and 21
orf19.1093	FLO8	8320.07	-1.16988	1.52267e-08	7.81739	Transcription factor; required for wild-type hyphal formation; regulates hyphal gene expression; required for virulence in mouse systemic infection; binds Efg1p; has LUFS domain; functional homolog of S. cerevisiae Flo8p
orf19.1095	orf19.1095	2993.83	-0.848642	0.00045998	3.33726	Predicted ORF in Assemblies 19, 20 and 21
orf19.1096	orf19.1096	1259.58	-0.933915	5.17222e-05	4.28632	Predicted ORF in Assemblies 19, 20 and 21
orf19.1097	ALS2	6703.36	-2.7439	1.70948e-39	38.7671	ALS family protein; role in adhesion, biofilm formation, germ tube induction; expressed at infection of human buccal epithelial cells; putative GPI-anchor; induced by ketoconazole, low iron and at cell wall regeneration; regulated by Sfu1p
orf19.11	orf19.11	149.765	0.0623447	0.860665	0.0651659	Gene transcription regulated by Mig1p and Tup1p; possibly spurious ORF
orf19.1105	orf19.1105	72.0372	0.527543	0.227659	0.642715	Predicted ORF in Assemblies 19, 20 and 21; possibly spurious ORF (Annotation Working Group prediction)
orf19.1105.2	PGA56	129501	-0.606159	0.00346559	2.46022	Regulator of sorbose utilization; putative GPI-anchor; predicted helix-loop helix domain; hyphal induced; induced during cell wall regeneration; shows colony morphology-related gene regulation by Ssn6p; predicted nuclear localization
orf19.1105.3	orf19.1105.3	45.2983	0.764159	0.117721	0.929147	ORF Predicted by Annotation Working Group
orf19.1106	orf19.1106	514.644	0.182739	0.571001	0.243363	Predicted ORF in Assemblies 19, 20 and 21; fluconazole-induced
orf19.1107	orf19.1107	1653.94	0.223459	0.331387	0.479664	Predicted ORF in Assemblies 19, 20 and 21
orf19.1108	HAM1	1028.08	-0.501947	0.0347571	1.45896	Predicted ORF in Assemblies 19, 20 and 21; caspofungin repressed; regulated by Gcn2p and Gcn4p
orf19.1109	orf19.1109	611.123	-0.694139	0.00845033	2.07313	Predicted ORF in Assemblies 19, 20 and 21
orf19.111	CAN2	4859.99	-1.91794	1.69306e-19	18.7713	Putative amino acid permease; transcription is regulated by Nrg1p and Tup1p; caspofungin induced; flucytosine induced; shows colony morphology-related gene regulation by Ssn6p; ; fungal-specific
orf19.1110	orf19.1110	405.848	-0.607802	0.0325103	1.48798	Thiamine pyrophosphokinase, phosphorylates thiamine to produce the coenzyme thiamine pyrophosphate (thiamine diphosphate); active as a homodimer
orf19.1111	orf19.1111	1026.9	-0.363428	0.129551	0.887558	Predicted ORF in Assemblies 19, 20 and 21
orf19.1112	BUD7	3532.52	-0.0639399	0.765401	0.116111	Predicted ORF in Assemblies 19, 20 and 21; fungal-specific (no human or murine homolog)
orf19.1113	orf19.1113	380.178	-0.733007	0.00905136	2.04329	Predicted ORF in Assemblies 19, 20 and 21; possibly spurious ORF (Annotation Working Group prediction)
orf19.1114	orf19.1114	903.081	0.610046	0.0133803	1.87354	Predicted ORF in Assemblies 19, 20 and 21
orf19.1115	GUK1	542.822	-0.074996	0.778579	0.108697	Putative guanylate kinase; identified in extracts from biofilm and planktonic cells
orf19.1116	orf19.1116	872.343	0.0732977	0.760623	0.118831	Predicted ORF in Assemblies 19, 20 and 21; possibly spurious ORF (Annotation Working Group prediction)
orf19.1117	orf19.1117	92.6588	0.372976	0.360917	0.442593	Predicted ORF in Assemblies 19, 20 and 21
orf19.1119	MTR10	3580.63	-0.236145	0.273362	0.563262	Transcription is regulated by Mig1p
orf19.1120	FAV2	863.091	-1.46396	1.97125e-06	5.70526	Induced by mating factor in MTLa/MTLa opaque cells; greater mRNA abundance observed in a cyr1 homozygous null mutant than in wild type; filament induced; regulated by Nrg1p, Rfg1p, Tup1p; possibly spurious ORF (AWG prediction)
orf19.1121	orf19.1121	699.671	0.659301	0.00820916	2.0857	Predicted ORF in Assemblies 19, 20 and 21
orf19.1122	orf19.1122	45.0545	0.870471	0.0763201	1.11736	Predicted ORF in Assemblies 19, 20 and 21; transcription is induced in response to alpha pheromone in SpiderM medium
orf19.1123	orf19.1123	9.93986	0.247305	0.64364	0.191357	Predicted ORF in Assemblies 19, 20 and 21
orf19.1124	orf19.1124	251.712	-0.272908	0.37649	0.424246	Predicted ORF in Assemblies 19, 20 and 21
orf19.1124.2	orf19.1124.2	126.521	0.161826	0.66771	0.175412	Predicted ORF in Assemblies 19, 20 and 21
orf19.113	CIP1	1255.83	-0.483646	0.0775804	1.11025	Protein with slight similarity to plant isoflavone reductase; transcription induced by cadmium (specifically, not by other heavy metals or heat shock), yeast-hyphal switch, oxidative stress (via Cap1p), or macrophage interaction
orf19.1133	MSB1	2499.66	0.917012	3.40502e-05	4.46788	Predicted ORF in Assemblies 19, 20 and 21; expression in S. cerevisiae flo8 and flo11 mutants suggests a role in regulation of adhesion factors
orf19.1135	CAS1	1542.5	0.197315	0.387392	0.41185	Putative transcription factor with beta-barrel DNA-binding motif; mutation causes marginal increase in caspofungin sensitivity
orf19.1136	orf19.1136	505.806	-0.332052	0.208169	0.681585	Predicted ORF in Assemblies 19, 20 and 21
orf19.1137	orf19.1137	622.061	-0.508832	0.0477984	1.32059	Predicted ORF in Assemblies 19, 20 and 21
orf19.1139	orf19.1139	12285.8	-0.355668	0.083385	1.07891	Predicted ORF in Assemblies 19, 20 and 21
orf19.114	orf19.114	774.78	-1.01171	4.05735e-05	4.39176	Predicted ORF in Assemblies 19, 20 and 21
orf19.1140	orf19.1140	665.297	0.411272	0.133068	0.875928	Predicted ORF in Assemblies 19, 20 and 21; possibly spurious ORF (Annotation Working Group prediction)
orf19.1142	orf19.1142	1316.99	-0.141343	0.55236	0.257778	Predicted ORF in Assemblies 19, 20 and 21; transcription is induced in response to alpha pheromone in SpiderM medium
orf19.1143	orf19.1143	950.621	-0.138567	0.565654	0.247449	Predicted ORF in Assemblies 19, 20 and 21
orf19.1144	orf19.1144	25313.1	-0.190531	0.459795	0.337436	Predicted ORF in Assemblies 19, 20 and 21
orf19.1146	orf19.1146	1839.52	-0.324637	0.227489	0.643039	Predicted ORF in Assemblies 19, 20 and 21
orf19.1148	orf19.1148	30.5831	2.34776	8.89476e-06	5.05087	Predicted ORF in Assemblies 19, 20 and 21
orf19.1149	MRF1	10352.1	-0.096764	0.66048	0.18014	Protein similar to mitochondrial respiratory proteins; increased transcription is observed upon benomyl treatment; induced by nitric oxide; induced in core stress response; oxidative stress-induced via Cap1p
orf19.115	orf19.115	385.974	-0.772182	0.00610797	2.2141	Predicted ORF in Assemblies 19, 20 and 21; possibly spurious ORF (Annotation Working Group prediction)
orf19.1150	orf19.1150	1126.31	-0.261445	0.278141	0.555736	Predicted ORF in Assemblies 19, 20 and 21; regulated by Gcn2p and Gcn4p
orf19.1150.1	orf19.1150.1	248.866	0.134192	0.664402	0.177569	ORF Predicted by Annotation Working Group
orf19.1152	orf19.1152	5159.91	0.0243108	0.908372	0.0417363	Predicted ORF in Assemblies 19, 20 and 21; regulated by Gcn2p and Gcn4p; induced in core stress response
orf19.1153	GAD1	22876.5	-0.314626	0.163402	0.786744	Protein described as glutamate decarboxylase; macrophage-downregulated gene; alkaline downregulated; amphotericin B induced
orf19.1154	EGD1	4910.62	-0.381149	0.0695746	1.15755	Predicted ORF in Assemblies 19, 20 and 21; soluble protein in hyphae; macrophage/pseudohyphal-induced
orf19.1155	DPP2	516.444	0.0565861	0.832079	0.0798356	Predicted ORF in Assemblies 19, 20 and 21; similar to S. cerevisiae pyrophosphate phosphatase Lpp1p; possible role in farnesol biosynthesis
orf19.1156	FUS1	175.308	0.287013	0.401326	0.396502	Probable ortholog of S. cerevisiae Fus1p, which is a membrane protein required for mating; transcription is activated by Cph1p in mating type a cells, homozygous for the MTLa locus; alpha factor induced
orf19.1158	orf19.1158	216.356	0.341967	0.29606	0.52862	Predicted ORF in Assemblies 19, 20 and 21
orf19.1159	orf19.1159	866.616	-0.398728	0.100593	0.997433	Predicted ORF in Assemblies 19, 20 and 21; similar to A. nidulans CYSA serine O-trans-acetylase, suggesting that C. albicans uses an O-acetyl-serine (OAS) pathway of sulfur assimilation; induced upon biofilm formation
orf19.1160	orf19.1160	904.264	0.414699	0.0837961	1.07678	Predicted ORF in Assemblies 19, 20 and 21
orf19.1161	PLD1	13155.9	0.624865	0.00247344	2.6067	Phospholipase D1; required for phosphatidic acid and for most diacylglycerol production; required for wild-type mouse virulence, but not rat oral virulence; mutant defect in hyphal growth on solid substrates; similar to S. cerevisiae Spo14p
orf19.1162	orf19.1162	1858.94	0.133026	0.586932	0.231412	Predicted ORF in Assemblies 19, 20 and 21; increased transcription is observed upon benomyl treatment
orf19.1162.1	orf19.1162.1	364.016	-0.162956	0.563969	0.248745	ORF Predicted by Annotation Working Group
orf19.1163	orf19.1163	871.74	-0.346165	0.168836	0.772535	Predicted ORF in Assemblies 19, 20 and 21
orf19.1164	GAR1	2963.83	-0.564603	0.0190667	1.71973	Predicted ORF in Assemblies 19, 20 and 21; macrophage/pseudohyphal-induced
orf19.1166	CTA3	9844.55	0.581672	0.00473798	2.32441	Protein similar to S. cerevisiae Ede1p, which is involved in endocytosis; activates transcription in 1-hybrid assay in S. cerevisiae
orf19.1167	orf19.1167	313.012	-0.0821467	0.784285	0.105526	Predicted ORF in Assemblies 19, 20 and 21
orf19.1168	orf19.1168	3294.83	-0.41624	0.0581298	1.2356	Predicted zinc-finger protein of unknown function
orf19.1169	orf19.1169	1386.65	0.496622	0.029182	1.53489	Predicted ORF in Assemblies 19, 20 and 21
orf19.117	orf19.117	8216.98	-0.740338	0.000961752	3.01694	Predicted ORF in Assemblies 19, 20 and 21
orf19.1170	ARO7	809.881	-0.194259	0.424359	0.372267	Putative chorismate mutase; fungal-specific
orf19.1171	orf19.1171	33.5956	0.859737	0.0956663	1.01924	Predicted ORF in Assemblies 19, 20 and 21
orf19.1177	orf19.1177	2409.2	-0.309557	0.189713	0.721902	Predicted ORF in Assemblies 19, 20 and 21
orf19.1178	orf19.1178	147.186	-0.319733	0.372387	0.429005	Putative transcription factor with bZIP DNA-binding motif
orf19.1179	orf19.1179	3345.5	-0.562742	0.0154259	1.81175	Transcriptionally regulated by iron; expression greater in high iron; possibly subject to Kex2p processing
orf19.118	FAD2	17076.4	-0.518659	0.0231607	1.63525	Delta-12 fatty acid desaturase, involved in production of linoleic acid, which is a major component of membranes
orf19.1180	orf19.1180	2490.84	-0.300039	0.168822	0.772571	Predicted ORF in Assemblies 19, 20 and 21
orf19.1181	orf19.1181	460.523	-0.559726	0.0400936	1.39692	Predicted ORF in Assemblies 19, 20 and 21
orf19.1182	orf19.1182	759.187	-0.437615	0.0946367	1.02394	Predicted ORF in Assemblies 19, 20 and 21
orf19.1183	orf19.1183	2732.67	-1.11571	4.98795e-07	6.30208	Predicted ORF in Assemblies 19, 20 and 21
orf19.1185	orf19.1185	6380.04	-0.651147	0.00183096	2.73732	Predicted ORF in Assemblies 19, 20 and 21
orf19.1186	orf19.1186	2911.05	-0.0412239	0.848734	0.0712283	Predicted ORF in Assemblies 19, 20 and 21; possibly spurious ORF (Annotation Working Group prediction)
orf19.1187	CPH2	7537.87	-9.76383	5.43965e-192	191.264	Transcriptional activator of hyphal growth; Myc bHLH family: directly regulates Tec1p, which regulates hypha-specific genes; probably homodimeric, phosphorylated; enhances S. cerevisiae nitrogen starvation-induced pseudohyphal growth
orf19.1189	orf19.1189	12859	-2.24539	1.97257e-24	23.705	Predicted ORF in Assemblies 19, 20 and 21; transcription regulated upon yeast-hyphal switch
orf19.119	orf19.119	210.785	-0.868591	0.0074724	2.12654	Predicted ORF in Assemblies 19, 20 and 21
orf19.1190	orf19.1190	7535.32	-0.196475	0.343329	0.46429	Predicted ORF in Assemblies 19, 20 and 21
orf19.1191	orf19.1191	7090.75	-0.230075	0.279173	0.554127	Predicted ORF in Assemblies 19, 20 and 21
orf19.1192	DNA2	1623.71	-0.0883301	0.712017	0.14751	Protein similar to S. cerevisiae Dna2p, which is a DNA replication factor involved in DNA repair; induced under hydroxyurea treatment
orf19.1193	GNP1	58892.8	-1.52226	1.01491e-09	8.99357	Protein described as similar to asparagine and glutamine permease; fluconazole or caspofungin induced; transcription is regulated by Nrg1p, Mig1p, Tup1p, Gcn2p, Gcn4p, and alkaline regulated by Rim101p; fungal-specific
orf19.1195	orf19.1195	5220.66	-0.682864	0.00114524	2.9411	Predicted ORF in Assemblies 19, 20 and 21
orf19.1196	orf19.1196	2891.12	-0.438122	0.0504141	1.29745	Predicted ORF in Assemblies 19, 20 and 21
orf19.1198	orf19.1198	973.573	-0.582394	0.0142767	1.84537	Predicted ORF in Assemblies 19, 20 and 21
orf19.1199	NOP5	8404.1	-1.35442	1.05405e-09	8.97714	Protein similar to S. cerevisiae Nop5p protein of small nucleolar ribonucleoprotein complex; transposon mutation affects filamentous growth; macrophage/pseudohyphal-induced
orf19.120	orf19.120	115.842	-0.508225	0.19113	0.718672	Predicted protein C-terminal S-isoprenylcysteine carboxyl O-methyltransferase activity
orf19.1200	orf19.1200	2064.18	-1.17515	9.51852e-08	7.02143	Predicted ORF in Assemblies 19, 20 and 21; possibly spurious ORF (Annotation Working Group prediction)
orf19.1201	orf19.1201	3135.27	-1.03035	2.0016e-06	5.69862	Predicted ORF in Assemblies 19, 20 and 21
orf19.1202	orf19.1202	1176.04	-0.486451	0.0409551	1.38769	Predicted ORF in Assemblies 19, 20 and 21
orf19.1203	SRO77	4853.09	-0.694972	0.000930733	3.03117	Predicted ORF in Assemblies 19, 20 and 21; filament induced; fungal-specific (no human or murine homolog)
orf19.1203.1	orf19.1203.1	5114.63	-0.102737	0.625173	0.204	ORF Predicted by Annotation Working Group
orf19.1204	orf19.1204	1254.36	-0.652919	0.00455175	2.34182	Predicted ORF in Assemblies 19, 20 and 21
orf19.1207	orf19.1207	557.466	0.432894	0.11981	0.921507	Predicted ORF in Assemblies 19, 20 and 21
orf19.1208	orf19.1208	380.585	0.552303	0.077269	1.11199	Predicted ORF in Assemblies 19, 20 and 21
orf19.121	orf19.121	777.368	-0.474984	0.0528622	1.27685	Predicted ORF in Assemblies 19, 20 and 21
orf19.1210	orf19.1210	2592.26	-0.476311	0.0379291	1.42103	Predicted ORF in Assemblies 19, 20 and 21
orf19.1212	orf19.1212	9943.09	-0.516425	0.0160361	1.7949	Predicted ORF in Assemblies 19, 20 and 21
orf19.1214	orf19.1214	11792	-0.331019	0.122758	0.910952	Predicted ORF in Assemblies 19, 20 and 21
orf19.1215	orf19.1215	137.374	-1.10074	0.00328013	2.48411	Predicted ORF in Assemblies 19, 20 and 21
orf19.1217	orf19.1217	2841	-0.685604	0.00146895	2.83299	Predicted ORF in Assemblies 19, 20 and 21
orf19.1219	orf19.1219	854.596	-0.617631	0.0106317	1.9734	Predicted ORF in Assemblies 19, 20 and 21
orf19.122	CDC20	1623.73	-0.599982	0.00971936	2.01236	Protein similar to S. cerevisiae Cdc20p, which is a cell-cycle regulated activator of the anaphase promoting complex; induced under Cdc5p depletion
orf19.1220	RVS167	10727.3	-0.482739	0.0235813	1.62743	Predicted ORF in Assemblies 19, 20 and 21; cosediments with phosphorylated Myo5p
orf19.1221	ALG2	1898.89	-0.471162	0.0460784	1.3365	Putative mannosyltransferase involved in cell wall mannan biosynthesis; transcription is elevated in chk1, nik1, and sln1 homozygous null mutants
orf19.1223	DBF2	996.56	0.479538	0.0581437	1.2355	Predicted ORF in Assemblies 19, 20 and 21
orf19.1224	FRP3	833.848	0.24101	0.331427	0.479612	Upregulated in the presence of human neutrophils; fluconazole-downregulated; repressed by nitric oxide
orf19.1225	orf19.1225	1608.78	-0.707649	0.00195029	2.7099	Predicted ORF in Assemblies 19, 20 and 21; possibly spurious ORF (Annotation Working Group prediction)
orf19.1227	orf19.1227	240.7	0.353981	0.272565	0.564529	Putative transcription factor with zinc cluster DNA-binding motif; possibly spurious ORF
orf19.1228	orf19.1228	1383.89	0.248121	0.276322	0.558584	Predicted ORF in Assemblies 19, 20 and 21
orf19.1229	orf19.1229	4153.22	-0.63552	0.00504028	2.29755	Predicted ORF in Assemblies 19, 20 and 21
orf19.123	orf19.123	298.146	-0.513383	0.0850063	1.07055	Predicted ORF in Assemblies 19, 20 and 21; possibly spurious ORF (Annotation Working Group prediction)
orf19.1232	VRG4	5816.01	-1.03044	8.14222e-07	6.08926	GDP-mannose transporter; essential; required for glycosylation, hyphal growth; functional homolog of S. cerevisiae Vrg4p, which imports GDP-mannose from cytoplasm to Golgi for protein and lipid mannosylation; no mammalian homolog
orf19.1233	ADE4	5797.4	-0.224975	0.28064	0.551851	Predicted ORF in Assemblies 19, 20 and 21; flucytosine induced
orf19.1234	FGR6-10	701.949	-0.0480889	0.850894	0.0701245	Protein lacking an ortholog in S. cerevisiae; member of a family of related proteins; transposon mutation affects filamentous growth
orf19.1235	HOM3	4630.19	-1.18531	2.4059e-08	7.61872	Putative L-aspartate 4-P-transferase; fungal-specific
orf19.1236	orf19.1236	5072.79	0.167406	0.424369	0.372256	Predicted ORF in Assemblies 19, 20 and 21
orf19.1237	ARO9	8239.09	1.21773	9.79936e-09	8.0088	Predicted ORF in Assemblies 19, 20 and 21
orf19.1238	TUB4	699.81	0.494981	0.0467437	1.33028	Putative gamma-tubulin; induced upon adherence to polystyrene; transcription is regulated by Nrg1p and Mig1p
orf19.1239	orf19.1239	5.06588	0.527947	0.267102	0.573324	Predicted ORF in Assemblies 19, 20 and 21; fluconazole-downregulated; possibly spurious ORF (Annotation Working Group prediction)
orf19.124	orf19.124	2234.07	-1.5381	4.51945e-10	9.34491	Predicted ORF in Assemblies 19, 20 and 21
orf19.1240	orf19.1240	5961.62	-0.307202	0.156687	0.804967	Predicted ORF in Assemblies 19, 20 and 21; fungal-specific (no human or murine homolog)
orf19.1244	GYP2	2130.23	0.129128	0.564473	0.248357	Predicted ORF in Assemblies 19, 20 and 21
orf19.1246	orf19.1246	5774.72	-0.048959	0.815108	0.088785	Predicted ORF in Assemblies 19, 20 and 21; greater mRNA abundance observed in a cyr1 homozygous null mutant than in wild type
orf19.1247	orf19.1247	700.451	0.203248	0.421145	0.375569	Predicted ORF in Assemblies 19, 20 and 21
orf19.1248	orf19.1248	5387.48	0.460156	0.0319671	1.4953	Predicted ORF in Assemblies 19, 20 and 21
orf19.1249	orf19.1249	881.528	0.264925	0.282607	0.548817	Predicted ORF in Assemblies 19, 20 and 21
orf19.125	EBP1	1835.27	0.22846	0.373744	0.427426	NADPH oxidoreductase; interacts with phenolic substrates, such as 17beta-estradiol; possible role in response to estrogen; induced by oxidative stress (via Cap1p), nitric oxide, benomyl; no human or murine homolog
orf19.1250	orf19.1250	2126.06	-0.304686	0.20976	0.678278	Predicted ORF in Assemblies 19, 20 and 21
orf19.1251	orf19.1251	1951.44	0.280308	0.214287	0.669004	Predicted ORF in Assemblies 19, 20 and 21
orf19.1252	YME1	22366	0.464378	0.0228066	1.64194	Protein not essential for viability; similar to S. cerevisiae Yme1p, which is a mitochondrial inner membrane protease of the AAA family
orf19.1253	orf19.1253	902.769	-0.0621725	0.801168	0.0962765	Predicted ORF in Assemblies 19, 20 and 21
orf19.1254	SEC23	16048.9	0.468213	0.0223606	1.65052	Transcription is regulated upon yeast-hyphal switch
orf19.1255	orf19.1255	359.976	-0.276194	0.330014	0.481467	Putative transcription factor with zinc cluster DNA-binding motif; shows colony morphology-related gene regulation by Ssn6p
orf19.1257	orf19.1257	30.9389	0.595276	0.253416	0.596167	Predicted ORF in Assemblies 19, 20 and 21
orf19.1258	orf19.1258	137.952	2.29284	1.09194e-08	7.9618	Predicted ORF in Assemblies 19, 20 and 21; regulated by Tsa1p, Tsa1Bp in minimal media at 37 deg; transcription is induced in response to alpha pheromone in SpiderM medium
orf19.1259	orf19.1259	5354.12	-0.143494	0.492459	0.30763	Predicted ORF in Assemblies 19, 20 and 21
orf19.1260	LEA1	1218.68	-0.38564	0.0950273	1.02215	Protein similar to S. cerevisiae Lea1p; transcription is induced in response to alpha pheromone in SpiderM medium
orf19.1261	CGT1	1613.07	-0.218863	0.328702	0.483198	mRNA 5' guanylyltransferase; small subunit of mRNA capping enzyme; binds an RNA Pol II C-terminal domain peptide; Cet1p and Cgt1p form a 2:1 complex; functional homolog of S. cerevisiae Ceg1p
orf19.1263	CFL1	1047.44	0.394755	0.100529	0.997709	Protein similar to ferric reductase Fre10p; possible functional homolog of S. cerevisiae Fre1p (reports differ); transcription is negatively regulated by Sfu1p, copper, amphotericin B, caspofungin; induced by ciclopirox olamine
orf19.1264	CFL2	444.575	2.62911	2.36817e-13	12.6256	Iron utilization protein; similar to an S. cerevisiae oxidoreductase, Ynr060Wp; regulated by Sfu1p, Nrg1p, Tup1p; alkaline (via Rim101p, low iron, fluphenazine, ciclopirox olamine, flucytosine, induced; caspofungin, amphotericin B repressed
orf19.1265	orf19.1265	1792.11	0.858923	0.000124587	3.90453	Predicted ORF in Assemblies 19, 20 and 21
orf19.1266	orf19.1266	1732.25	0.266395	0.231528	0.635397	Predicted ORF in Assemblies 19, 20 and 21
orf19.1267	orf19.1267	8119.43	-0.0503526	0.807703	0.0927484	Predicted ORF in Assemblies 19, 20 and 21
orf19.1267.1	orf19.1267.1	909.741	0.359506	0.143191	0.844084	ORF Predicted by Annotation Working Group
orf19.1268	orf19.1268	29.0622	0.289098	0.578543	0.237665	Predicted ORF in Assemblies 19, 20 and 21
orf19.1270	orf19.1270	383.045	-0.218865	0.441436	0.355132	Predicted ORF in Assemblies 19, 20 and 21; similar to ferric reductase Fre10p
orf19.1272	orf19.1272	1167.47	0.0278326	0.904367	0.0436551	Predicted ORF in Assemblies 19, 20 and 21
orf19.1273	orf19.1273	2029.68	0.32176	0.147922	0.829968	Predicted ORF in Assemblies 19, 20 and 21
orf19.1274	orf19.1274	32.8777	0.252215	0.62269	0.205728	Predicted ORF in Assemblies 19, 20 and 21
orf19.1275	GAT1	1122.54	-0.122596	0.621951	0.206244	Zinc finger transcriptional regulator of nitrogen utilization; required for nitrogen catabolite repression and utilization of isoleucine, tyrosine and tryptophan N sources; required for virulence in a mouse systemic infection model
orf19.1276	orf19.1276	431.629	0.418004	0.140619	0.851957	Predicted ORF in Assemblies 19, 20 and 21; not essential for viability; similar to S. cerevisiae Vhs3p, which is a putative phosphopantothenoylcysteine decarboxylase
orf19.1277	orf19.1277	6530.01	-0.217084	0.335652	0.47411	Predicted ORF in Assemblies 19, 20 and 21; repressed by Rgt1p
orf19.1279	CDS1	8789.51	-0.474566	0.0220726	1.65615	Protein similar to S. cerevisiae Cds1p; transposon mutation affects filamentous growth
orf19.1280	SUI1	11413.6	0.219724	0.401531	0.396281	Putative translation initiation factor; flucytosine induced; genes encoding ribosomal subunits, translation factors, and tRNA synthetases are downregulated upon phagocytosis by murine macrophage
orf19.1281	orf19.1281	2225.92	0.215802	0.356129	0.448393	Predicted ORF in Assemblies 19, 20 and 21
orf19.1282	orf19.1282	741.482	-0.637154	0.0104201	1.98213	Predicted ORF in Assemblies 19, 20 and 21
orf19.1283	MEC1	2895.1	-0.499591	0.0203142	1.6922	Protein described as cell cycle checkpoint protein; RNA abundance regulated by tyrosol and cell density
orf19.1285	orf19.1285	3341.25	0.179877	0.422694	0.373974	Predicted ORF in Assemblies 19, 20 and 21
orf19.1286	orf19.1286	97.2774	0.0708468	0.870672	0.0601456	Predicted ORF in Assemblies 19, 20 and 21
orf19.1287	orf19.1287	1092.88	-0.540813	0.0281574	1.55041	Predicted ORF in Assemblies 19, 20 and 21; possibly spurious ORF (Annotation Working Group prediction)
orf19.1288	FOX2	1965.59	0.0601802	0.791978	0.101287	Predicted 3-hydroxyacyl-CoA epimerase, required for fatty acid beta-oxidation; upregulated upon phagocytosis; transcription is regulated by Mig1p; expression is regulated upon white-opaque switching
orf19.1289	SCT1	2061.63	-0.065539	0.765429	0.116095	Putative glycerol-3-phosphate O-acyltransferase; fungal-specific
orf19.1290	orf19.1290	1083.49	0.165608	0.484106	0.315059	Predicted ORF in Assemblies 19, 20 and 21
orf19.1291	ABZ1	2288.7	-0.146047	0.529167	0.276407	Protein not essential for viability; similar to S. cerevisiae Abz1p, which is para-aminobenzoate (PABA) synthase; reports differ on whether a murine homolog exists
orf19.1295	VAS1	7028.07	-0.239299	0.249857	0.602308	Putative tRNA-Val synthetase; genes encoding ribosomal subunits, translation factors, and tRNA synthetases are downregulated upon phagocytosis by murine macrophage
orf19.1296	orf19.1296	822.261	-0.289996	0.233923	0.630927	Predicted ORF in Assemblies 19, 20 and 21
orf19.1297	orf19.1297	1704.41	0.351641	0.125367	0.901815	Predicted ORF in Assemblies 19, 20 and 21
orf19.1298	orf19.1298	2541.26	-0.0327504	0.879954	0.0555402	Predicted ORF in Assemblies 19, 20 and 21
orf19.1299	RPN6	5097.52	0.57753	0.0120683	1.91835	Predicted ORF in Assemblies 19, 20 and 21; regulated by Gcn2p and Gcn4p
orf19.130	orf19.130	3207.81	-0.796896	0.000484966	3.31429	Predicted ORF in Assemblies 19, 20 and 21
orf19.1300	orf19.1300	1856.18	0.133878	0.545535	0.263177	Predicted ORF in Assemblies 19, 20 and 21
orf19.1301	orf19.1301	1484.17	0.646935	0.00461503	2.33583	Predicted ORF in Assemblies 19, 20 and 21
orf19.1302	orf19.1302	27.6846	1.93261	0.000300069	3.52278	Predicted ORF in Assemblies 19, 20 and 21
orf19.1303	orf19.1303	849.638	-0.0971674	0.687365	0.162813	Predicted ORF in Assemblies 19, 20 and 21
orf19.1304	orf19.1304	1161.39	-0.246086	0.311459	0.5066	Predicted ORF in Assemblies 19, 20 and 21
orf19.1305	orf19.1305	1523.16	0.518383	0.0243613	1.6133	Predicted ORF in Assemblies 19, 20 and 21
orf19.1306	orf19.1306	1215.9	-0.0194909	0.935374	0.0290148	Predicted ORF in Assemblies 19, 20 and 21
orf19.1307	orf19.1307	685.335	0.74245	0.00296441	2.52806	Predicted ORF in Assemblies 19, 20 and 21
orf19.1308	orf19.1308	721.032	0.0158406	0.948995	0.0227362	Predicted ORF in Assemblies 19, 20 and 21
orf19.1309	orf19.1309	288.671	1.40696	2.95046e-06	5.53011	Predicted ORF in Assemblies 19, 20 and 21; possibly spurious ORF (Annotation Working Group prediction)
orf19.131	orf19.131	246.705	-1.1141	0.00041509	3.38186	Predicted ORF in Assemblies 19, 20 and 21
orf19.131.2	orf19.131.2	1619.87	-1.2921	5.75536e-08	7.23993	ORF Predicted by Annotation Working Group
orf19.1310	orf19.1310	1326.06	-0.0595812	0.794948	0.0996613	Predicted ORF in Assemblies 19, 20 and 21
orf19.1311	SPO75	2570.36	0.000538954	0.998033	0.000855224	Similar to S. cerevisiae sporulation protein; fungal-specific
orf19.1313	CDR3	842.057	0.0950028	0.708376	0.149736	Transporter of the Pdrp/Cdrp family of the ATP-binding cassette
orf19.1314	orf19.1314	2504.67	-0.389866	0.0754704	1.12222	Predicted ORF in Assemblies 19, 20 and 21
orf19.1317	OSH3	3566.65	-0.276411	0.194692	0.710652	Protein required for wild-type filamentation; has oxysterol binding protein domain and pleckstrin homology motif; overproducton suppresses cph1 homozygous null filamnetation defect; similar to S. cerevisiae Osh3p
orf19.1318	orf19.1318	200.478	0.310554	0.349233	0.456885	Predicted ORF in Assemblies 19, 20 and 21
orf19.132	orf19.132	2538.62	-0.412403	0.0571367	1.24308	Predicted ORF in Assemblies 19, 20 and 21
orf19.1321	HWP1	31932.9	-0.217694	0.29154	0.535302	Hyphal cell wall protein; covalently crosslinked to epithelial cells by host transglutaminase; opaque- and a-specific, alpha-factor induced; at MTLa side of conjugation tube; assessment of virulence role complicated by URA3 effects
orf19.1323	orf19.1323	2396.77	-0.204049	0.347533	0.459004	Predicted ORF in Assemblies 19, 20 and 21
orf19.1324	RAD2	2511.29	0.255465	0.261531	0.582476	Protein described as nucleotide excision repair nuclease; macrophage-induced gene
orf19.1325	ECM38	987.935	0.0761146	0.752724	0.123364	Alkaline upregulated
orf19.1326	orf19.1326	554.51	-0.659223	0.0179054	1.74702	Predicted ORF in Assemblies 19, 20 and 21
orf19.1327	RBT1	201.23	0.00313124	0.992663	0.00319811	Putative cell wall protein with similarity to Hwp1p, required for virulence; predicted to be cell-wall attached and glycosylated; Tup1p repressed; serum, hyphal and alkaline induced; farnesol, alpha factor induced; Rfg1p-, Rim101p-regulated
orf19.133	orf19.133	817.371	0.673709	0.0055752	2.25374	Predicted ORF in Assemblies 19, 20 and 21; induced by nitric oxide in yhb1 mutant
orf19.1330	orf19.1330	132.27	0.362333	0.331849	0.47906	Predicted ORF in Assemblies 19, 20 and 21
orf19.1331	HSM3	3433.07	0.316551	0.186306	0.729773	Protein not essential for viability; similar to S. cerevisiae Hsm3p, which may be involved in DNA mismatch repair
orf19.1332	orf19.1332	696.822	-0.426408	0.115172	0.938653	Predicted ORF in Assemblies 19, 20 and 21
orf19.1333	SNG3	881.596	-1.09738	9.19931e-05	4.03624	Predicted ORF in Assemblies 19, 20 and 21; shows colony morphology-related gene regulation by Ssn6p
orf19.1334	orf19.1334	37.0783	-0.398623	0.429589	0.366947	Predicted ORF in Assemblies 19, 20 and 21; possibly spurious ORF (Annotation Working Group prediction); transcription is repressed in response to alpha pheromone in SpiderM medium
orf19.1335	orf19.1335	3855.94	-0.752054	0.000383268	3.4165	Predicted ORF in Assemblies 19, 20 and 21
orf19.1336	PUP3	5487.58	0.830937	0.000210009	3.67776	Predicted ORF in Assemblies 19, 20 and 21; macrophage/pseudohyphal-repressed
orf19.1336.2	orf19.1336.2	805.837	0.407733	0.100596	0.997419	ORF Predicted by Annotation Working Group
orf19.1338	orf19.1338	2521.28	-0.190852	0.378164	0.422319	Predicted ORF in Assemblies 19, 20 and 21
orf19.1339	CPY1	14030.1	0.0605988	0.780221	0.107782	Carboxypeptidase Y; transcriptionally regulated at yeast-hyphal transition or macrophage response; upregulated in the presence of human neutrophils; regulated by Gcn2p and Gcn4p; putative N-glycosylation
orf19.134	orf19.134	1284.63	0.857603	0.000202805	3.69292	Predicted ORF in Assemblies 19, 20 and 21; ciclopirox olamine induced
orf19.1340	orf19.1340	244.208	1.03057	0.00108522	2.96448	Predicted ORF in Assemblies 19, 20 and 21
orf19.1341	orf19.1341	147.505	0.297173	0.413258	0.383779	Predicted ORF in Assemblies 19, 20 and 21
orf19.1342	SHM1	5227.19	0.0540842	0.798907	0.0975037	Mitochondrial serine hydroxymethyltransferase; complements the glycine auxotrophy of an S. cerevisiae shm1 null shm2 null gly1-1 triple mutant
orf19.1343	orf19.1343	3198.51	0.0661116	0.759593	0.119419	Predicted ORF in Assemblies 19, 20 and 21; induced by nitric oxide
orf19.1344	orf19.1344	3326.22	0.126532	0.559457	0.252233	Predicted ORF in Assemblies 19, 20 and 21; fluconazole-induced; possibly spurious ORF (Annotation Working Group prediction)
orf19.1345	LIP8	3888.49	0.0449954	0.832	0.0798765	Secreted lipase, member of a differentially expressed lipase gene family with possible roles in nutrition and/or in creating an acidic microenvironment; LIP5 and LIP8 are expressed at all stages of both mucosal and systemic infection
orf19.1348	orf19.1348	20.0283	0.74176	0.171178	0.766551	Predicted ORF in Assemblies 19, 20 and 21
orf19.1349	orf19.1349	62.1988	0.113862	0.808115	0.0925268	Predicted ORF in Assemblies 19, 20 and 21; possibly spurious ORF (Annotation Working Group prediction)
orf19.135	orf19.135	6004.33	-0.132765	0.526713	0.278426	Predicted ORF in Assemblies 19, 20 and 21
orf19.1350	orf19.1350	3562.46	-0.459443	0.0306043	1.51422	Predicted ORF in Assemblies 19, 20 and 21
orf19.1351	orf19.1351	105.754	0.577411	0.140865	0.851198	Predicted ORF in Assemblies 19, 20 and 21
orf19.1352	orf19.1352	731.417	-0.190392	0.442443	0.354143	Predicted ORF in Assemblies 19, 20 and 21
orf19.1353	orf19.1353	5236.53	-1.05998	7.43904e-07	6.12848	Predicted ORF in Assemblies 19, 20 and 21; transcription downregulated upon yeast-hyphal switch; Ras1p-regulated
orf19.1354	UCF1	47201.9	-1.09877	4.0555e-07	6.39196	Transcriptionally regulated by iron or by yeast-hyphal switch; expression greater in high iron, decreased upon yeast-hyphal switch; downregulation correlates with clinical development of fluconazole resistance; Ras1p-regulated
orf19.1355	orf19.1355	4061.17	-0.178573	0.405114	0.392423	Predicted ORF in Assemblies 19, 20 and 21
orf19.1356	orf19.1356	323.561	-0.368274	0.206302	0.685497	Predicted ORF in Assemblies 19, 20 and 21
orf19.1357	FCY21	13010.7	-1.52677	2.89472e-10	9.53839	High affinity, high capacity, hypoxanthine-adenine-guanine-cytosine/ H+ symporter; purine-cytosine permease of pyrimidine salvage; similar to S. cerevisiae Fcy2p
orf19.1358	GCN4	35919.5	-0.433646	0.0353026	1.45219	Transcriptional activator of general amino acid control response; required for Efg1p-dependent pseudohyphal filament induction by amino acid starvation but not by serum; upregulated in the presence of human whole blood or PMN cells
orf19.1359	orf19.1359	3851.34	0.389767	0.0921589	1.03546	Predicted ORF in Assemblies 19, 20 and 21
orf19.136	orf19.136	1664.28	-0.323949	0.180659	0.74314	Predicted ORF in Assemblies 19, 20 and 21
orf19.1360	orf19.1360	239.744	-0.494865	0.115392	0.937824	Predicted ORF in Assemblies 19, 20 and 21
orf19.1360.1	orf19.1360.1	396.64	-0.197577	0.483476	0.315625	ORF Predicted by Annotation Working Group
orf19.1361	orf19.1361	1712.16	-0.490947	0.0316657	1.49941	Predicted ORF in Assemblies 19, 20 and 21
orf19.1362	SMM1	1836.55	-1.03547	4.84396e-06	5.3148	Predicted ORF in Assemblies 19, 20 and 21
orf19.1363	orf19.1363	15327.8	-0.977278	1.92752e-06	5.715	Predicted ORF in Assemblies 19, 20 and 21; Plc1p-regulated
orf19.1364	orf19.1364	1108.75	-0.229694	0.324457	0.488843	Predicted ORF in Assemblies 19, 20 and 21; constitutive expression independent of MTL or white-opaque status
orf19.1365	orf19.1365	1044.74	-0.76078	0.00122926	2.91035	Predicted ORF in Assemblies 19, 20 and 21; constitutive expression independent of MTL or white-opaque status
orf19.1366	orf19.1366	75.8244	-0.25495	0.550716	0.259073	Predicted ORF in Assemblies 19, 20 and 21
orf19.1367	orf19.1367	536.915	-0.167478	0.523152	0.281372	Predicted ORF in Assemblies 19, 20 and 21
orf19.1367.1	orf19.1367.1	506.467	-0.0374252	0.901934	0.0448252	ORF, Uncharacterized
orf19.1368	orf19.1368	8140.37	-1.85484	1.65564e-17	16.781	Predicted ORF in Assemblies 19, 20 and 21
orf19.1369	orf19.1369	6507.52	0.826455	8.23109e-05	4.08454	Predicted ORF in Assemblies 19, 20 and 21
orf19.137	orf19.137	2943.51	-0.0806377	0.723087	0.140809	Predicted ORF in Assemblies 19, 20 and 21; transcription is induced in response to alpha pheromone in SpiderM medium
orf19.1370	orf19.1370	6.24539	0.865676	0.0810505	1.09124	Predicted ORF in Assemblies 19, 20 and 21; expression is regulated upon white-opaque switching; transcription is repressed in response to alpha pheromone in SpiderM medium
orf19.1371	orf19.1371	1075.83	0.39863	0.0954828	1.02007	Predicted ORF in Assemblies 19, 20 and 21
orf19.1372	orf19.1372	1835.5	0.23789	0.302892	0.518712	Gene transcription regulated by Mig1p and Tup1p
orf19.1373	orf19.1373	2176.2	0.351457	0.111737	0.951802	Predicted ORF in Assemblies 19, 20 and 21
orf19.1374	orf19.1374	1375.82	0.712682	0.00223147	2.65141	Predicted ORF in Assemblies 19, 20 and 21; possibly spurious ORF (Annotation Working Group prediction)
orf19.1375	LEU42	3706.77	-0.274732	0.204848	0.688569	Putative alpha-isopropylmalate synthase; fungal-specific
orf19.1376	orf19.1376	6250.83	-0.0858919	0.679849	0.167587	Predicted ORF in Assemblies 19, 20 and 21
orf19.1377	IPK2	3577.21	0.597031	0.00686435	2.1634	Predicted ORF in Assemblies 19, 20 and 21; moderately induced at 42 deg
orf19.1378	SUP35	7408.98	0.0676154	0.750942	0.124394	Translation factor eRF3; shows prion-like aggregation in some, not all, studies; partially complements S. cerevisiae sup35 mutant translation defect; species barrier with S. cerevisiae Sup35p prion; gene not regulated by yeast-hyphal switch
orf19.138	FIG1	148.922	-0.0947465	0.790129	0.102302	Probable ortholog of S. cerevisiae Fig1p, which is an integral membrane protein required for mating; transcription is opaque-specific, a-specific, and activated by Cph1p or alpha pheromone
orf19.1381	orf19.1381	993.192	0.230046	0.330666	0.480611	Predicted ORF in Assemblies 19, 20 and 21
orf19.1382	YEA4	1070.94	0.288557	0.251502	0.599458	Protein similar to S. cerevisiae Yea4p; transcription is induced in response to alpha pheromone in SpiderM medium
orf19.1383	orf19.1383	1741.93	-0.0145787	0.948071	0.023159	Predicted ORF in Assemblies 19, 20 and 21; transcription is induced in response to alpha pheromone in SpiderM medium
orf19.1386	orf19.1386	1687.58	-0.405717	0.0702321	1.15346	Predicted ORF in Assemblies 19, 20 and 21
orf19.1387	orf19.1387	2512.46	0.196898	0.363788	0.439151	Predicted ORF in Assemblies 19, 20 and 21
orf19.1388	orf19.1388	3074.69	-0.805796	0.000640831	3.19326	Predicted ORF in Assemblies 19, 20 and 21; induced upon biofilm formation
orf19.1389	orf19.1389	15312.5	0.531716	0.0107594	1.96821	Predicted ORF in Assemblies 19, 20 and 21
orf19.139	TRA1	12215.8	-0.600765	0.00831011	2.08039	Predicted ORF in Assemblies 19, 20 and 21
orf19.1390	PMI1	4636.43	-0.0201235	0.923713	0.0344631	Phosphomannose isomerase; cell wall biosynthesis enzyme; drug target; functional homolog of S. cerevisiae and E. coli phosphomannose isomerase; Gcn4p-regulated; repressed by 3-AT; induced on adherence to polystyrene, phagocytosis
orf19.1391	orf19.1391	589.136	1.19228	6.10094e-06	5.2146	Predicted ORF in Assemblies 19, 20 and 21
orf19.1392	orf19.1392	2173.05	0.841286	0.00012064	3.91851	Predicted ORF in Assemblies 19, 20 and 21
orf19.1393	orf19.1393	1147.01	0.426566	0.0662993	1.17849	Predicted ORF in Assemblies 19, 20 and 21
orf19.1394	orf19.1394	1778.05	0.299883	0.177519	0.750754	Protein not essential for viability
orf19.1395	orf19.1395	1468.86	0.469837	0.0767998	1.11464	Predicted ORF in Assemblies 19, 20 and 21
orf19.1396	orf19.1396	1367.29	0.4345	0.0568093	1.24558	Predicted ORF in Assemblies 19, 20 and 21
orf19.1397	orf19.1397	478.239	0.562067	0.0355232	1.44949	Predicted ORF in Assemblies 19, 20 and 21
orf19.1400	orf19.1400	2881.04	0.373366	0.0830935	1.08043	Predicted ORF in Assemblies 19, 20 and 21
orf19.1401	EAP1	1928.44	-0.188291	0.398229	0.399867	Cell wall adhesin required for cell-cell adhesion and biofilm formation; GPI anchored; Efg1p-regulated; suppresses polystyrene or cell adhesion, filamentation, invasive growth defects of S. cerevisiae flo8 or flo11 mutant
orf19.1402	orf19.1402	8644.39	0.733714	0.000380102	3.4201	Predicted ORF in Assemblies 19, 20 and 21
orf19.1403	orf19.1403	3745.38	-0.622163	0.00448535	2.3482	Predicted ORF in Assemblies 19, 20 and 21
orf19.1404	orf19.1404	1837.1	-0.451396	0.0530422	1.27538	Predicted ORF in Assemblies 19, 20 and 21
orf19.1405	PHO13	1211.18	1.10906	1.76009e-06	5.75446	Transcription is regulated upon yeast-hyphal switch
orf19.1406	orf19.1406	3288.15	1.47089	2.02634e-10	9.69329	Predicted ORF in Assemblies 19, 20 and 21
orf19.1409	VAC7	2215.76	0.0119614	0.956385	0.0193673	Protein not essential for viability; similar to S. cerevisiae Fab1p, which is an enzyme regulator involved in phospholipid metabolism
orf19.1409.1	orf19.1409.1	4626.8	-1.48522	1.50307e-09	8.82302	Predicted ORF in Assembly 20 and 21; gene has intron
orf19.1409.2	orf19.1409.2	4759.13	1.28771	2.98193e-08	7.5255	Predicted ORF in Assembly 21
orf19.1409.3	orf19.1409.3	9.76102	0.0343801	0.948659	0.0228899	Predicted ORF in Assembly 21
orf19.1411	orf19.1411	154.928	0.0994879	0.779952	0.107932	Predicted ORF in Assemblies 19, 20 and 21
orf19.1412	orf19.1412	1067.85	0.11702	0.633381	0.198335	Predicted ORF in Assemblies 19, 20 and 21; possibly spurious ORF (Annotation Working Group prediction)
orf19.1413	YFH1	715.736	-0.0177713	0.942882	0.0255428	Frataxin; homolog of S. cerevisiae Yfh1p, mammalian frataxin; may be required for iron storage or delivery; role in oxidative stress resistance; transcription regulated by Nrg1p, repressed if iron absent, induced by macrophage interaction
orf19.1414	orf19.1414	4543.9	0.0313195	0.881874	0.0545935	Predicted ORF in Assemblies 19, 20 and 21; possibly spurious ORF (Annotation Working Group prediction)
orf19.1415	FRE10	62139.5	0.055805	0.820559	0.0858904	Major cell-surface ferric reductase under low-iron conditions; 7 transmembrane regions and a secretion signal predicted; repressed by Tup1p, Rim101p, Ssn6p, Hog1p, caspofungin; ciclopirox olamine induced; not required for filamentous growth
orf19.1416	COX11	3197.05	0.896432	3.52554e-05	4.45277	Protein repressed during the mating process; transcription is regulated by Nrg1p
orf19.1417	orf19.1417	475.847	0.501888	0.0639812	1.19395	Predicted ORF in Assemblies 19, 20 and 21; possibly spurious ORF (Annotation Working Group prediction)
orf19.1418	SEC15	4289.6	0.202	0.34456	0.462735	Predicted exocyst subunit; ortholog of S. cerevisiae SEC15
orf19.1420	orf19.1420	902.07	-0.262053	0.277716	0.556399	Predicted ORF in Assemblies 19, 20 and 21
orf19.1421	orf19.1421	727.433	-0.270651	0.318985	0.49623	Predicted ORF in Assemblies 19, 20 and 21
orf19.1422	FZO1	5118	0.0195128	0.925798	0.033484	Putative mitochondrial biogenesis protein; fungal-specific
orf19.1424	orf19.1424	2457.93	0.440296	0.0431757	1.36476	Predicted ORF in Assemblies 19, 20 and 21
orf19.1426	orf19.1426	5276.98	-0.159425	0.465916	0.331692	Predicted ORF in Assemblies 19, 20 and 21
orf19.1427	orf19.1427	957.695	-0.0848628	0.724343	0.140056	Putative transporter; fungal-specific
orf19.1428	orf19.1428	294.206	0.228708	0.444419	0.352207	Predicted ORF in Assemblies 19, 20 and 21
orf19.1429	orf19.1429	654.838	-0.0802938	0.749513	0.125221	Predicted ORF in Assemblies 19, 20 and 21
orf19.1430	orf19.1430	291.854	1.37997	6.4631e-06	5.18956	Predicted ORF in Assemblies 19, 20 and 21
orf19.1433	orf19.1433	3831.89	-0.475733	0.0368647	1.43339	Predicted ORF in Assemblies 19, 20 and 21; shows colony morphology-related gene regulation by Ssn6p
orf19.1433.1	orf19.1433.1	19.2629	0.802586	0.140073	0.853645	ORF, Uncharacterized
orf19.1434	orf19.1434	1761.25	0.476294	0.0338554	1.47037	Predicted ORF in Assemblies 19, 20 and 21
orf19.1435	TEF1	14900.2	0.294918	0.153504	0.81388	Translation elongation factor 1-alpha, detected at surface of yeast-form and hyphal cells; binds human plasminogen; macrophage/pseudohyphal-induced
orf19.1438	orf19.1438	875.099	2.57225	2.34688e-22	21.6295	Predicted ORF in Assemblies 19, 20 and 21
orf19.1439	IPK1	7286.64	-0.817241	9.68222e-05	4.01403	Predicted ORF in Assemblies 19, 20 and 21
orf19.144	SNU114	2033.25	-0.532506	0.0154255	1.81176	Protein likely to be essential for growth, based on an insertional mutagenesis strategy; similar to S. cerevisiae Snu114p, which is an RNA helicase involved in pre-mRNA splicing
orf19.1440	orf19.1440	1702.63	-0.113212	0.636891	0.195935	Predicted ORF in Assemblies 19, 20 and 21; possibly spurious ORF (Annotation Working Group prediction)
orf19.1440.1	orf19.1440.1	566.547	-0.653733	0.012118	1.91657	Protein of unknown function
orf19.1440.2	orf19.1440.2	405.97	-0.0929265	0.753716	0.122792	ORF, Uncharacterized
orf19.1441	orf19.1441	2769.36	-0.688169	0.00141766	2.84843	Predicted ORF in Assemblies 19, 20 and 21
orf19.1442	PLB4.5	4105.51	0.36457	0.108821	0.963286	Putative phospholipase B; Hog1p-induced; regulated by Ssn6p; putative GPI-anchor; repressed during cell wall regeneration
orf19.1444	orf19.1444	1968.53	0.303077	0.171828	0.764905	Predicted ORF in Assemblies 19, 20 and 21
orf19.1445	ESC4	347.5	2.22448	1.42987e-13	12.8447	Protein similar to S. cerevisiae Esc4p, which represses transposition; transposon mutation affects filamentous growth
orf19.1446	CLB2	1046.96	-0.239187	0.338423	0.47054	B-type mitotic cyclin
orf19.1447	orf19.1447	622.336	0.465255	0.0667566	1.17551	Predicted ORF in Assemblies 19, 20 and 21
orf19.1448	APT1	1206.19	-0.295396	0.207579	0.682816	Predicted ORF in Assemblies 19, 20 and 21; flucytosine induced; repressed by nitric oxide
orf19.1448.1	orf19.1448.1	1593.2	-0.0726666	0.746339	0.127064	Predicted ORF in Assembly 20 and 21; gene has intron
orf19.1449	orf19.1449	85.5843	0.130382	0.752419	0.12354	Increased transcription is observed in an azole-resistant strain that overexpresses MDR1
orf19.145	RPB4	2267.41	-0.340422	0.126879	0.896611	Protein similar to S. cerevisiae Rpb4p, which is a component of RNA polymerase II; transposon mutation affects filamentous growth
orf19.1450	orf19.1450	9.15958	0.643014	0.224061	0.649634	Predicted ORF in Assemblies 19, 20 and 21; possibly spurious ORF (Annotation Working Group prediction)
orf19.1451	SRB9	3101.76	-0.0617641	0.776068	0.1101	Protein with similarity to S. cerevisiae Srb9p transcription mediator; transposon mutation affects filamentous growth; suppresses S. cerevisiae diploid filamentous (flo8, ste7, ste12, tec1) or haploid invasive (flo8) mutant growth defects
orf19.1453	SPT5	10874.3	0.0583948	0.780886	0.107412	Protein similar to S. cerevisiae Spt5p transcription elongation factor; transposon mutation affects filamentous growth
orf19.1456	orf19.1456	185.988	0.0325228	0.922471	0.0350472	ORF Predicted by Annotation Working Group; possibly spurious ORF
orf19.1457	orf19.1457	2423.11	0.15704	0.474646	0.32363	Predicted ORF in Assemblies 19, 20 and 21
orf19.1458	orf19.1458	989.264	0.0726952	0.758553	0.120014	Predicted ORF in Assemblies 19, 20 and 21
orf19.1459	PPE1	985.359	0.0155768	0.947507	0.0234176	Protein similar to S. cerevisiae Ppe1p; shows genetic interaction with some genes involved in diploid filamentous growth and haploid invasive growth in S. cerevisiae
orf19.1460	orf19.1460	8827.14	0.17312	0.409669	0.387567	Putative glutamine-dependent NAD synthetase, involved in NAD salvage pathway
orf19.1461	orf19.1461	1591.93	-0.0750593	0.737989	0.13195	Predicted ORF in Assemblies 19, 20 and 21; possibly transcriptionally regulated upon hyphal formation
orf19.1462	SMP2	5817.33	0.21001	0.32997	0.481525	Transcription is regulated by Nrg1p
orf19.1464	orf19.1464	10344.7	1.12627	1.75862e-06	5.75483	Predicted ORF in Assemblies 19, 20 and 21
orf19.1465	orf19.1465	319.36	0.763879	0.0129276	1.88848	Predicted ORF in Assemblies 19, 20 and 21
[truncated: 5,759 more rows]
