# Supplementary material for: Diversification of DNA binding specificities enabled SREBP transcription regulators to expand the repertoire of cellular functions that they govern in fungi
Source: PLoS Genet. 2018 Dec 31;14(12):e1007884. doi: 10.1371/journal.pgen.1007884 (PMC6329520; doi:10.1371/journal.pgen.1007884)
Supplement: S7 Table — (XLSX) [file pgen.1007884.s007.xlsx]

## Sheet: Sheet1
Oligo Number	Oligo Sequence
1	GCAATTGCAATGCAAAAAACGTAGCGCAGGTGTGAGTACCCTCGTACGGTTA
2	ACGGTTAAGACTAGCGCCAGCATAGACCGGAGGCGTAAACACTGCATCCGCC
3	ATCCGCCCGCCTTCAATGCGGCCTGAACGAGGGGCCAGATGTGGGTGGTCGT
4	TGGTCGTTTCCTGCTATACTTAAGGAGGAATACGACACACGTCGGCACAAGG
5	CACAAGGTCATCAAGCTACCCACCTAGCACAGTGCCGGCTGTCGGCGTATGG
6	CGTATGGCAGATCGTCGGGCTGTAAAGGTGTAGTTCAACAGTTTTCTGTGAA
7	CTGTGAACACCGTGCACAGGGCTAAGATGGACTGCCCCACGAGTGAAGGAGG
8	AAGGAGGGCGACACGGTCGTCAGGATGGTGGACAAGTAATTCGATGCTAACA
9	GCTAACACCGGCCAGGCAAAGCGTGTTTTAACGCTAGCATCATATTTGAAGG
10	TTGAAGGTTAGCTGTGACTTCGCCCCCTGTGGAGGGGCTACTGATTTACGTA
11	TTACGTAATTACGTCGTCGCCACGGCGAGAAAAAAGTGGGCAGTAGACATGA
12	GACATGAAGCGCGTTCATGCATGCATCCTACCCATCTGAAAGTCTACAGCGG
13	ACAGCGGTATTGTAACCAGCTATTGCTTAAGGTGGAGATTTCAATAAGTAAT
14	AAGTAATAACGTAAGTCGTCCACCTAAGTACACGGAAATCTAACCGGTACCC
15	GGTACCCGTCTTACAGTCCCGGAAAGCGGTACAGGACGCCGATACTCGCGCG
16	TCGCGCGGTCATAATCCGTAATGAGTGGTAGCTGTTCTTAGAACCCTCTCTG
17	CTCTCTGCCAGCCCTAGTTAAGGTCTAAATCTCGCATTTTGCCAATACAATC
18	TACAATCTAGGACACATTTAGAAGGCCATATCCTCGTTGGCCTACTGTTAGC
19	TGTTAGCCAACTGCGTTCGAACGTTCCACGGTTGGAATTATAAGCTAGATGG
20	TAGATGGTGTGACAGCCAGAAATCGGGCAACGCACGCTCGGGCGTAATGCGG
21	AATGCGGGTGTGGCTATATGTTTAGGCTATAGCTATGAGGGACTCGCCCGTG
22	GCCCGTGGGAATCGCTGAGCCCCGGTTGCACACACTCAACGGGAAGTGAGCA
23	GTGAGCAGGATGCGTTCAAGCCCGCGGCCGAACTTCCGTAACCACTATTTCT
24	TATTTCTATACCGAATGCTCCTGGGTTTCTTGACTCTATCGGCTTCCGAGGA
25	CCGAGGATCATACACGGCCAGAATTAAGATGAATCACTAGCCACCTCCTGCG
26	TCCTGCGGGTCCTCACACTCGATTCGTATACTACCTTACAGCAGATGACTGG
27	TGACTGGCTAGCGCACTAATCGCAGAGTGTCGCGGTACGACTTCGGCTGTTC
28	GCTGTTCCTAGACTATATTTGGAGACCGCATAGTCGATAGTATCTGGTTGGC
29	GGTTGGCGTGTGTGTCTAATGCCATGGATACCAGTTAGTCATTCAGTTCCAA
30	GTTCCAAATTGAACAACTATAGGTTGGACATTCTTCCGGTTGGGGCTTAGTT
31	CTTAGTTACCATCGCCCGGTTTTAAGCGCGGATCATTACATGAGCGTGGAGA
32	GTGGAGAAGTACTTAAGTCGAGTATTTCCACAGCTCCGACGCGACGTGAGTA
33	GTGAGTAATACCATCTCCAATGGCCGAAGATCTGGGGATTCTATGTGCCCAT
34	TGCCCATATTCCGCATAACGGCCTTGGTGAGCTTCATACTTTCGGACAATCG
35	ACAATCGAACCGCCCCTTTACCGCGGTATACCATGGTACCAAGCCTGCTCCC
36	TGCTCCCCTCCGCGTGATGATTGGATTCATGCCGACCCTGCCAAGACCCGCC
37	ACCCGCCACGTCGTAGTATCGTTCAACGTCTTATGTTCTGTAGAGGGTAACA
38	GGTAACATGCCTACTAGTACTACGGCCGTACGGGCATAAACTTTAACATTGC
39	ACATTGCTCTCCGAAGAGCGATGCAGACATAGTGTATCTATCGAGCGTTACC
40	CGTTACCGCTAGCGCTAAGTTGGTCCGTAGTCATGTCGTACGATCGTGCAAT
41	GTGCAATGACTCTCCACAAGAGGTCACATTCGTGTACCCGGGTACCCCTGAT
42	CCCTGATAATGCCCAACGTCAAACTCCCGCTACGGCGAAAATATTCTCATTT
43	CTCATTTAGCGCGTGTGCAGGAGACGTCTAGACGCATGCGCATCCCTTACCG
44	CTTACCGGGGTTCATAATGATATCGCTAAACCACCTATGTCGGTTGACAAAC
45	GACAAACTTCGCTTTTCACTCCTCTCGACCACTAATATGGAGTGATCTCTCT
46	TCTCTCTAGAAAACCAGGATGAGTTATCTCGGACCCTGTACGTATAGAGAAG
47	AGAGAAGTCCATATACAAAATTCATTCACGTCATGTTGTCGCACGGTTCTCC
48	GTTCTCCAGTCAATTCCTGTGGCAAGTCACCCTACCCGCGATGGAGGCGGCC
49	GGCGGCCTCTTTGAGATCTAAGTCACGTGCGCTCCAAGGTGATAACGCCTTG
50	CGCCTTGTCCGTACGCCTAAAAGTTAGACTAACGGCGATCCACCGAAATTAT
51	AAATTATCTCCCACCGCGGAAGCGCATCGATAGCCTTGATACGCCAGGTTAC
52	AGGTTACTAGTCCACTACGGTAGTACGAGCACTTGCTTTTCTCCCCGCGGAG
53	CGCGGAGATATCAACCTAAATGCCAATGTAAGGCGACGCGTGCCAAGTGCGC
54	AGTGCGCGGGTCATTTAAGGATCTAAACGTCGATCAACCGCGCAAACGAGCT
55	ACGAGCTAAGCCGGACGGCCGATCGAGAGTATTATGCATCGAGGACCTAAAC
56	CCTAAACTAGATTATAATTATCCGTATTAAGTGACCATCTTCTACTCAGTTT
57	TCAGTTTTGCCCTGCCCCCGCTTCCAGCTCGTGGTTAATCGCTAGCTCTAGA
58	CTCTAGAGCTCTAATCATTAGCATTTTCCTCCGACCATCGGCAGTTTTAAAC
59	TTTAAACCGAAGAAGGTACTATTACGTACTCCCAGAGTCTTTCCCCGAGAAC
60	CGAGAACCTCTTCCCTTTCCTATACAACTAAGTAGCGCGAACTACGATTGAG
61	GATTGAGTCCTTCAGCGTTCTTCAGACCATCCGGAGCTAACAACTCGAAAGT
62	CGAAAGTCAATGCAGATCCCGCAGCACGTTATAACGCGTTAACGTTAAATTG
63	TAAATTGCTTTAAGAAGCCCTTAAAAGCCAGGCGGTCTGGAGCTACGTGTTT
64	CGTGTTTCTTCGTTAGCAACACGTGCTCGGTACATGTCTCGAACAACAGTAA
65	ACAGTAACGTCGGAAGGCGATCAATGCTTCATCTCTCCGGCGTACCATGAAG
66	CATGAAGTACGGCGCGCCGCGCGGCATTTGACTTGGTCTTACGAGAATTGGC
67	AATTGGCTACGAGGAGAGTGTGCTTTTATAAATATTTCGATACAGACTGCCG
68	ACTGCCGGCATGCCGCTGATCCAAGCCAGTTGGGCGAACTCCAGTGGCACGA
69	GGCACGATTGCAAGGTCCGGAGGTTCCTGGGAGAGTTCGATCGCCAGTGGAT
70	AGTGGATTCTGTACCATTTTCGTACGTTAGAGGGCCGATATTTCACTGACCA
71	CTGACCACGACATATGCCCCTGGTTCAGCAGAATCTGCGTGGACGCCTTTAA
72	CCTTTAAGCCAAATGGGAGACTCCTCCGGCCCTAATACAGTGATACAAATCG
73	CAAATCGGCGACCATTGCATCCCCTGAATTACGAAACTTAACAAGGTTCTGT
74	GTTCTGTGTCAAACGAAAGTTTCCGGACACTAGCGTGGTTGTGTACTACACA
75	CTACACAAAGGGCACCGCAATGCTGAGCACTGAATTCATGAACTCCGGCATT
76	CGGCATTGGCTCCAATTTTATGTCGCGCAGAATTTTAACAGCCACGTACAAT
77	GTACAATTCTGTTCACGACAGACCTATCACGCATGATGCACGCGATAAGCCG
78	TAAGCCGTCCCTTATTGTGCTATAATAACTTCGTCTACCTATCGGACATCCC
79	ACATCCCCGATGGATATTGGGACTGGATAGGGAATAGTATGTTGGTAGTCCC
80	TAGTCCCTTGGAAGGCTCTCTCGTCTTAATCGAGATTAGGCCTAGGCCAGCC
81	GCCAGCCGCCGAATGGGTAAACGTTAGGTAATCGGGGGAGAGACGTAGAGCC
82	TAGAGCCTACCATCCAGGACTCCTTTCATATCTTTCCATTCTATATTCGACG
83	TTCGACGTGCACCTTCCCTAAGTCTGGACTACTTCGAGTCGATGTGGCGAGC
84	GGCGAGCGAGTGGGCCAAGTTAGCCGTGCGGCTGCTAGTGGGAGGGTGGGAA
85	GTGGGAACCGCTACTCTGATACACAGCCTTAACACTGGCCTTATTCTCTCGC
86	CTCTCGCAGTCAAGTTATGATTCCGAGCGGGAAAGCCACTGATCCTTTGATT
87	TTTGATTGAATGGATTCGCAGTAGGAGGGTCTTAGCAGTTTGTTGAAATGTT
88	AAATGTTTCATTCTTGGTAACCTTTCTCTGTCCGGCCTCAAATAAGAACGGC
89	GAACGGCGGACTAATCTATCTCTGTAGGTCAACCTGCCGAGATCTTTGTAAG
90	TTGTAAGCGTAAGAAGGAGAATGTGCGTCAATTTAGTATCCTGAATAACACT
91	TAACACTCATGAAGGATAAAAACTAATGTTAGCGCAACGTACTATCTTATGC
92	CTTATGCAGTTACTTTTACAGACACTCCTATTCCGGTGTGGAATTTCTCTTG
93	TCTCTTGGCCAGTCTTATTCCGTAGCTAACTCTGACTCACGCGCGGGCAGCT
94	GGCAGCTAAACTGGGTACAATAATCTCTTGAATGTCACTACGTCCAGTAGAT
95	AGTAGATCTTAACGTATATACGCGCGTTGCGTCTTTTGCGGTTCTTACACTC
96	TACACTCACAAATCAGCTTAAGTTGACAGGAACTTGAAGTATATTATGGACA
97	ATGGACAACGTGTGGAGTGCGAACCCCATACCATAGTGACCCCGACTGAGGT
98	CTGAGGTTGCGAGAATGACATGTCGACACAGTCCAAATGAACTAGCGAATCT
99	CGAATCTCCTTGATCGGATGCGGGCCTTCGATCATGGTTGTAAAACCCACCG
100	CCCACCGTTCGATGGGGCTCCGTCGCCGCACTTTATGAGCTGAGGAGCAGAT
101	AGCAGATAATCGATAAAAGAAGGGTGGCATCAAACTTATTAGTTGGGACCTT
102	GGACCTTAGGGTTAAAAGGGGTGCCCGGTCTGTGACGCCCGCTCTCGGTCCG
103	CGGTCCGATGGGCAGGACCTGGTTGAGGTCAAGCCACCGCTAACCATATAAC
104	ATATAACGCTGCGTAACAAGTATTGTTCAGTGGAAGCAGACCCACCCGGAAG
105	CCGGAAGGTCTGCCGTTAATAAAAAGGACGGAACGTAATCAGTTTACTTGGG
106	ACTTGGGACATACTGTATCATGTGATGTCCTCGGCACCAAGCTGTCCTTGAG
107	CCTTGAGTTAACATCCATACGGAGCATCTCCTCTAGTAGTGGTGCTTGACAA
108	TTGACAATTATATACAGCAACCTGTCCGTGCAGTATTTGCCACTCACGGCAG
109	ACGGCAGTGATCGTGATTCTGGTCTCCCTTTTCCATATGCTGCATATTATTA
110	ATTATTAGAAGTCTATCTGCGCATACAGCCGCGGCCGCAAACTCTACCTGGT
111	ACCTGGTAAGGCCCCCTCAGAATTCGGACGTTTCTCAGTTGGACCCAGGTTG
112	CAGGTTGTCCTACGGCAATAGAATTCACACTACGAACATGTCGCCGGCGCCG
113	GGCGCCGACGCTCGTGTCACAGTAAGTCCCCGTCACCCCCATGAATATACGG
114	TATACGGAAAGTTCGTGGATCTCGTCCCATGAGAACCACAGTTCGCAACGAA
115	CAACGAAATACGATTCGCCACCGATTGTAAACCAAGGAACCATTATCCCCCC
116	TCCCCCCGAACTATCGCACAATTTTCAAGCAAACAATGACCGGATGACCCAC
117	GACCCACGTCTTTAGGTATTTTGTCTTTGATGAGTCATGACGTCAGTTGAGT
118	GTTGAGTTCCGGTACAAAGTGACAGTCGAACGTCGCACCCGCGGGCGCCCAC
119	CGCCCACTGAGATTCTCGGTATGTTAAGAGCACTAGGGTGCGCACGCGTGAC
120	GCGTGACGGAAGCTACATAGACACCGCATTTGGTGTCACTCACTTGAACAGT
121	GAACAGTACCTGCGAAGGTCAGTTTGCTCAAGAGCCGACTCTACGAGACGTT
122	AGACGTTTTGTGGCCCAAATGTAGAGTACACTAACGCACACCACGCCGCGAG
123	CCGCGAGTGCAAAACGGGATAAGAATAGACCCGTGACATCGTCCAACATCCC
124	ACATCCCATGTAACCCCTGGGGTAGTGATGAAAGTGCCCGCCAAACGCTCAA
125	CGCTCAAGTTTTTTTACCGTTGCGGCTCTGCGTTTCCCTCCCGTGGTATGCA
126	GTATGCATATGCAAGGAGTATATGAGACTACGAGCTCGAGCGAAATGAGTCC
127	TGAGTCCGGACGTCCGTCAGGGGGAGGCCCCAGCCACCCAGGGCACTCGAAC
128	CTCGAACGAAAAAAAATTCGGGCTACAGGATGTAAATTAATTAAGTTACGGG
129	TTACGGGCGTTCCATGTTGCGGGTATCATCCGCACTATAGAGCTTCGATATG
130	CGATATGGGTTTGTTCGCTTATCCGAAGCTGTAACTTCATAGCACGGCACCC
131	GGCACCCATGATGGTCCGCTTGCCTCGTTAGGCTTTAAAGCTTTGTTTGTTT
132	TTTGTTTCAGTATAGTTACAACAAGGGTCCCGGTCCTGTGAAGGTCGTGGCA
133	CGTGGCAGCTGTTGGTTGCAACGTTGTAAGGATTTTTTCAGTTGCTATGCGC
134	TATGCGCCGAAAGGAAACCAGTCTGAACTTTTCTTAGTGAGATGAGTATGGT
135	GTATGGTTCGTCTTTCGCACAGGCTTATGGATAAACATCTGATAAGGACGAT
136	GGACGATTACAAGTGGTCTCATTAAAGAGGGACCCCTCCCCAGCAACTTGAT
137	ACTTGATTAAGGTTCAACTTCACCTATAAGAAACGGAATTTTCTTGTGACTA
138	GTGACTACTACTTTCACAAAGAATTCCGCTACCTAGGTACCTAGTAGATGGA
139	AGATGGAACACGCACGGGAACAAGTTGATTTAATAGCAGTCCTTGGGAACGC
140	GGAACGCTCTTGTTGAGTACTGCCGCATATATACCCCTAGGTGACACTTGTC
141	ACTTGTCGAAAATCTGCTTGCTGGTACCGAACAATGTGCACATGTGTGTGAA
142	GTGTGAACGCCACAATCCGGATCCGAGTAGCTTAAACTATAACTGCTGGTTC
143	CTGGTTCCCGGACCACGGACTACGCTGCCGGAAGTCCGCGCGCGCCAATAGC
144	CAATAGCCGGTCTTCGCCTTTGGATCCTAAGTGAATCCCGATTCTAAAATGG
145	AAAATGGCTCGTGCCTGAAATACAAAGCGGGACTTCAGATCATCTAATTACT
146	AATTACTGGCCCAGCGGACAGTTAAGCTTGGAATCCGGGAGGTAGATATTCG
147	ATATTCGGAGCAGTATCGATCAGCTAGACATATTGTCGTTTTACGGAGTGCC
148	GAGTGCCTATGCAGGCAATGCCACTTCTTAGGCCCGAAAGCGCGCGAAGGAG
149	GAAGGAGTTCCCTGGGACAGGGCGTGCGGTCGAGGATTTATGATCTCGAGCA
150	TCGAGCACCCTTACGTCTGAGGTCTCTATTCGATCTTTTCCGTCGTAAGGTG
151	TAAGGTGTGCTACATCCCGTACTCATTCTGCCGAAGGAAGGAATGACGTTCT
152	ACGTTCTTTTTTTGGTATTTCTTCAAGATCCTGGGGACCGATAGCAAAATTG
153	AAAATTGCGTGCTAGCCTACATGAATGATGAGAAGTTCCGCTCCCTTGACGA
154	TTGACGAGTGGCGTCTCGATGGAAATGGAGTCGTGCCGTACACGCCCCCGGT
155	CCCCGGTCAAACACCGCGTTTGAGTCGCACTTCCGCACAAAGTCCCTAACAC
156	CTAACACGCCTTCGCTCTATCACTCAAATCGTACTCTTCCAGGTCATGATGA
157	ATGATGACAATACATACATGCAGAGTTTTCAGACGAGCAGTTCCTATTGCGG
158	ATTGCGGGCTCGAGTCCATTTGAGAATTATCGGCAACGGCCAATTAGAATAA
159	AGAATAAAGGGATCCGGAACACTGACATAGCGTACTAAGTGCTGTTCATGGC
160	TCATGGCCCGGAGCCTTGTTCGTTGGGATTTGGCCCGCTTAACAGAACTCCC
161	AACTCCCATATGTATCCAGCGCTATTCACCGGGGAACACCCAAGAAATTAGG
162	AATTAGGTGATCATAGGCCTCCTATAAAATAACTAGCCTGGGCCGAAATGGG
163	AAATGGGGGGTCAAAGTCACTGAAGACAGACGCACGTTGGCTCGCTTCTTCA
164	TTCTTCACGATACGTTTCCGTTCTCTCTCATAGATGCTGTAGGGCGATCTAA
165	GATCTAACTACGTGGTCTGGGATCTTCCGCCCCCACGGAACCAAAATCTATA
166	ATCTATAGATATCTGTGGTCACGCCTCATACGCGCCAGGGACATGTGGTGCA
167	TGGTGCAGGCTGTCTACCGCTCGACAGGTACCCAAACACGAGTAACACGACA
168	CACGACACCTCCATAAAGAGACAGGTCAAAACGCGAACCGTATACCCTGCAG
169	CCTGCAGACTCTAGCCAAGGTTTGATTTGCCGCAGGTTAGGCGCTATACACA
170	ATACACACTGGACTGGCATTCAGACAGTGAAGATTGGAGTCTATACTCGGGG
171	CTCGGGGGTTTGGTTATATTTACCATACACAAGGAGCGATCGGTGACAGGTG
172	ACAGGTGCTGTCTCAATCCACGTCAAGACCGACCTAGGACGGCGGTGTGCAC
173	TGTGCACTTAACCCATTTAACACGGTGAAAACCCGTGGATGTCAGGTGACGC
174	GTGACGCATTTACTCCTGTCCAGAGGTATGAACAAAACTTACCAACTGTTAC
175	CTGTTACGGCATCAGGGCTTTGGTTTGGGCGGGCTGCTTGTTTACCAATTGT
176	CAATTGTCTTGAAAGAACATCACTTCAACCTTACTAAAAATTGAGCACGAAT
177	CACGAATACACATGCAACTGTCTCGTCAGAAAGAAAGTCGTGATCCCACGCA
178	CCACGCAACTGGGCAGCAATCGAGCCAGCTCACGGTGGTAAGACTTGACAGA
179	TGACAGATGCAGCTCGATCCTCCGCTTCTCTCAAACTGGTCAATACAGCTGG
180	CAGCTGGGATAGTCCAATGAGCGCGTCTTCGGGTAAGTACTAGTTCGAATGT
181	CGAATGTACCTCACCAGCATCCGTTCCAAGTCTGACCAATTCCCTCGCCTGC
182	CGCCTGCGCAGCGCTGACCTAGAGGCCAATAAAACATAAATAATTAACTTAC
183	AACTTACACCGAATAATACCGGGAATAATCCATATCAGTACAGATGTCAAAA
184	GTCAAAAGTGTGATATTCCCAAACTGTATAAGAGGCTCTTCTGATTGGGCGT
185	TGGGCGTACATGCGATGTACAACCGGCTGGTCGAAATGCCTAACAGAGCAAA
186	GAGCAAATCTCAATAGCACCTAGTCGCAAGTACCTCCAGGAGGAGGCTAAGC
187	GCTAAGCATGCAAGCTAACGCCCCTAAGATTCGGTTGGTTTTTCTGGGTCGG
188	GGGTCGGTAGCCGCCCTTATCTTTGACTGACGCTATAGGGGCCGCTAAGAGC
189	TAAGAGCTGAACTGCCCGACAATTTACGGTCTGAGATGGGAAGCCTACGTGC
190	TACGTGCGAGACCAACGTTTTAGATTAAATACACCCATCCTTGTCTTAGATG
191	TTAGATGTGAGAATCGCGTCCGCAGGCTATGGTTGATGAACATTACTACAGC
192	CTACAGCTAGGAAACTGCGCACGCATTGGTCTACTTGGCTGGTAGAATTGCT
193	AATTGCTAAAGCGAGGATGATGATGTGCGGCACCTCGCACCGAACCAGACGG
194	CAGACGGGAGTAGATACTGTGCATCGTGCGCGCCTACTCAAGTGGCTACTCA
195	CTACTCATGTGTTTCACGTAAGCGACCTTATCGGTAATGGCCAATCGACGCA
196	CGACGCATCGTTGGAACCTGATCGTTTTGGTCGGTGATCCGGCTGAGGGCAG
197	AGGGCAGTGCTTAAATCTTGATCAGTAATGAAGGTGGGATTGACTCCACTAA
198	CCACTAAGGCGCCAGTCGATTAGACGAGGCTTAGGGCGGGTAACTGTGAGTT
199	GTGAGTTCACGCAAGCCGTGGTTCCACTAGGCCCTCGGAGAACACAAAAATC
200	AAAAATCAGAGATTTTTCGGAAGAGCAGAGGCCCATTTTGGGCAGAGCTTGT
201	AGCTTGTGAGGGGTTTAGAAATCAAGAACACTATCTACGGTGCCTGTATTTG
202	GTATTTGTTGGGGTCATGGCTACCTGTTTGGCAAGCTGACGTGCCCTCTGGC
203	CTCTGGCGGCAGGGATCAAGTAAGCGCCTCCCGCGCCCGCAGTGGAGCACTC
204	AGCACTCTAAGCCATTGACACTGTGTTTTTCACGGTATTCTTCTTTCGATGA
205	TCGATGACGCCGGGGCGCGAATGCCTTTTGGACGGATGTTCGCATACCTGAA
206	ACCTGAATCAAAATCCGGCCGAGTACCTAAGGGTAGCGCTCAATGTATCTTA
207	TATCTTAGAGAGCGACTCCTACGTCGGTACGGTGATTCCACGCGTATTATAA
208	ATTATAAATGTTATTAATCTTACGGTTGCGCACAGACGTGTCTAGTTCTACA
209	TTCTACACCGCTTGGCTCTGATCTCAGGGCGAGCCGCGTTCGCTCCCGTAAG
210	CCGTAAGCCGCCATTAGGGTAAATCCCGTGTAGACAATGCTACACTTGCACA
211	TTGCACATACTTGAAACAGTATAATTAGCGTGTCGTCGGACTGAAGGCCTGA
212	GGCCTGATATAGGGACAAGAATATCCGTCATCTCCCTGGTATGATTGTGACC
213	TGTGACCAGACCCTTCGGGCATCTGAGCGACAGGACAGTGTGCCACGTTTTC
214	CGTTTTCCCGTATCCACCCCTCTGACATTAAGCTCTCATTCGAGGTTGGGTT
215	TTGGGTTCAATATGCGCTCACAGCGAACCACCGCACACGGGTAAAGTTGCAA
216	GTTGCAAACTAGCTACAGTAGCATGAAAAATGTATTAACACCTCACGAATCC
217	CGAATCCCTAATCCACCTCTATCCTTGACTTACATAGTCTCGCTCATATTGC
218	ATATTGCCCTCCCTCAATGAGGATCTGTCTGCCAAAGCGACTGACACGTACC
219	ACGTACCAAACATAGAGGCAATTCCATCCCCCACACAGCGGCTAAACGCATG
220	ACGCATGTTCTAGAATTCTCCGGAAGCAACATAACTGAGGCCACACGCTGAG
221	CGCTGAGTAACGGACCGGACAAAGAGCGGCCTTCCTGGACTCACTGTTTAAC
222	GTTTAACTTCTGGACGAGCGCAATTGTATCGCTCGGTCGAAGCATCACTGGA
223	CACTGGATGACGTATGGGTGGGCACGGAGACATTCCTACTTGTATACCTGCA
224	ACCTGCATGCGCCAGATATGCGTAGTAGGGATGATTCAACTATGACTGTGCC
225	CTGTGCCCTACTCTCTATCTTTTAATCGGTACTTAAATTATTGCGCGCGTAC
226	CGCGTACGTAGAACAAGCCTTTTACCCCGTCTCAAAATAGAGTTGTGCCAAC
227	TGCCAACCGCAGTCGGCAGCATTACTTTAAAATCGTGTCCTGGTAGGAACGC
228	GGAACGCAATCGCCGACTATTGTTGATCCACAGTCTGGTACACCGGGTCCAG
229	GGTCCAGTTACGACAACCGAGTGTTGAGAACTTGCCTTCGGTGAGTTGTCGA
230	TTGTCGATAATACAACACGAAGACATGCTGGGTTCCGATAAACGCCCACCGA
231	CCACCGACGAGAAAGTGGAATAACTGTTCCGTACTGACAATCACTCTTCGTA
232	CTTCGTAGCTGCGGATCTATTTATTCACAGCCGTAATCCCGCCCGAACGCCT
233	AACGCCTGGTGCCATATGAATGGTAGCGTCCATTGCTATTCTACGCTTCGCT
234	CTTCGCTGGGGTTAACACAACAGGCTAATTCTTCATGCGGACTGCAAACGGA
235	AAACGGATAGGCCATGGCCATGTAGCCTTCTGGCAGGTCAGAAGTATCCGTG
236	ATCCGTGGAGCCGCCTTAAGGCCTTAGCGACTTCATCCGACTAGAGAAACAA
237	GAAACAAGACAGCGTCGAAGGATCCTAGGAATTTGCTGTTGACATTTACGAT
238	TTACGATACATCATGTCAAGGCGCATTTCACCTTTCCGCCATGATTCGCGGC
239	TCGCGGCTAGTCGACTAGTCGTATCGCATTAAGTAGGTCGCGCGTCCCTCGG
240	CCCTCGGCTCATTAGTCACTAGACTCGGCTTAACCTGAGCTATGTGTAGAGA
241	GTAGAGAGGCGGGGCGGCCCTGTAGAAGCACGCTTCTAACCTCGTCCGCGTC
242	CCGCGTCTATATACTGGTGCTGAAACCATCTGGAATGTATGGCCGGGCAATG
243	GGCAATGAAATCGCCCAGAGCGTCTTAGGAGCTAGGGCCCGAGTTACATCTC
244	ACATCTCGAAGACTACTCGCTGATAGGGGGGTTCTTGTTAGACGTGATCGGT
245	GATCGGTCTAACGGGACGACGAAAACGGTCGGTTAGTTATATAGCATGCTAG
246	ATGCTAGCAGGTAGTGGGGTTGATTCCCCACCGGATCGTAGGGCCTTGCAGG
247	TTGCAGGACAATGGAAGTGTATAACAAGCTAGCCGTATCATACTCCCTGTAT
248	CCTGTATCCTAGCAATATCAGAACACGGGGAGTGCACTAGTGGCTGCGAACG
249	GCGAACGACCGAAAGATGATGCCCAGCACTCGGCGCGTCGACAAACATTGTA
250	CATTGTATGTCGAATTGCGACCCGGACATAATAGTCCCAGTGGTATTCGGCC
251	TTCGGCCTAGACCGTTCAAACAAGTCTAGAGTTAAGAATCTAAGGGAGGTGC
252	GAGGTGCTTTGGGACGCACCAGAAACCAATCTGCAGCACATATAAAGCGTAT
253	AGCGTATAACTCTTCTTATGACATCAGTTAGCACTCACCATCACCGGTAGGG
254	GGTAGGGCTCAACCTCTCCGTTAGGGTGTCAGCCATATAGGCAAAAACTCCG
255	AACTCCGAGCAACAAGTGACGATTCTTTCCGATCGTTAGTAGAGGCGATATA
256	CGATATAGCGGATGTCTGGCCATCTTGACCGTTAAACGCGCACAAGACCAGC
257	GACCAGCGCACATAACGCGATGAACGTATGACACCGAGCTTCCTATGGGGAA
258	TGGGGAAAATTAAATTCCCCGCTAGAATTACCTCTCGTGAAAGATTGTCGCG
259	TGTCGCGAGAACGTACACTTAAACCAGCCCGTCGACGTCGACCCACAATTGA
260	CAATTGAGTGCCAGTACCACTTCGGACTTTAGCGTATCTCCAGCTAAGAATG
261	AAGAATGGTCTCTCAGCGGAAGGACATGAGATCGTGTAGTGAAAGCCGACGG
262	CCGACGGATTGCGCATTGCTGTCAGACGGTCAGAGCTCCGCCAGCCAGTGCC
263	CAGTGCCAAATTTCATGGAGGATGTCGCATATGAGTTGATAAAGCATCCTTT
264	ATCCTTTTCGCATGCCAAAATTACAGCGATCACCAACAATCTCATCCGTAGG
265	CCGTAGGTGAGACCCCCACTGTAGATGCGATTTAGTTAGTATGGGAACATCT
266	AACATCTACGTGACACACTTAGCTTTGGAATATTCGCGAATAGGGCTAGTAA
267	CTAGTAAATTCGCGTGTATCGGATACCGGTCGGATTTAACCGAGATTCCCGA
268	TTCCCGACTACCTCGAGAAGAGGCAGGGGGTCGGGGCGACCCTACTTTATAC
269	TTTATACCTCAAGAATCCGTTGACTGTTTTTGTCACCACGGTGCGGCCCATA
270	GCCCATAGTCACCTTCGAATAAGTGGCGCACGGATCTTAGTAGTTCTTAAGC
271	CTTAAGCGTCTAAGCTGCTGCTCTCGCCAGCGCCGCTCAACAGACGGCGACT
272	GGCGACTTTATTAGGTAGTTTACCTATGAGTGAGACACTGATGACGATCCTG
273	GATCCTGTGTGACGTGTTCAACCGGTGGAAAGTGTTCGCGATTGTGTCTTTT
274	GTCTTTTCTGCCCGTCAAAGGCAGGATCAATAATGACGGCATTAACCTTATA
275	CCTTATATATATCCACGCCTGATCAGCTGAGATACAAGGTGGTACGAAGGAC
276	GAAGGACGCTTGGACGTTAACAGGAGCTCCGGAGTGACCGGTTTCCAGGCTT
277	CAGGCTTCTATTCAACCCAAGCGCGACGCCCTTCAAGCGTTCGTGCGGGCAA
278	CGGGCAAGACACCCCTGCGAGTGAGTTACGTATTTTAATGTGGCCAGCAGCA
279	AGCAGCACCGCTCAGTGCAGAGACCCTGGGCGCAGACTTCGTGGTGGGTGAC
280	GGGTGACCTTTTTGGATTGCTCCTTTAATATAAATTCTTACTCGAGGGTCAC
281	GGGTCACGGAAGACGGAATGAGCATTAGTGATCCAGACAACGCGGGACGCTC
282	GACGCTCAGCTACTGGTTATTTGTCTCTCTTTCGTAGAAATGACGAGCCCTG
283	AGCCCTGCTGCCATTGTACTTCGTTTTTAAGTCCGTAAGGACCGCAACTCGT
284	AACTCGTCCTCTAATAGAAAAGGTATATGTCCACTCTGGTTTGTAGTTTGGT
285	GTTTGGTGGGCTTTCTGCAATGTACTCAGAGAGTGAATACTGGCTCACTCTG
286	CACTCTGTTGGGTAACGGTGTCCATGGGTCCGTGTGAAACCTGTAGGATCAC
287	GGATCACATCCGGCAATTTGACGCCTACGGGTGTACATTTCGTCTGTAGCAG
288	GTAGCAGCATGGGTTGTGGGGTCCTTGCTGTGTTATAGCTAGCTAGAAGACG
289	GAAGACGATCATATATCGGAGATCCCCCGCCGGAATGTGGGGATAGCCGCAT
290	GCCGCATGCTGACGATGATTTCCTTCAACACGGAGGGTATCGGGGTGGGGCT
291	TGGGGCTGACCATGGAAGAAGTCATTAACATGGGGTAATGCCTGTGTACACG
292	GTACACGTGTACAGTACATCTGCAAATGGCATAAGCGCTAGACTGACTCGTC
293	ACTCGTCTCACACAACTAGAACGCACTTATCTCTAGGGGGCATCCAACGTAG
294	AACGTAGGTCTACCCAATTCGGTCTGCGGTCAATCTCTCGGAACGAAGCAAA
295	AAGCAAAGACTTTACGGGTAGTCTACTCGAATCTACGATGGACCGTCATGGG
296	TCATGGGCATGCTCAAATTTATTTCCTCTTAAGGGGTAACCGCACTGTACGC
297	TGTACGCACGAGATTGGGATCCACTATGCATTCCTGCGCGGCCTATTTTAGT
298	TTTTAGTCCTCAGGCAGCTCTGGCATAGTAGTACCCGATGTGCCTAGTATCA
299	AGTATCACGAGCAATACACTGTTATCCTACTCGTTCGGTTACAGGAGAGCTG
300	AGAGCTGTACAATCCTCTACGCAGTCTTCAATCTTATCGTCCCTAGACGGTG
301	GACGGTGACCCATTAGCTGAATGGCGAACGGGAGACACGGATTTCGGGGAGC
302	GGGGAGCCCAATACTAGTGCGAGTACTTGACCACTGACTTGTGAATCGGAGT
303	TCGGAGTGGGGCGAGACGACATCGGAAGTAGGCTGTAGCGGCAGCTTGAATT
304	TTGAATTATTCATTATATCTTCATCGATCTCGCGTGAAGTAAGTAGAAAATG
305	GAAAATGAGGGCTACCAGTGCGTAGCCGTTACGCCGTTGGACTCCGCTCGTA
306	GCTCGTATGATGAATGTAAACATTCTGGGGCTAACCCGTCGGTCAACAACTG
307	ACAACTGCACTAACCACACCTCGATATCGATATTGTAGCAAACGTCAGGCAT
308	CAGGCATAACTCCACCCTATGACGCAAAACCCTTTCGCGTACTCGATAACCA
309	ATAACCACCAATAATAGCCTCTAAATACTATGGCTTTGTGGGACAAACGGTG
310	AACGGTGAGATTAAGCGATAAAGTTCCCGAGAGTGCGTCGGGACATTGCGTC
311	TTGCGTCCAATCCCCTAAATATGGCGCAACACTACTCCTAGCGGACTCCAGC
312	CTCCAGCGTATTTGGGTTAGGAGAAGGATGAACTGATACCGACAAATCTACA
313	ATCTACACTAGTCTCCTTTTGCTTTGACAACTACTGTGGGCTGCCCTGAAAG
314	CTGAAAGAGCCCCTGCTCTACTCTTTCTTAATAAGCAGTAACTACTTGCCGC
315	TTGCCGCGGATAGTGATAATATCGCGGAATGCTTGTCATTTTTAACTCGACC
316	CTCGACCTCATTATCGCAAATTGTAAGATATTTAACTATTAAGCAGCAACGG
317	GCAACGGAGCTTATCTACAACATCAAGACTGAATCGTTTAGTCGCGAAAAAG
318	GAAAAAGCTCTTGCAAAAGTTGTAATGCAAGACCTGCGTGCAGCAAGATTGC
319	AGATTGCTTGCCGTGTTTAGTGACGTCGCCCGCGTCGTCAAAATTTCGAGAA
320	TCGAGAATACTACTCACTACTGCAGGTGGAAGACTCAGGTCTATAGGACGTA
321	GGACGTAACCCACGCTGCACAACATAGCATCTTGGAAATTCAACATATGTAT
322	TATGTATACATAATCGTAACCGTGTGGTCTTCATTTTGAACCGCGGCGCAGC
323	GCGCAGCTCCACATGCCGGTTACTCTTGTCTCAGATACAGCGTAACCTAGGC
324	CCTAGGCTTACCTGCCTATTGGTTGGGCTTACTCATACCGGCTTGTAGAATG
325	TAGAATGCCGAGCGCGCAGCCTATTAATTGTAGTGTCTTCTCAAGATAAACT
326	ATAAACTGCAGTACTGTCTTACTACTGAACGCTACATTGTCACATCGTTAAC
327	CGTTAACCATCGATTTGCGTGTGAGCCCGTAGCCTCACATTAGCGCCGGGCT
328	CCGGGCTCCTATCCCGGTGGCCCTGCGGTGAGCCGCTAGTAGCTATCAGTCA
329	TCAGTCACTCTATGACAGCTCGCATGAGGGTCGATTCAATTGGCACCTTGCG
330	CCTTGCGTACTGTGTAGGTAAGGTCAATTATCAAGTCGTTAAAGCGCACCTA
331	GCACCTAAAAAGTCGGCCCGATGAGGACAGAACGCCGAGCCACAACACTTAC
332	CACTTACTCTAAAGAGCTACTTTGCTAGTATAGGGTTGACGTCTTCACAACC
333	CACAACCTCCCATCGCAGTTCTCCCTAAAATTTAGGCCACGAGAAGCAATGA
334	GCAATGATTCTCTAAACTCTTAATGGAGCTTGACGGAGGCATTGAGAAAATC
335	GAAAATCAATGGATCGATCGATTCTGACTATTCGGGGTTATGAGGAGGATAG
336	AGGATAGTAATTTCCTGACTTCCCCTGTCAGCGAAAACAACGGACATGGTAA
337	ATGGTAAGCACATGACAGAAACTGGAGGCTTCAAGGAAAGTCCAGCTGCTCG
338	CTGCTCGGCTATGATTTTGTTTTGCTGCGTGTAATCCAGCTTCTAGTCCTAA
339	GTCCTAACATGTGCCGCTTGTTGGAGCTCGAGGAAACAACAAAAAGCATACT
340	GCATACTACAACCTTGATGCGTATTCTGGAAGTTAGTTGCCAGGCCGACCGC
341	CGACCGCCGGTCAGCTCGGCCTCCGCAACCCAGTCGGAGACCCAGCGTGAGG
342	CGTGAGGCCTTTATGTGATTATTTTTCTAATGTCGTTGCCTGATGTACCCTG
343	TACCCTGAGTGTCATCTAGGCGGAGGTCAGGACATTTCCCGGCATAGCGCGC
344	AGCGCGCTATATAGGATATCAGCCGCTTTACGCTCGCTGTCCGAGTTGAGCA
345	TTGAGCAGCGCATGGTAGTAAAAGAGATATTGATGATCAGATTTCGTGCAGA
346	GTGCAGACCAAAGGTAGGGGGAATACATCCGAGCCTCCGAGTCATCGGTATT
347	CGGTATTTGATTATGGGATCGCTATGACCCTGACTCTGTCGATTTATTATGA
348	ATTATGAGATGTTGCCCTTGTAACGCGGAAAATACATGGTGACTCTTGGTTG
349	TTGGTTGTCTAAGAGGGCGTATATGCTTGCGGCGCGGTATGGCTCATGCTGT
350	ATGCTGTGGCGCCCTATCTTCGCGAGGACGTGCTTATGTGGGAAGGAGCTTC
351	GAGCTTCTTTATAGAAGAACAATTCATCCATCATTAAGGCATGACCGTGGGC
352	CGTGGGCGAGGAAGCATAGGACTTATGCGATCATTCCCAGAACTTCGATGTA
353	CGATGTAAGCAAGAGAGTTTCTTTAGTACCGCCGAGGTCTTATCATCGGCCA
354	TCGGCCAAGCCGCGCTCTCAGGCGAAACATCAGCGCAGTCCCTGTTAGTAAT
355	TAGTAATAGGGTAGTAGACGTCCCCTCGCTCTGAAGGTATTGCATGGAATCG
356	GGAATCGAAGAGGGTCCATGACTTTAATCCGCGTACCCATAGACTAGGATGG
357	AGGATGGACAGTCACCGCCTCAAGCGAATTCCAGTACGTCGAGGGAGAGGCC
358	AGAGGCCTGCTTTACCACACACCGTCCATAGGCTTGCAACGCCTCTTGCCTG
359	TTGCCTGTTCCAATCGTTGTCAGAACTGACAGAGCCTGAGCCTTACGCACCC
360	CGCACCCCGTGAGAACAAAGGTCCTACACTGCCATCAGGTCGATCTAGACCT
361	TAGACCTCTACCCCTCGGTCTCGAGTTCGTATCAGCTGCAGTGGTTTGAGCG
362	TTGAGCGAATACGTGTGCTCCGGTGCGTTTTCATCCCGCGAGGTTTACTCGG
363	TACTCGGTAGGAGATAGCCCATGCACGGGTGAAAGGGCGCACTCGTAGGCAG
364	TAGGCAGCACTGTTGGAAGTAATCAATTGCAGGCGCCCGTCTAAAAGGTTCG
365	AGGTTCGGCTAGATTCACCTCAGGTGTCTCTAGCATATCAAAAAGAGGTGAT
366	AGGTGATTTGGGGTATGACTTGAGACTTCAAAGTTATCCCTTCCGTTGGGGG
367	TTGGGGGGCCACGCCAGCTTTAGTTCTCTACGGGACAATTCGTGGGTGTGTT
368	GTGTGTTCATTCGGAATTGTGTAAGCCAGACCTGGCCAGCTGGCCCTTCGTC
369	CTTCGTCAGTATTAAACACACGAGACTCAACCGTTATTCTTTTCGATTTCCA
370	ATTTCCAGTGCTACGGTCCCGCCGTGCAAGGGGAACTGTTTGCCGTCCACTG
371	TCCACTGTTCGCCGGTAGCAGGCAGTTAGGATGACAGGCCGTCTATGAAACG
372	TGAAACGATAAATTGGCGTAAGTAAGGAAGCGACAAAGTTGAGGATGCCTAG
373	TGCCTAGAGCACGCGCCCAAGTCCCACGTTGACGGCTATAAATCTAGAATCT
374	AGAATCTTTTGAGGAATGGCTGGATCTTTAGCCAGGGTAGGCGACAGATAAC
375	AGATAACGGAACTAACACTTGGATTAAGTCAGCGTACCTACCTGATTTCGCA
376	TTTCGCAGAAGCGCTCTAGCTCGAATTCAATGGTGGTATATTTCTGTTGCAT
377	GTTGCATTTGCGCCCGACCACATATCGTTACCAGCGTCTCAGTACTATAGCT
378	TATAGCTTAGTCTGCCCTTCTATGGTCCCACTGGTTCTGAGCAATTATTATC
379	TATTATCCAGGGATGTGGACGTGACCTAACAATCAGGCTGCTCCAAAGTGTC
380	AAGTGTCGTTACGTTTGGGGACGGTAACCCTGATTCCTCGGGGCTTGCCCTA
381	TGCCCTATGGCGATAACGACCCATAACTATCCATTTAGTGGCCAAACCTGGA
382	ACCTGGACCTTCTCTTAGTCGAATGCGCTATCAATCACCCCTAACTTATCAA
383	TTATCAATTCAAAGGGGGGCTATTTGTGCTCATGGTCGACTTTGCGAATGTT
384	GAATGTTACGTGCCATTCGATTACGCGGGGGGGCACGCTGTTAGATAATGTG
385	TAATGTGCTAATAGGTTTTTGAAGCTTCGAAGAATCAGACTCCGGGGGGCGC
386	GGGGCGCCGGCTCTAGTTAGGCCGGCTAGGACTCGGTGGTGCCCAGATAGTC
387	GATAGTCGTGGAAAAAGATGGGCGTGAGATAGTTGCACGCCGAACAGCGGAG
388	AGCGGAGAAACTAGGTCCCGAATGTCGACTGCATGATTGACATATCTCGTTT
389	CTCGTTTATACGGGCCCGGGCCTGCGTATGTGTGATGACTATAGTATACTTT
390	ATACTTTAGTCTCTACTGTCAATAACTCGTTAAGTAACAGCAGGCGGGTTAC
391	GGGTTACTGAGCTGCTTTTGGCGCTCTGTGCCGGACTAGCACCGTTGATGGC
392	TGATGGCTATCATCAGGATTGCCATCTCGCCTCGTAATCTTTGGCTGAAGAG
393	TGAAGAGGATCCGCCTGTAAATGAAAGCGTCGTGTCTTAAGATCTTGGGAGC
394	TGGGAGCACGGAATCTTGTTCACCAAAAGTACGACGCAAGTGATATCATATG
395	TCATATGACAAATTTGCAAAGAAGTAGATTACTAGGAAGTATGGCGGTCACC
396	GGTCACCTCCGAAACACTTCGTATGGTGTACTGCAATCATTCGTCGGCCAGT
397	GGCCAGTTCCGAAGGTTCCCTCTAGATAACCTACATACGGCCTACCTCAGCG
398	CTCAGCGCGTAGCATAGCCCTTTTTTGTAACAAATTGGGGATCAGAATGCGT
399	AATGCGTAATTTGATGGAAGGGCTGTTGTCCCCCATCAATTAAAGCTATGGG
400	CTATGGGACCGGCAGATGGAGAAAGCGATGTCTATTGGATCTGGATTGTTCC
401	TTGTTCCGACTTCTGCCTTATCCTGTTTTAGTTGAGATGCAACGAGACCTTT
402	GACCTTTATCCCATCATAGAACACCAGAGCCCGATCTATACAGGAAGTTGCC
403	AGTTGCCGGCCAAAACTACTCTAGTGTGTTAGAGTTCCACATACACCAATGG
404	CCAATGGGCTGGGCGGCGGAACGGCCGCTGGCCGCTTATACCGCCAAGATAT
405	AAGATATCCCCTTACACGGTAATCATATCGGGCGAATATTGTGTTGTTGCCA
406	GTTGCCATTAAATGCTGTCGTCATACTGAGGATAATCTGTGTGTTGATTAGT
407	GATTAGTACAACAGATCGCGCTGCAATAGTAAGCATAATTGGACCTGCTTGA
408	TGCTTGAGATATATCGCGCGATACTTTGTTGCGTTGAAGCGAAAGTGAAGTC
409	TGAAGTCAACTACAGGCCCAGTGAACATACAGGTGATGCGCCCCTCATCCAA
410	CATCCAAGAGCATGTAGTCGTTGGTTAGGTTTCTCGACTGATGGTACTTCCC
411	ACTTCCCTGATCTGGCTATGTATGCCAAGGCGAGCAAGAACTTTGGCGTCCG
412	GCGTCCGACACCATGACATTGACGGTGGAGCGACCAGTAAAGGCACACCCCC
413	CACCCCCCCCTCTATAACCGCCAGGCTCGCAAAATAAACCTTCCAGTCTATT
414	GTCTATTTCCGCAAGAAGGCAGTAAAAACATCCTATGTGGCTTATTTTCTGA
415	TTTCTGAACGTTTGTTAGTGAACCGGCGTGTCATGAGAGTTACCTGGGATGA
416	GGGATGACTTATAACCCAGACGACTAATACCCCGAGCCGATCAGTTGTAGGG
417	TGTAGGGTATTTATACAATAGATGGGGATGAGCCTCATGTTATGCTATCACC
418	TATCACCGCTGCTTCAATTAGGAACCCTGCGCCTCAGGAGGGAGTCTTGCTA
419	CTTGCTAGAAACAGGGGCGATAGGCGGCGCCATGTGCAGATATTACTGTCGA
420	CTGTCGAACCCTTCATCAGCTCCTCGGTTCCAGTTGACGCTGATTATACCCA
421	ATACCCAGCCTAGTTGGCAACGTGACGCGTAGACACTTATGTAACGTGGTAA
422	GTGGTAATAGAGGAACTCGGCAAAAGCCGTAGAAGTAACGAGCATAAATGGC
423	AAATGGCGCGATTTGGATAGCGGTCAGGGAGGAAGATGCCTTCACGGGCTAA
424	GGGCTAATAACCCGGATGCCAACATGCATTAATTAGGCTCCATGTCTGATAG
425	CTGATAGTTTGTGCATGTCGGATAGCTTGGCAATTACCGCATCATTGGCCCT
426	TGGCCCTCCGATCCGTACCTCGTGACGACTGTTAATTCGTTATAGGGCCATT
427	GGCCATTTCAGTGTGGCGGTGGACCCCGGACGCAGCCGGGCCCATCCGTGAG
428	CCGTGAGGGTGTGAAGTGCTTTCCTGGCAGCGAATGACCATTAACTACATAT
429	TACATATCCAGAGTTGGATCGGGTTAATTGCGGCATACGATGTTATCTTAAA
430	TCTTAAACGAATCAGCAACAGGACTTTTCCTTAACCAATGTGGATGATCCAT
431	GATCCATAGTTTTCGAAGCGATTGATGTCGATGCCGCCTGAATGTGTAAATC
432	GTAAATCTGTCCCGCAAATAGAACTCGCCTAGCTAATATATTATATAAACTA
433	TAAACTAACGTCACCAGTCCGTTTTTGGGAGAAGCCAGCGTTGATACCACAA
434	ACCACAAGTACAGTCTTTTTACGCGAGTTGGGTCCCCCCAGTCTCAGGTAAT
435	AGGTAATACTAATAGTGAGCTCGCTAATCACGCTCTCCCGGTTCTACTGACT
436	ACTGACTGAGTTTTGAAAACACCTTGAATCCTGCATCACAGCACAGGTGGTG
437	GGTGGTGTAAAGTACCCCGGCCGTGAACGAATAAACTCGGTCAGTCCTGATC
438	CCTGATCCGTTAACTTTCAACTGTAAACGACTGCCTCGAGGCCTCGAAGCCG
439	GAAGCCGGGTGTCCGCGAGCCCCCATATATTGACTATCACAAGGGATTAGTT
440	ATTAGTTAACCGGGTATTCATAGTACATGGATCCGTCTCCCCAAGACATCAT
441	ACATCATTTATTGAGTTTCGAGGGCATCGTACAGAGTATCTTTATCTATATG
442	CTATATGACCTATACCCGTTCCTGCCGGGGAGGAGCCGTCGAACATAGGCGC
443	TAGGCGCCTATAGGCTCGTTCCCGCGGTCGTGCTGGTCATGTACAGGCTGAA
444	GGCTGAAAGGCGCGTTAGGAAGAGACTTAACTTGTCTGTGTTCGAAGTGAAA
445	AGTGAAACTTCTTGTACGGGGGCTGCACTTGATGGTTCTTCGCAAGGAATAG
446	GGAATAGCTTCAGGAGCGTGTAGCGAAGAGAGGACTTGTACAATTGTTATGG
447	GTTATGGAACCCGGTCGCTAGGGGCTTCGCATCGCCAAATAATGCGCGTAAC
448	GCGTAACTAGTTAACTGAAGCGTCACTCGAGTACTCCAGATAAAACGCTGTG
449	CGCTGTGCGGGAATTAAACTTGTGCAAATATCCCGAACCCACTTCCTCTCCT
450	CTCTCCTTAGAGCGTATGCGGGGCCATAAACCATTCCAATATGGTCTTTCAT
451	CTTTCATGACGAAACAATCGTCGCTCGTTGTGCTTCGGTAAACCGGACGAAC
452	GACGAACTGGTTGTTAACATGTTGACTACACTCGTTTTCTTTTGGGTCAGTA
453	GTCAGTAAGAGACCGGTCGACCGGCCGGCCCCACAGAGAGCTATCGTATAGT
454	GTATAGTATATCGTGGTAGATGAGGCCCTTTAAATTTCCCCTCAACATCGAT
455	CATCGATGCATCTAGATCTATGTCCTAAGGCTTAAGCTTATTGGGTGGACTT
456	TGGACTTAGCCGGGGGTGCAGCTAGCAACGATCTACCGGATAGAATACAAGA
457	TACAAGAGACGAATCTGGACCGCCCGTTAAGGGTTATCAGCAGTCATTTGCC
458	ATTTGCCTCATTCAAAAGGGTAAGGAGTGGAAACGGTAGAGCGGATAACCGT
459	TAACCGTTCCCTACACCCCATTGCCAGACGTCGTGCGATCCGACGGTCGCAT
460	GTCGCATTCCACCACCCGAATCGGCTGCAGCTGCGTTGTTCTGCTTACGAAG
461	TACGAAGCCTTGGGTATGGTCGTAAAGGAACTACCACATCAGATATAGAGTA
462	TAGAGTATAAGGCTAAAACCACGTGCAAAGTTTTAGGAATCGTGGGAGTCGA
463	GAGTCGAGCATCAGCCAGCACCCAAAGTCTGTGGACAGACTCATAAGTACGC
464	AGTACGCCATGCAGCCTTGCCATAGCGGGCTATACGGCAGCCGTGACTAGTT
465	ACTAGTTTTACTTAGAGGTAGCACCCGGTACTCCTCGAACCAATTACGGGGT
466	ACGGGGTTTCAATGTGAAATCCCTCCATTCCCCTACATCGGCTACACACAAT
467	ACACAATGAACGACGATGGGTTCTCTTTGCGCAATATTGCGTAGGGGCAAAG
468	GGCAAAGTGCTATCCTAATGCGTTAATCTGCCTAGGGAGCTGGGCTAGGTTC
469	TAGGTTCTAGGTAACAGGTTCGCCTCACCGGACCGCGAGACACAGCTGTACA
470	CTGTACAGACCCGAGCATTTCCGGCTCCGATGAAACTGAACCCTACGTATGC
471	CGTATGCTCTCTTAAAATGATCTTTCTCATACAGTCGCGTTGACCCGTATTT
472	CGTATTTACAAATGTGCCAGGGGGGAACGTCTATCAACATTTTCATACAAGC
473	TACAAGCGACGCTAGATAGCGACATTGTGGACCAGTGACCTGACCCTATCGT
474	CTATCGTCAACACCTATTGACGTAAAAGCGTTTACGTTGTTACCGGACTTGA
475	GACTTGAATACAGAGGTTTCGGCTCCCATGCCATAACGTTGATCTGCGGAGA
476	GCGGAGAGTAAAGACATAACACCATTCGCCGAAGCCAAGAAGCAGTTGATCA
477	TTGATCAATTGACAAGTCGAAACGTTTAAACTGTCATTGACCCAGTATGGAG
478	TATGGAGAGAGTCCGATTTACTGAATACGGCGGCACGCCTATTCTGTCTAAC
479	GTCTAACCAGGCATGGCACAGGAGGCGACTCGCAATACTCCGCACCCAGCTT
480	CCAGCTTACGCGTACGCTCCCAGTCACGACCAGGCTGGTGTGTACCTTTCGT
481	CTTTCGTGTCGATCCCGTCATAAACGGGCACGAAGGTAATGTAGGAAGGTAG
482	AAGGTAGCTCATTTGATAGTAGGACGCGGTTAGCAGGGTGGTAGGTGGCAGG
483	TGGCAGGAGTTAGGTGTGTCCAGTCGCCAATCTACCCGAGATGCCGGCGTTG
484	GGCGTTGAGAGGCACTTCGCACGCGGTCTTAAATAGCTAAGGTTTTATATCG
485	TATATCGACGGTTAGGGCAGGCTCCTGCTTAGGAAAACCTCAAAGCCGGCTA
486	CCGGCTAGCCCCGCTGACGCCATTGCGATTGGGGGCCGAGGCCATTCTCTTC
487	TCTCTTCTAAGCACCCCAGAGACTGTTGCGATCGTACCCGCTAATACGTCTT
488	ACGTCTTGAGTGGGTGCACCGGTGCACTGGGGTCTGATCGCGGTGCAGTCAG
489	CAGTCAGGCGCAAGTCCAAGGAGGTTAAAGGTAAGTGAGGAGAACGCGAGGG
490	GCGAGGGTTGCATACTGCCAGTTAAAGATGCGCGAAACGAACTAAGGTGAGT
491	GGTGAGTCGACGATACCTGTACTAGATGTCCCCGGAACCGGATTAGAACGTT
492	GAACGTTGCTTTCAGTCATGCTTCTGGTTAAACTCACGATTAGGACCATTTG
493	CCATTTGTTTAGCAGCTATCTGTTACATTTAAATTTACCGGTACCGTACTAG
494	GTACTAGGGATCTAGTCTGTTATGAAATGAATGCTATTTTCAGCGGTCTACA
495	GTCTACATAAACACCACACTTGACGCGGCCCGCCGATCCTTGCCCAATGACG
496	AATGACGCGCAGTAAGGCAAACCCGACTCCGAACTCATTGCGCCGTGTGTAA
497	TGTGTAACTGACTACCGGGCTTCACGTGGAGTAATGGTGCTAAGGACAAGCC
498	ACAAGCCAATATACACCTCTGCCTGGACGGGTCCCAGCAGAGAACAGATGAT
499	AGATGATATACGAGATGATTAATTCATGATTATCGTGCTTGTGTCGCTGGTT
500	GCTGGTTGCTTAGTATAACGGGTTCACCTGGCTCCGCTAAAAAACAAGGAAG
501	AAGGAAGTCTTGTAGTCTGGCGAAGCAGGGACCAGGAGATCTCGAGAGCCCA
502	GAGCCCACGCCCGGGTGATCTATCAGGAATATAATCGCGGCCAACACATTGC
503	ACATTGCCGCTCCTAGGGTTTAACAAAAGCGGAAACACCCGATAGTGCTAGA
504	TGCTAGATCTGCTAGGCTAACGGTACACTCCCTTCACCCTCGGGAGGATTAT
505	GGATTATAGGCGAATTGAAAAAGGCGGAATCGGTTATTGTCTCCAGGCGATT
506	GGCGATTACTCTGGCTCTTATGGGCGACTATACCTACTGGCGTCGTTTGGAT
507	TTTGGATGGGGTCGAGCCTTTAGTGTTACCACTAGAAAGACAGGCTCACGCA
508	TCACGCACTACTTATCCACTTACGATCAAATCTGGTCCTCTTTCCTCACCCG
509	TCACCCGCTTGATATATTCTAGTAAGTTCACCCCAATAGTTGGTGTTGTCTT
510	TTGTCTTCCCGGGATCCCCGCACCTTATTATTTCAAGGCACCCGACGGCAGG
511	CGGCAGGCGTAGATCATGTATAATAGACGACGGCCCCGGGGCCCCTGAGGGA
512	TGAGGGAAGCTTAGCGTCTGATGAGCTTGGGCTAAATCCAGGTGGGGGGGAG
513	GGGGGAGCTCATGATCATGATAGTGGCAGTCACACTGCTAGACGTACATAGG
514	ACATAGGGGTTGCCCAGGTCGTTGTTGGCGGACCGTTGGCAGTTGCCTACAG
515	CCTACAGTCAGCCTCAGATCTGCAGAATAATGTACGGAGGACTCTAATGACA
516	AATGACACAAACGATGGCTGCCAATCAATACCCACGGCCTCGCTACTATTTT
517	CTATTTTTATGGGGCCCTCAAGGGCTCCAGCATTCTCAGCACTACCGCGTAT
518	CGCGTATCCCCGGGACACGCATAGGTTCACATAGTAAAGTGTAACCTCTAGC
519	CTCTAGCGAGTCTTAGTTTGAAATTAAGGGAAAGTAAAGCCCGAGACAACTG
520	ACAACTGGTGTCTGCTCAGTTCGAGCGCTCGCGAGCACATCCTTAGGCTGAT
521	GGCTGATTGCTACCCGGCGGCCGGCGGATACGTATACGCGATCCTATTTACT
522	ATTTACTTCGGTCACACGTGGGGTACAGTTAGAGCATCGCAAGAGTTCTTTG
523	TTCTTTGAACTCTGTGATACGTGCTAAAATCTTCTTCTGTAAGTGCCATCGG
524	CCATCGGTGCCGGGCGGCAACACAGGTAAATGGTTGGTACAACTCCGCGACC
525	CGCGACCACGCACCTGGTCTGTTCCCTTGCCGGGTCACAGGGTTGGCTGCAA
526	GCTGCAAGATAGCAGAAGGTGTCAAGAGTGTTCAGATTGTGCACCATAGGTC
527	ATAGGTCGTCGAGACTTGCAAGCTTGAGTCAACCAAATCTTTACCTTGGGGT
528	TTGGGGTTTTTAGAGCCACGGGGGAAACCTTTAGCTCACAACGTCGTTGATT
529	GTTGATTGCGGATTTGACAGCGCGCCCTCGTCGTGGGCCGTTTGATCCGATG
530	TCCGATGCTTGGTTCACGTTAATTTGGGATATGCACTGTCGTTCTTGGACAA
531	TGGACAAAAGTCTCCACTCGACAATGATAATCCCCGTTGGTGCTCTGAGCTT
532	TGAGCTTTACATACCCTTGAACTTGGTGGCTCAGACAAACCGTAGGGAGGCA
533	GGAGGCACGGTACGTACGTCAGAGAAGAAAAAGTTTGCCATGAGGAACATAT
534	AACATATCATGGATTGGCTGTGCCTCGGGCACAAAAGAGCAAGTCGGGCCAC
535	GGGCCACTTTGATCATTGATGCTGCGATCTCCCGCATGTCACAAACCTCCAC
536	CCTCCACCAGGTTCATCTGGGACGTTGCAGGTTCTTTACAAGCTTTCAAATT
537	TCAAATTCTAACATAGTTCCCAGGCGCGACTCTCGCGCACCGCCCATGTGAA
538	ATGTGAATGGGGACTGATTGAGCTAGTACCAATCCTATCATTTGTGTGCTGA
539	GTGCTGACAAGACGGCACTACGCGGCGATGTGTTACGAGCCGGTGCCAGATT
540	CCAGATTACCATTAGTAGGTGTCCCATTGTTAATCCTGTCTGGTGATTAAAC
541	ATTAAACCTGAAAAGAGTGCAGGTCGCAGATGCTTAACGCCAAGGGGCCTGA
542	GGCCTGACCAGGGCTGATCTAATATCAATGTTGTTATTTACGCAAACCATAA
543	ACCATAATTCGGCTTGAGCCAAACTTGCATCAACAGGTGTAACGAAACCGAC
544	AACCGACGCCTCGCGCTCCGAGACGGCTGGGAGGCTGCCTCCAACCCGTACC
545	CCGTACCAGGCCCTGACAGTGGTGTCCTCTGCGCTCTTACATGCCCCAAGCA
546	CCAAGCAGTCGCAGGCACTAGATACCGCAGCCCTCGCAAGCGCTTATAAGAT
547	ATAAGATCGCTTGGTCCATACCTAGCTTCTGAGAACGAGAACTCAGGAACAA
548	GGAACAACCGTCCGTATCTGTAACGGGGGTCCGCGGATATCCGAGGTGAGGG
549	GTGAGGGATATAGTGTCAGGAGAAATAAGGATACCCCCGCAGAAATGTGGTT
550	TGTGGTTTCGAACCTCGGGTTCGTACTGCGGAACCTACTCCGACAACGGTTC
551	ACGGTTCATTAGGCAATAACGAGAGTTGAAGATGTTAGTCCCCTGGAGCATA
552	GAGCATATTCAGATAAGAGATGTGTCAGATAGGTTAACCGGTTCGGACCAGC
553	GACCAGCTTGTCGCCAGGACGGTCTCAGCCACAGTGGCGATTCATAAAAGTC
554	AAAAGTCAGATTCAGCCCGGATCTGACGGGTGCATGACAACCCCCTAATTCC
555	TAATTCCGGAATTCCCATTCCGACAGAAGCCGTTTAAATCGTTCGTCGCAAC
556	TCGCAACTACGGGGAAGGGTACCACGCGGCACTTGTGTGGCACCCTGAACAT
557	TGAACATCGCGCAACTTACGGCCACGTGGCCACCCCCTCGATCACAGTGACA
558	AGTGACAACAATGCCCCGGATAAATGCACACTAATTGCACAGCTTTGCTCGA
559	TGCTCGAAAAACTGGCGGGAAGGCACGTGCACGAGGCCCGTCCGATCTGATT
560	TCTGATTAGGTTAGTCGGTGCATAACCGGAGTAAGGGCCGTGCCAGCTACAC
561	GCTACACCAGGGTTTGAATAAGCGTGGCTAAGGGGGCTTTTTAATAATCGGA
562	AATCGGATTACTGCATTATGCGCGCATATATGTACATGTAGATCCATCCGAA
563	ATCCGAATCAATCCTTTAGACTGTCGCAAACACAAGATGTATATCCTGCGAT
564	CTGCGATATGCCGTTGAAACTCCTAAACCTAGACAGTCCTCGTGGAGGCCAG
565	AGGCCAGAGATGCGGCGTTACTACGTAAGAGGTACCGCACCACGTCCCTGAA
566	CCCTGAAGATCAGTCTGCTAATCGGCATAATCTTGGTGTGGGAGCTATACCA
567	TATACCAGAGAGAGGTGCGATTCGAAATCGTCTCCGCCCACAAGCCCTCTCA
568	CCTCTCATCGACGAAGATTCAAATGTCTGTTTATAACTTAGACCATGCTCGC
569	TGCTCGCACACAGTTGTGATTCGATAAGTCTAATACTTCGCGTCAGGTTGGC
570	GGTTGGCCCCAATGCTCTGCAGTCTCGGTGCTCCTACAATCAAGGGGTTCCC
571	GGTTCCCCAACTTCGGGGCAATCACACCGATATCTAAATTAGTCTTGGTCGT
572	TGGTCGTCCTGAAACGTGTTATCATGCTCCCTCTGCAACACCGACACTAAGT
573	ACTAAGTCGGTCCAAAGAGTTGCAGCTTTTCCCTAGCCTTTGTCAGGCTTTT
574	GGCTTTTCGGCACGTTCACCGCGCTAGGCCTTGAGCTGTTATTGGAGGAACC
575	AGGAACCGTCTTTGTTATCGGGAGCCTCGATTTTTACACGTCCGCTCATCTG
576	TCATCTGACCCGACAGTTCAATGAAGCCATCTAACGCTTCCCCAGTAAGCTA
577	TAAGCTAAATAAGTCGCATCCAGCAATTGGATGTGTACGAGTCGGACCTGAA
578	ACCTGAAGTAGCCTGAAGGGGGATTTTACCAGAACCGATGTTTGCATAAAGC
579	ATAAAGCCGCTCGCGCCGGTGGTCCAAGTTTCTAAGTGGTTGAAAAGGCCAC
580	AGGCCACTGCCTAAGTTCGCTATTACATATTACGACTGGTCTATCGTGTTCG
581	GTGTTCGGGTCCGGCGAGTGTCCCTCCGGGTAATCCTACGACCCGATTGCCG
582	ATTGCCGAACGGCACACATCACGAAGCGGTTTCATGTGGGCATACCCGACCT
583	CCGACCTTTCAATCGGCCTTTCGACGAGTACAGCCATGCGACGCAGAACTAT
584	GAACTATTCTCCCGAAAATTTGCCCACGTATGTCTCATGCCAGGTATTAATA
585	ATTAATATTACCGGCAAAGGGTGTTGGTCATCGCTGGAAAATCGCTCACCTG
586	TCACCTGCCCGGACTGTTCTAAAGCCAACAGGGCATTCCCTTCTCGGCGAGC
587	GGCGAGCTTTCCAATGCACCTGATACTGGATTCCTGGTGAAACGGGGTCGCT
588	GGTCGCTGAACAGGGTGTAATTAAAACGGCGCTCCTCTTGATAGGCATATAG
589	CATATAGTTCAGGAAGAAAGCAGTGCAAGAATTGAGAGCCATCCATGCTTGA
590	TGCTTGATCTTGCCAGTGAGGCACCTACAAGGCCAAAGGGACAGCCCAAAGG
591	CCAAAGGAGGCAACAGCGACTACTGGGAAACATACGACCTCCTCGCATCAGA
592	CATCAGAGGCGCGGCGGTTGTGCGTATCGGTTGCTACGATAACTGGGGCGTC
593	GGGCGTCTTGCGCAGCAGACGCCGTCGCTGCAGGCCGGTACGCATGGAGTAG
594	GGAGTAGCAAGCCATGTTCCACCCGCCGCTTCACATCAAAACACTCCAAACC
595	CCAAACCGCCTAAGCTCGACGGACCTCACTAGTTGCTCCGCGCATGACGCTC
596	GACGCTCCGCATCGGGAAACTAAACCGCATGGGGAGCGCTGCGACACCGGTC
597	ACCGGTCCACGTAATGGGCGCTTGTGCTGGAATACTCACCCTTGCTTCAGCT
598	TTCAGCTGTCTGTCACGCAGTGCGATGATGGCCCATGGGCCCAACACTGTAA
599	ACTGTAACACCCCGCAAGGCAACCGCTGGTGGTCATACATCGTGACCGTACA
600	CCGTACAGCGCCCCATGGCGACCTCGTATTACAATGAGATAAATCATTTCCT
601	ATTTCCTACGCGACAGCTATATTGTTTATTGCACTTTTAAAATTTTTCCTGT
602	TTCCTGTTCTGGAGAGCCGTACCCCCCGTCCTCCCAATGTCTAAACAGGCGT
603	CAGGCGTCTACAATGCATTAATGTAATCTCCCCTAGTCCCGTCGCAGTGTCG
604	AGTGTCGAGGCGCCGTCAGCCGAGACCCGGGAGCTTTGAAACGCTATCGCGA
605	ATCGCGACCGACAGGGTAATTATGTGTCGGCCGATCGGGGCCTATACGCAAC
606	ACGCAACCATCCCTCTCCAAGTACGTGATGGGCTTCCTGCAGGCCTGTGGTG
607	TGTGGTGATATAACATAATGGCTAGGCAAGGTTATACCAAGGGTTGTTTAAA
608	GTTTAAAGAATGCAGCGGGATACCTTGTCACGAAACGGCAACCACCCCACCA
609	CCCACCAGTGTACAAATTAGACCCTAAAGTGGTGAGAAGCTTTATTGTTACT
610	TGTTACTAAGGGCATAGGGAGTTAATCAGGAGTGCTTGCACCCTCTGTTTCG
611	TGTTTCGATCCGCTGCGGCCACTCTTATTACCCAGATTGCACCGTCGTGAGC
612	CGTGAGCGTAGGTTTGCTGGCAAAGATGTGCATACAACGAATGGACCTCTCA
613	CCTCTCACGTTTGAAGAGCTCAGCCTTTCTTGCCGACAAGGGGGTAAGAAAT
614	AAGAAATGCAGGGCGCTACAAATATTAGGCGATGAGTGCGGGTTCTGCCACA
615	TGCCACATGGACGAAGCTTGCGCTTGACTAGGCGCACCAATTTCCGAACATT
616	GAACATTCACCCAGAGGATGGCCTGGGGCACTGCAAGCGAGAGGGGATCGGT
617	GATCGGTAGTTATCAAAGCGCTGTTTACTAATTCGCACCATCGTGTGATCAC
618	TGATCACGTGATAAAATGCATCAGTATCCCTATTGTGGTTGGATTTGCAATA
619	TGCAATATAAGCCCGTTGCACTACAGATCTCTATGCGAGTTAGAAAGCTGAA
620	AGCTGAAATCACAGGTCTCCTCCAGAGAATTTCACGCCGTAAACCCGGGGTG
621	CGGGGTGAGCAAGGCGGTAGCGATGGCCGTCACAACAACCTACCGTGGCCAT
622	TGGCCATAGATTCCTTTGTAGAGCTGGTATTGGACACTGGGTGTCGAAGTCC
623	GAAGTCCTTTCCCACTTAAGATTTCTTTGGGGGTAGGTCCACTTCATTCCAT
624	ATTCCATAGCAGCGAGATACCATTGGGTTTATCATATGTGTTCCTTCTACCT
625	TCTACCTTGAGAGTACTAACCCCCAGACACGCGGGTTGAGACCTAATGTATA
626	ATGTATAGTGGGTCCTAGTGTTTGTATGGGCTCGGTTTTGTCGTGCATAGAT
627	CATAGATATGGTGGCCTGAGTATCCAACACGCGTTGGTATGTGAGTCTACGT
628	TCTACGTTACCTCGCCAAGTCGCGGCAGAGTCGAAGATGACCGATTTTGCAG
629	TTTGCAGGGGAGGTCTGACGCAGGGAGCCACTCCAGGTACGTTTATTACAGA
630	TTACAGAGCTAATCTGAGTGGATGCACCAAAGACCGTGATGCCTCTGGTCGG
631	TGGTCGGCGGAGTGTGGGCCTACACGTAAAGAGTCTAAGGCACTGATTCACG
632	ATTCACGCTACTGCTGTGCTCTCACCCAACGCCATCCGCGAAATAGGGGACA
633	GGGGACAGTATTGAGCCGTGTCCACGATGAGCAACCCGAAACTGTGCGTGCC
634	GCGTGCCTACCGCAAGTTACTATATATTTTGGAAGCCACGATCCCTCGTGTA
635	TCGTGTAACATATTTTTGGCTATTCGTAACGTTCGTAAACTTCAGCATACCG
636	CATACCGTATTGTGAACTAATTAGCTAAAAGACCTAGCGTAGCGTAATAATG
637	AATAATGGATGCTACCAAGTGAACTGGATCCATGGAGACGCGAGCTACAAGT
638	TACAAGTTCGACCTTGGTCACCAATCACGTTCTGGCGTTTCGGTTCAGAGAC
639	CAGAGACGCAGTATACCGGAGATTGCGAAACCCGCTCCAGTAACATCATAAG
640	TCATAAGGAACGACTCTTAGGTCGACAGCGGGTCGAATCCGAAATAACGCAG
641	AACGCAGGACGTTCAATCCGAGAAATCCATCTCTACCAAATTCAGAATATGT
642	AATATGTGACTCGACGCCGCTATTTCATCTATCCCTGTCTATAATTTGCATG
643	TTGCATGAGTTTGGAAAACATTAACGAACGGAGTTACTCCCCACGCGCAAGG
644	CGCAAGGGCGAAAGCATGTGAGCACCTTTGCGGACATTATGGCGTGCTGTAC
645	GCTGTACCTATTCATCGTAATGTGTGGACTGAGCCGGGAGTCAGCAAAGGCC
646	AAAGGCCCAATTGGCCAACTTGGGTCGCGTGGCGCGGAACATTTGCTTATAG
647	CTTATAGTCCTGCTGGACATGCCACGGAGTACAAACGCCTAGGATCTCACAA
648	CTCACAATTAGCTTCGCGGTTTTCGGTAGAACGAACCGACTCAGAAACGCGT
649	AACGCGTACAAAACATGATTTGAACATGAACCACTCTAGGAGACAGAGGCTG
650	GAGGCTGGAGGGTTAGAGATTCATTGGTATCGAGAACATTGGATAACGTCTG
651	ACGTCTGCCTCAATTACAAACTCGCTTAGATAGAACCAACTCAGCAATAAGA
652	AATAAGATGCACTAGCTTTTGATCTCCATTGGCGGCGAGGCTAGACCCATCA
653	CCCATCAGAAATTTCGAAAGCTACGCCGCCGCAGAGATCGGTTTGCACCAGC
654	CACCAGCTGACTAAATAGTCTGAGTTAGTGGGCTACGTCACGGTTTTTTCCC
655	TTTTCCCATGGTGGGACGGACTCGTGCTACTACATTCTAAGGTAACCAAGTA
656	CCAAGTATCATTCTAGGCTCAAAGGTTGGTCGCACATGCGCACTGACGGTAT
657	ACGGTATATCTAGGTGTACGCTTGTCTATCCACACTATTCAGCAAGTAACCA
658	GTAACCATGTGTCTGACTGGTAATGACCTCGCTGGCATCGGTCGGGAGTGGT
659	GAGTGGTGGCAACCTTCTAGGGCATGATCCCGGAGACTGAGAGGATACGAGT
660	TACGAGTTCAGTCGTGTATTACGGTAAGAGTATGTACTTTCTATCATAATTT
661	ATAATTTTTGCGCTGTGGTACATAACCTCACAGATCACAAAATGTGATAAGC
662	GATAAGCATTAAACGTGCATTCGTACATCCAGAAAGGATATTAACTGCGGCT
663	TGCGGCTTCAGAAGGACCTCCAAGACGACCCCTTCGAGCCGTTCACTCAGCC
664	CTCAGCCCAGGACCCTAGCATTATACGACGACTCGGGACTCTTCACCGAGGC
665	CCGAGGCTGTTTGATACTCCAACGCATACTTATACGTGAGCATCCCACTCTC
666	CACTCTCACAGGCGCTCAGGACCACTCGGAAACCCTCAAACATGCTAAGCGT
667	TAAGCGTTGCTCTATTGATACATGTTTCTGCTCGATGTCCATTACAGGTCGG
668	AGGTCGGCTGGACGCGTCGCGACGAGCTTGCTTGTACTGGTACTCTGCTTTG
669	TGCTTTGTCTAGAAGTTGTTTGGACAGCAGCCAGGATAGGTGCAACATTCCC
670	CATTCCCGTCCCGATCATCGAGTTTTATGCGTCCTCAATCTGTATGGAAGCT
671	GGAAGCTGCGAGCGCCCGGAATCCTAGAAATTGATCACGGACGCTGCTGACC
672	GCTGACCCCTACTGAGTGCATTAGCCGACATTTTACGAGTATGCCTTGTGGC
673	TTGTGGCATATTTCCCTGTGTCCCCACTTGCCCCATTATAGTAGAATCAAGC
674	ATCAAGCCTCAACGATAGTCTTTATTTAAAAAATACTTACAAGATACGATCT
675	ACGATCTTGTCGTCCGAGGCGGACGGAGATGTCGGGATCCTGAGAAGGCGCT
676	AGGCGCTGAATTGGAAGATTAGATTGATCTAGGGTACGTCCGGATACACCGT
677	ACACCGTAACGCAAAGCATTTGTCCTCCACTTGGGGGAAGATAATAGGACAG
678	AGGACAGGCGACCGCTCTGCTACGTAGCTACCGTCGCGGGCCCCCGACGTCC
679	GACGTCCATCAGCATCGTCTGCGAGGCATGCACTTCTGTTTGTGGAAGGATT
680	AAGGATTAGCCATAAGGGGCACCTGCTCGCTCCGTGAATTGCAACAATTTCG
681	AATTTCGTATTGGTCCCGTGATATGAGGTGCAGAACGATGACATAAGGCGTA
682	AGGCGTATTGAATATCGTCTAGTATGAGCCCAGACTCGTTGACACGGGCCAG
683	GGGCCAGGAGTCACTTCTCGCTATAAGTTCTAGCCCGGGATGCCGAATCCTT
684	AATCCTTGGCCTGTTATAATGTTGGGAGTGAGGGCGGTAAGTCTTCTTGAAC
685	CTTGAACCATGGCTCCTTATAAAGGACCAAACGGGTGGCGTAGTTTCAGAAC
686	TCAGAACGGTATCGCCGGGATTGTCTGCGTACGATATCCAAGGCAGCGCCAT
687	GCGCCATCTGTGCAGTGAATTTAGCATACACTCTACTTTTTGCTCCCGCCTA
688	CCGCCTACAAAAGGTGGCCGGAACGCGTCTGGAAAGGCAATCTATTCCATTT
689	TCCATTTTTTGACTCGCGATCGCGATGCCTGCCATGTCAGCTATGCAATTTC
690	CAATTTCAGAGTCCACGGCATGGTGCCTAAAGCACGGGCAAACGCAAGATGA
691	AAGATGAGACGTGCGGACCTATTTGGTCAAATAGTTTCGCTAACGTGTATAC
692	TGTATACGTCGCTACGACAGGCAGGCCAGGGCGGACAACTTATGGTACCTTG
693	TACCTTGCTATAGAACGGGCCGTACGTGCAGGGAATCCCATTAATCCCAGTT
694	CCCAGTTCTTCCCAATTAAGCCCTAAACGGTTTCTATGCCTCAGCAGGTTTT
695	AGGTTTTGAGCTCATGAGGTAAAACAATTACTCGCCATCGACCGTATGAATT
696	ATGAATTCCTTAGTCCATGCCCGGGGGACTCAGCTTCACTATAAACCGTCAC
697	CCGTCACTGCGCCAACGCTAACTATGCTCAGGGATTGCATTCACTAGGTTGC
698	AGGTTGCAGTTCGGTCCTCCTAATAGCTCGGACTATGATATTTTACTCAAAG
699	CTCAAAGTACTGGGCTTGGGATGGCATCTAAAGTTACCGACTGTGAAAATCC
700	AAAATCCACAACGGGTCGGAAAACTTCCCAGCGCGGGGTTGGGAAATCCTGG
701	ATCCTGGAATCTGTTTTGGAGGGCTCTATGGAGCAAGCGTGACTCAGTGAGA
702	AGTGAGAGATACTTAGCAAATAAAATCACGGCGTTTTTCCGGTCGTACAACG
703	TACAACGGCTGAACGGACGATCGACTTCCACGTTCCTCGTCACATGTAAAAT
704	GTAAAATTAGCAAGTTGTGGTGGTGAAGCACTAAAAGCTTACAGGGGTCTAC
705	GGTCTACGGAGAAGATCGGCACTCTGAGGAAGGGGACCTCGACTACGTTCGC
706	CGTTCGCGGGGCACACGACCCTTTAGGATTTGTTCCAGCCCCGTGCCGGTGA
707	CCGGTGACGAATATGACGTCCTTGTACCTGACTAGACCACCTCAATATTAAG
708	TATTAAGGACTACAGTTCTAACGACGGGGCAGCGGCGAAGGGACCTGTTCGT
709	TGTTCGTCAATCGATTAATCGTTATGACTAGCTGGGGGAGTCCCATCCCGAG
710	TCCCGAGCTCTCGTACCTTAAACATGGTCCAGCGGGCATTTTTGAGTTGCTT
711	GTTGCTTGGCGCCATATGGTAGACTGCTCATAGTGCACGCTATTGTCCAGGG
712	TCCAGGGTGATACCTATATTACACAGAGGAGGGGGACGCCCAGTCCTACCTA
713	CTACCTACGAATTCGAATTTCGCCAACTCCTCAAGTAGCAGTACCCACAGGT
714	CACAGGTTATTCGCATTGTGCCTGGGTAGTTGGAAACTCGTGAGACTCGATC
715	CTCGATCTGGTAGTGTAAACTCCAAGCACAGAAGGGGCTGTGGGATACAACC
716	TACAACCCGGCCCAAGAGGGGCAGATACCCATGTCGAGATAGGCTACCCCGC
717	ACCCCGCCCCAAAACCATGCATATAATATTCACGAACACCTGGGGGCAACTC
718	GCAACTCCATCACAATGGTTATGGTCAACTCCCCTTTCTACCCTCAGTGTAA
719	AGTGTAATGTCTTATATGAAGGCTTTGCAGCAGTGAGCGGGGTCTTTAAGTT
720	TTAAGTTCCATTAGATACGTCCCGGCCTTAAAGTGAGAAATGGTGAATTAGA
721	AATTAGAGACGGTACTGAAGTGTCCTTTGCATCGGCGCTTCGGGAAGCACCG
722	AGCACCGGGCCGGTTTGACTAAGTTTAGTAGCCGGAGCGGTTAATAGATAGG
723	AGATAGGAATAAAAGGAAGACCCAATCCGCTTACCGAGGTATTCCGATTGGT
724	GATTGGTCGATACGGTGGCACTAAGCGCAGCGATAGAAGTGTGCGCCGGATA
725	CCGGATATAAGTGATCAGCACGGTCCTATCGAACAGAGACATCTTACCTCCT
726	ACCTCCTAGTTCCAGAGCAGTGGGTAAGCTCAACGTATTGCCACGCATCTGG
727	CATCTGGTGGCGGCCATGCTAGTTGATGTAGAAACGAGGTGGGCCCTGGAAC
728	CTGGAACGATCCAGGCCTACGCCCCGTTCATAGGAGAGAAAACAGCATAAGG
729	CATAAGGTATGTCACCCGAGTGATGGCGGGGACGAATTTGTGGTCCCCGACA
730	CCCGACACGTGAGGATTCTCCAACTTTCTGTATACTCAATGGGTGATGAGGT
731	ATGAGGTTCAGGTGGCGCTTTTTTATACTTGCAGACGGACACGTTCGGATCT
732	CGGATCTCTTCATAAGCTGTTTCCATGAGTCGTAGACGGAGTCATATCCGCA
733	ATCCGCATTCAACGAAGGCTGGCTACAACGCTCCATCCACCAACCCACACGA
734	CACACGAACCTAAGCGGTCCCTACCAATATTTATCAGTGATTACAGTAAACG
735	GTAAACGGAGGTATCTTCTGGGCCCCGTATGCAGAAGACCTTGACCCTTATA
736	CCTTATAGATGTAGTGGCGGATTCAGAGGAATTACATCACCATAAATTACCA
737	ATTACCAAAGTAAGATCACGCCACGAAAAGTATTCGAGAGACTCTCAGAGGT
738	CAGAGGTCGGACACAACGCCCTAGGGCCCTTGGGCACTATTGAAGTTCATAT
739	TTCATATTAATGAAAAGTGATTTAGGACGAAAGCCTCTCGGCCACAGAATGG
740	AGAATGGGCAATTG
